# Supplementary material for: Novel candidate genes important for asthma and hypertension comorbidity revealed from associative gene networks
Source: BMC Med Genomics. 2018 Feb 13;11(Suppl 1):15. doi: 10.1186/s12920-018-0331-4 (PMC6389037; doi:10.1186/s12920-018-0331-4)
Supplement: Supplementary file 1 — Results of gene ontology enrichment analysis. (XLSX 280 kb) [file 12920_2018_331_MOESM1_ESM.xlsx]

## Sheet: Asthma
Category	Term	Count	%	PValue	Genes	List Total	Pop Hits	Pop Total	Fold Enrichment	Bonferroni	Benjamini	FDR
GOTERM_BP_DIRECT	GO:0006954~inflammatory response	100	13.245033112582782	1.0852775084354969E-49	10344, 2149, 3146, 6556, 54106, 6347, 943, 1392, 9450, 59340, 4615, 6352, 6357, 6356, 6354, 2206, 4210, 2150, 112744, 10333, 51561, 5743, 5742, 3552, 50616, 207, 6362, 6361, 929, 246778, 6696, 6367, 4790, 5970, 6401, 177, 6369, 12, 7040, 728, 727, 56413, 4780, 101, 2833, 114548, 53342, 22861, 6279, 1116, 27190, 6387, 718, 9034, 51284, 64806, 3627, 255061, 7124, 10392, 3965, 3579, 84868, 3578, 357…	736	379	16792	6.01984627738901	4.638476071053314E-46	4.638476071053314E-46	2.03123e-46
GOTERM_BP_DIRECT	GO:0006955~immune response	100	13.245033112582782	3.157851385339529E-45	5169, 3627, 10344, 942, 7292, 6556, 80380, 7124, 10850, 943, 6347, 8743, 6590, 80381, 7448, 6352, 6357, 6356, 4860, 2206, 11251, 56477, 3578, 3105, 3576, 10333, 3596, 3592, 64129, 9547, 3552, 27178, 50616, 1241, 6362, 1233, 1234, 1236, 1237, 6367, 4088, 29949, 3586, 730, 1493, 1437, 116449, 3127, 920, 4049, 81793, 3562, 8518, 3605, 3606, 3603, 10673, 5008, 925, 3600, 6369, 728, 3458, 8794, 3553, …	736	421	16792	5.4192915418775165	1.3496656820941148E-41	6.748328410470574E-42	5.91031e-42
GOTERM_BP_DIRECT	GO:0050729~positive regulation of inflammatory response	33	4.370860927152318	1.4968972735922418E-24	91662, 10344, 81793, 1956, 7292, 3606, 54106, 6347, 3600, 6369, 3949, 6352, 6357, 90865, 55540, 6356, 6354, 59067, 3558, 3593, 51561, 5320, 6279, 7941, 5054, 3329, 6362, 7052, 7098, 7099, 9173, 51284, 7097	736	73	16792	10.31372840976772	6.3977389473332415E-21	2.1325796491110807E-21	2.80163e-21
GOTERM_BP_DIRECT	GO:0006935~chemotaxis	40	5.298013245033113	1.3651273997054348E-23	10344, 3627, 10850, 6347, 6369, 6352, 728, 3965, 727, 6357, 6356, 2247, 56413, 6354, 3579, 11251, 10800, 56477, 3576, 2833, 5328, 641700, 8398, 9547, 1901, 2242, 1232, 6362, 6387, 1233, 6361, 1234, 1236, 1237, 9034, 1672, 6036, 6367, 3565, 5594	736	122	16792	7.48039914468995	5.834554506341028E-20	1.458638626585257E-20	2.555e-20
GOTERM_BP_DIRECT	GO:0001666~response to hypoxia	45	5.960264900662252	4.30035814131787E-22	4049, 133, 4204, 177, 6347, 847, 6262, 285, 768, 283, 7042, 4519, 7040, 7422, 1803, 10631, 5327, 8996, 100, 5328, 7043, 4313, 1139, 3291, 6648, 4843, 89832, 4842, 9370, 952, 3329, 1909, 7412, 6387, 3162, 10911, 3952, 6532, 64428, 472, 4524, 4088, 7097, 1471, 7054	736	172	16792	5.96909757330637	1.8379730695992577E-18	3.6759461391985155E-19	8.04865e-19
GOTERM_BP_DIRECT	GO:0007267~cell-cell signaling	52	6.887417218543046	2.380356983613039E-20	116, 10344, 3627, 255061, 7295, 942, 10850, 8743, 154, 6352, 151, 6357, 8838, 6354, 3630, 5443, 3596, 9547, 50616, 1906, 1942, 6362, 6361, 1234, 374, 23418, 6367, 1490, 3586, 3589, 4680, 6750, 4049, 133, 3562, 3605, 3606, 3600, 6369, 7042, 4803, 367, 627, 3553, 2028, 3558, 551, 5241, 5097, 27190, 356, 10288	736	254	16792	4.6708319068812045	1.0173645747962128E-16	1.6956076246603547E-17	4.45513e-17
GOTERM_BP_DIRECT	GO:0071222~cellular response to lipopolysaccharide	35	4.635761589403973	8.616743791302012E-20	5142, 1437, 3627, 5599, 942, 7292, 5144, 5970, 7124, 383, 6347, 3383, 3458, 2950, 84868, 3576, 114548, 706, 4360, 7035, 958, 57379, 3593, 4843, 3592, 25, 5054, 929, 1234, 7099, 10288, 6915, 4790, 3586, 3569	736	113	16792	7.066660253943825	3.6827962964024803E-16	5.261137566289257E-17	1.61273e-16
GOTERM_BP_DIRECT	GO:0007165~signal transduction	118	15.62913907284768	4.167874705769955E-18	91662, 10344, 10206, 6774, 7295, 2641, 7292, 4599, 3479, 8743, 6347, 943, 2099, 285, 1392, 160622, 7356, 4615, 6357, 6356, 6354, 3925, 5443, 4922, 10333, 9547, 2323, 207, 1909, 6362, 6609, 407, 6367, 472, 6778, 4790, 5142, 920, 2625, 5144, 10673, 27181, 6369, 728, 1131, 8856, 51517, 114548, 5241, 6387, 10603, 718, 27306, 9173, 10288, 7056, 3627, 3581, 10392, 4254, 8838, 2247, 2245, 9970, 3579, 70…	736	1161	16792	2.3188593041980297	1.781349649246079E-14	2.2266870615575988E-15	7.80069e-15
GOTERM_BP_DIRECT	GO:0042102~positive regulation of T cell proliferation	24	3.1788079470198674	1.8782518779926157E-16	3113, 959, 3593, 920, 3115, 51561, 4179, 3592, 7292, 10673, 80380, 3600, 80381, 6352, 7412, 3458, 3952, 10288, 4860, 3565, 84868, 3553, 59067, 3569	736	60	16792	9.126086956521739	9.490186414495838E-13	1.0547118733938987E-13	4.10783e-13
GOTERM_BP_DIRECT	GO:0042493~response to drug	51	6.754966887417218	4.369237699148234E-16	117, 6774, 942, 383, 847, 1392, 3383, 335, 7356, 4519, 4860, 706, 6647, 3291, 6648, 5743, 25, 632, 26, 6609, 10628, 10911, 545, 3586, 8989, 4049, 6750, 2625, 5970, 2627, 768, 7042, 3458, 7040, 100, 595, 5728, 596, 952, 5468, 3329, 6532, 4524, 6915, 3565, 3066, 2353, 1471, 590, 3569, 999	736	304	16792	3.8275529176201375	1.8980372828991676E-12	1.8984813721090177E-13	8.32667e-13
GOTERM_BP_DIRECT	GO:0070374~positive regulation of ERK1 and ERK2 cascade	38	5.033112582781457	8.224908663935937E-16	116, 10344, 2149, 3146, 1956, 2641, 7124, 6347, 960, 6369, 3383, 6352, 728, 3965, 7040, 10392, 7422, 6357, 2247, 6356, 6354, 84868, 2150, 5728, 5320, 5345, 64127, 25, 1116, 4282, 6362, 6361, 57105, 1236, 7099, 6367, 1490, 3569	736	175	16792	4.95416149068323	3.3215652450735433E-12	3.019806626980426E-13	1.45439e-12
GOTERM_BP_DIRECT	GO:0032729~positive regulation of interferon-gamma production	21	2.781456953642384	9.37261305675881E-16	5142, 3113, 3593, 3115, 4049, 51561, 7292, 5144, 3592, 6556, 3606, 7124, 282618, 3329, 929, 7099, 84868, 3553, 3105, 3558, 8809	736	46	16792	10.415642722117202	3.796074565798335E-12	3.163025397157071E-13	1.66533e-12
GOTERM_BP_DIRECT	GO:0008284~positive regulation of cell proliferation	64	8.47682119205298	1.1193628109285295E-15	116, 4041, 3627, 6774, 4204, 2149, 942, 7292, 3084, 332, 3082, 2335, 3479, 1392, 6317, 2247, 3579, 3630, 3578, 51237, 1139, 3815, 2323, 1906, 2260, 3685, 374, 3952, 1490, 7076, 3589, 5594, 1437, 4680, 133, 3562, 1956, 5970, 10673, 5008, 1950, 3600, 7042, 7040, 3458, 7422, 1803, 367, 59067, 3558, 551, 2833, 5728, 3570, 57472, 596, 89832, 3371, 1017, 356, 7432, 3066, 1471, 3569	736	466	16792	3.133420414256391	4.745093207247919E-12	3.6504133049675147E-13	2.07612e-12
GOTERM_BP_DIRECT	GO:0030593~neutrophil chemotaxis	24	3.1788079470198674	2.378368529319389E-15	5142, 10344, 6279, 5144, 6347, 6369, 1906, 6362, 7042, 6361, 6352, 728, 1525, 3458, 5293, 6357, 6356, 6354, 6367, 3579, 3553, 3958, 3576, 5319	736	66	16792	8.296442687747035	9.96469573522063E-12	7.117639810871879E-13	4.36318e-12
GOTERM_BP_DIRECT	GO:0002576~platelet degranulation	29	3.8410596026490067	3.1327600199817237E-15	805, 1191, 213, 801, 7450, 3082, 2335, 3479, 1950, 12, 335, 7042, 7040, 7422, 5265, 7043, 6647, 5196, 5627, 5345, 5054, 351, 2, 22915, 5004, 7076, 808, 2162, 7078	736	103	16792	6.423701983959477	1.3286260980294173E-11	8.857359290459499E-13	5.81757e-12
GOTERM_BP_DIRECT	GO:0045766~positive regulation of angiogenesis	30	3.9735099337748347	8.798361431818606E-15	7291, 133, 3082, 2627, 285, 6369, 728, 727, 7422, 2247, 6356, 56005, 3579, 3553, 2152, 4780, 3576, 2833, 1139, 4846, 89832, 3552, 1116, 5054, 1232, 3162, 57105, 718, 10911, 6915	736	115	16792	5.95179584120983	3.748623633725856E-11	2.342903648866468E-12	1.64202e-11
GOTERM_BP_DIRECT	GO:0032496~response to lipopolysaccharide	35	4.635761589403973	2.3367378700387256E-14	4049, 3627, 133, 2149, 4353, 6556, 6401, 943, 6590, 7356, 3965, 728, 8794, 1544, 958, 3596, 6648, 6279, 3592, 5743, 11213, 5196, 1906, 3329, 7412, 355, 1236, 7099, 25819, 356, 3066, 7097, 2353, 7054, 7056	736	164	16792	4.869101272534465	9.96469573522063E-11	5.8615334808109765E-12	4.36318e-11
GOTERM_BP_DIRECT	GO:0032760~positive regulation of tumor necrosis factor production	20	2.6490066225165565	2.6642133207808415E-14	3593, 7291, 51561, 57506, 1191, 3146, 5196, 54106, 6347, 64127, 929, 4615, 3458, 10392, 7098, 7099, 3952, 3066, 7097, 3133	736	47	16792	9.708603145235893	1.1388223697395006E-10	6.3268279504313796E-12	4.98712e-11
GOTERM_BP_DIRECT	GO:0045471~response to ethanol	28	3.708609271523179	4.425836205247919E-14	116, 595, 117, 3596, 5728, 6647, 2625, 6774, 6279, 3371, 9370, 6347, 632, 847, 1392, 3383, 7412, 929, 4519, 1728, 2950, 3952, 410, 6915, 3565, 7054, 3558, 551	736	105	16792	6.084057971014492	1.8932921896919197E-10	9.96469573522063E-12	8.29115e-11
GOTERM_BP_DIRECT	GO:0050830~defense response to Gram-positive bacterium	25	3.3112582781456954	1.2073318815445481E-13	4049, 133, 4852, 7124, 283, 4615, 10392, 728, 4153, 84868, 3133, 3105, 3570, 5320, 3592, 1401, 1113, 351, 6037, 1672, 7432, 7097, 3569, 5319, 4069	736	85	16792	6.710358056265984	5.157916316278488E-10	2.5789592683622686E-11	2.25875e-10
GOTERM_BP_DIRECT	GO:0045944~positive regulation of transcription from RNA polymerase II promoter	96	12.71523178807947	1.485796229815452E-13	116, 7291, 3627, 4041, 27161, 6774, 6775, 7027, 3084, 3146, 6556, 7124, 3082, 54106, 3479, 196, 2099, 154, 2247, 9970, 56005, 2150, 5324, 3239, 22806, 5443, 112744, 50943, 6095, 51561, 10538, 2120, 2908, 4842, 1901, 2323, 64127, 3552, 207, 1906, 9063, 4602, 4088, 10620, 6778, 4790, 3586, 3589, 5319, 5089, 2625, 865, 3605, 1956, 3606, 5970, 5008, 2627, 3458, 7040, 3456, 7422, 90865, 367, 64375, 36…	736	981	16792	2.232681824225502	6.348934711297716E-10	3.023303829507995E-11	2.78022e-10
GOTERM_BP_DIRECT	GO:0032755~positive regulation of interleukin-6 production	19	2.5165562913907285	1.6006741942005968E-13	116, 3570, 136, 7292, 7124, 54106, 64127, 3552, 3329, 4615, 10392, 7098, 7099, 90865, 10288, 3553, 51284, 7097, 3569	736	45	16792	9.633091787439614	6.842424404851499E-10	3.11018988341516E-11	2.99638e-10
GOTERM_BP_DIRECT	GO:0032735~positive regulation of interleukin-12 production	15	1.9867549668874174	2.39102354393962E-13	959, 958, 3593, 51561, 3135, 7292, 3146, 54106, 177, 3329, 3458, 7098, 1236, 7099, 7097	736	25	16792	13.689130434782609	1.0220930768412018E-9	4.443878598436868E-11	4.47586e-10
GOTERM_BP_DIRECT	GO:0042346~positive regulation of NF-kappaB import into nucleus	14	1.8543046357615895	2.8707543845652666E-13	3593, 51561, 5743, 3606, 7124, 54106, 3965, 7098, 387, 7099, 3553, 51284, 7097, 8809	736	21	16792	15.210144927536232	1.2270811033943119E-9	5.112843481924756E-11	5.37348e-10
GOTERM_BP_DIRECT	GO:0051092~positive regulation of NF-kappaB transcription factor activity	30	3.9735099337748347	4.977734049723287E-13	10206, 1191, 5970, 7124, 54106, 177, 847, 3383, 4615, 3965, 7040, 10392, 8837, 367, 3630, 3553, 101, 114548, 959, 958, 6279, 11213, 64127, 7098, 7099, 10454, 4790, 7097, 3569, 5319	736	133	16792	5.146289637136318	2.127699794129967E-9	8.510803173322756E-11	9.31744e-10
GOTERM_BP_DIRECT	GO:0007204~positive regulation of cytosolic calcium ion concentration	30	3.9735099337748347	6.09364621356585E-13	116, 133, 255061, 2149, 3146, 2099, 1604, 59340, 728, 3579, 2150, 10800, 56477, 2833, 551, 3558, 8398, 5729, 952, 25, 1906, 1232, 1909, 51738, 1233, 1234, 1236, 10911, 1237, 6915	736	134	16792	5.107884490590525	2.6045816614583828E-9	1.0017620066804511E-10	1.14057e-09
GOTERM_BP_DIRECT	GO:0010628~positive regulation of gene expression	42	5.562913907284768	1.0712550642135299E-12	1437, 7291, 5599, 6774, 6556, 7124, 54106, 2335, 1786, 1392, 54738, 7042, 3949, 7040, 3458, 3965, 7422, 4803, 367, 3553, 3630, 5324, 8856, 4780, 551, 4179, 1401, 5196, 3371, 3815, 3552, 7157, 10551, 5293, 7098, 7099, 6532, 1490, 4088, 7097, 72, 3569	736	262	16792	3.65740126120146	4.578540435673517E-9	1.6957557580354887E-10	2.00499e-09
GOTERM_BP_DIRECT	GO:0032689~negative regulation of interferon-gamma production	15	1.9867549668874174	1.90326931894563E-12	3127, 2625, 7292, 3146, 80380, 5621, 7356, 3965, 7099, 90865, 9173, 84868, 3586, 3123, 50943	736	28	16792	12.222437888198758	8.134513285185108E-9	2.905182761026026E-10	3.56217e-09
GOTERM_BP_DIRECT	GO:0051384~response to glucocorticoid	21	2.781456953642384	2.283133445949013E-12	133, 596, 3291, 5069, 3146, 5743, 7124, 9370, 632, 189, 50616, 3329, 7356, 355, 5730, 374, 3176, 3586, 590, 3569, 3557	736	65	16792	7.371070234113712	9.758284180705346E-9	3.3649261155233035E-10	4.27324e-09
GOTERM_BP_DIRECT	GO:0043066~negative regulation of apoptotic process	57	7.549668874172186	2.3143073013258103E-12	7291, 6774, 4353, 2641, 1048, 332, 3479, 847, 4615, 1728, 2950, 8837, 56005, 6648, 4318, 308, 207, 3952, 7178, 4088, 7076, 4790, 79612, 3586, 5599, 1956, 213, 5970, 3560, 2627, 2729, 960, 27250, 1072, 7422, 2274, 4803, 9021, 8996, 3558, 551, 959, 5728, 596, 952, 7157, 5055, 5621, 3329, 51738, 4282, 355, 7052, 1201, 3565, 3066, 3569	736	455	16792	2.8581700907787866	9.891146790508287E-9	3.2970493002437706E-10	4.33142e-09
GOTERM_BP_DIRECT	GO:0050731~positive regulation of peptidyl-tyrosine phosphorylation	23	3.0463576158940397	3.975379303016875E-12	920, 3570, 3562, 3084, 9370, 3082, 5008, 3479, 25, 960, 7157, 3383, 1942, 4282, 7448, 7040, 4254, 7422, 2205, 3630, 3567, 3569, 3589	736	82	16792	6.399390243902439	1.699075513617032E-8	5.480889075926143E-10	7.4404e-09
GOTERM_BP_DIRECT	GO:0048661~positive regulation of smooth muscle cell proliferation	20	2.6490066225165565	4.564322250539454E-12	3570, 3596, 1956, 5743, 3606, 7124, 1901, 3479, 5345, 207, 1012, 1906, 4615, 6352, 56729, 3162, 7052, 2247, 231, 3569	736	60	16792	7.605072463768115	1.950802697159304E-8	6.096257942900252E-10	8.54274e-09
GOTERM_BP_DIRECT	GO:0032355~response to estradiol	24	3.1788079470198674	5.022641613802517E-12	595, 9612, 7035, 117, 920, 5728, 637, 6774, 5743, 2099, 952, 847, 7040, 10628, 1728, 2950, 10631, 374, 3952, 6532, 1490, 1471, 1544, 7054	736	91	16792	6.0172001911132345	2.146680144754498E-8	6.505090910380318E-10	9.4005e-09
GOTERM_BP_DIRECT	GO:0070098~chemokine-mediated signaling pathway	21	2.781456953642384	1.4166990237077284E-11	10344, 3627, 5196, 6347, 6369, 6362, 1232, 1233, 6361, 6387, 6352, 1234, 6357, 6356, 1237, 9034, 6367, 6354, 3579, 3576, 2833	736	71	16792	6.748162890385793	6.054975998370793E-8	1.7808753360881724E-9	2.65153e-08
GOTERM_BP_DIRECT	GO:0071346~cellular response to interferon-gamma	19	2.5165562913907285	1.764918210425846E-11	4360, 3113, 3593, 10344, 4843, 6347, 6369, 1906, 6362, 6361, 6352, 3965, 7098, 6357, 6356, 2597, 6367, 6354, 1613	736	57	16792	7.605072463768116	7.54327438290403E-8	2.155221334732005E-9	3.30327e-08
GOTERM_BP_DIRECT	GO:0045087~innate immune response	53	7.0198675496688745	2.858005170999164E-11	10206, 1191, 4852, 3146, 4599, 54106, 6590, 283, 9450, 4615, 10392, 4153, 84868, 2150, 10333, 4217, 51561, 64127, 25, 3716, 929, 246778, 1378, 4790, 3958, 81793, 2625, 6441, 177, 3702, 1604, 3133, 114548, 57506, 22861, 6279, 4179, 1113, 5468, 282617, 282618, 351, 2242, 4282, 717, 5293, 7098, 7099, 1672, 7432, 7096, 51284, 7097	736	430	16792	2.812108190091001	1.2215102895840602E-7	3.393084369029964E-9	5.3491e-08
GOTERM_BP_DIRECT	GO:0032733~positive regulation of interleukin-10 production	13	1.7218543046357615	3.9267469369527464E-11	959, 3593, 51561, 4179, 7292, 3146, 3082, 54106, 64127, 3329, 7099, 3565, 7097	736	23	16792	12.895557655954631	1.6782918754731924E-7	4.535924413850978E-9	7.34939e-08
GOTERM_BP_DIRECT	GO:0071347~cellular response to interleukin-1	20	2.6490066225165565	1.228635174489699E-10	7035, 6095, 10344, 3605, 5970, 6347, 1116, 6369, 1906, 3383, 6362, 6361, 6352, 6357, 6356, 6367, 6354, 4790, 3569, 3576	736	71	16792	6.4268218003674225	5.251184489463157E-7	1.3818910127305628E-8	2.29954e-07
GOTERM_BP_DIRECT	GO:0007565~female pregnancy	22	2.913907284768212	1.7233034579604944E-10	116, 596, 133, 3291, 5069, 81539, 5617, 952, 6667, 1392, 5670, 5669, 7356, 3965, 7040, 151, 3952, 3565, 259, 2353, 7056, 7043	736	89	16792	5.639716658524671	7.365397395320272E-7	1.8885641162036393E-8	3.22538e-07
GOTERM_BP_DIRECT	GO:0045429~positive regulation of nitric oxide biosynthetic process	16	2.119205298013245	1.73768149734097E-10	6648, 1191, 5743, 1956, 7124, 7442, 2099, 207, 1906, 3383, 3458, 7099, 4088, 3553, 3630, 3569	736	43	16792	8.48938321536906	7.426846306834989E-7	1.856712250614123E-8	3.25228e-07
GOTERM_BP_DIRECT	GO:0000187~activation of MAPK activity	24	3.1788079470198674	1.7565041863853505E-10	1139, 6647, 3084, 136, 89832, 7124, 3082, 3815, 3479, 64127, 1950, 1942, 51738, 728, 10392, 151, 727, 2247, 7099, 10454, 3553, 5319, 7043, 5594	736	107	16792	5.117431938236489	7.507294557118627E-7	1.8310481242345134E-8	3.28751e-07
GOTERM_BP_DIRECT	GO:0019221~cytokine-mediated signaling pathway	26	3.443708609271523	4.2061927382340415E-10	3593, 3570, 6774, 3562, 6775, 11213, 3560, 5970, 5196, 3815, 6347, 3552, 8651, 27178, 54829, 10603, 4615, 7052, 55540, 1154, 3553, 9021, 3567, 2152, 3569, 9655	736	131	16792	4.528211085297046	1.797725346031065E-6	4.280302201564723E-8	7.87241e-07
GOTERM_BP_DIRECT	GO:0046427~positive regulation of JAK-STAT cascade	12	1.5894039735099337	4.761248574108835E-10	6352, 2149, 3952, 29949, 231, 3815, 5617, 3567, 3586, 50616, 282618, 3569	736	22	16792	12.444664031620555	2.0349553518927976E-6	4.732459013556678E-8	8.91126e-07
GOTERM_BP_DIRECT	GO:0007568~aging	29	3.8410596026490067	6.508502844732067E-10	133, 6774, 942, 5144, 4353, 5970, 383, 6347, 2729, 847, 3600, 3779, 1728, 7040, 2247, 4780, 100, 7043, 706, 5728, 6647, 207, 7412, 56729, 1490, 7076, 2353, 3586, 3569	736	165	16792	4.009947299077734	2.781730154111095E-6	6.322122581003953E-8	1.21815e-06
GOTERM_BP_DIRECT	GO:0001525~angiogenesis	34	4.503311258278146	7.935759580373581E-10	3606, 3339, 2335, 6347, 1950, 285, 283, 7042, 7422, 889, 56005, 7045, 2028, 101, 3576, 2833, 2048, 641700, 4313, 5728, 6095, 4846, 5743, 1901, 5054, 2260, 1942, 3953, 3685, 3162, 3952, 1490, 4162, 4240	736	223	16792	3.4785533242347437	3.3917379994585772E-6	7.537208057684097E-8	1.48528e-06
GOTERM_BP_DIRECT	GO:0050728~negative regulation of inflammatory response	20	2.6490066225165565	9.006178776805339E-10	91662, 6095, 1139, 2625, 89832, 9370, 3082, 335, 80381, 348, 51738, 4088, 9021, 4210, 4907, 4790, 9655, 100, 3558, 114548	736	79	16792	5.77600440286186	3.84923355600808E-6	8.367914794416009E-8	1.68562e-06
GOTERM_BP_DIRECT	GO:0050829~defense response to Gram-negative bacterium	17	2.251655629139073	9.291300409650179E-10	3593, 920, 3570, 51561, 133, 4852, 4843, 6556, 54106, 1113, 5054, 351, 7099, 1672, 7432, 3569, 4069	736	55	16792	7.05197628458498	3.9710937164150195E-6	8.44915198916496E-8	1.73898e-06
GOTERM_BP_DIRECT	GO:0045909~positive regulation of vasodilation	13	1.7218543046357615	1.182227072716584E-9	116, 8398, 133, 4846, 5729, 4843, 1956, 4842, 3779, 3162, 10911, 3630, 2150	736	29	16792	10.22751124437781	5.052825837181807E-6	1.0526746530015174E-7	2.21268e-06
GOTERM_BP_DIRECT	GO:0042832~defense response to protozoan	11	1.456953642384106	1.5684120806671854E-9	116071, 3593, 958, 3458, 10538, 3592, 6556, 3565, 3566, 3586, 3569	736	19	16792	13.208810068649885	6.703370711402812E-6	1.3680393307069494E-7	2.93548e-06
GOTERM_BP_DIRECT	GO:0071356~cellular response to tumor necrosis factor	23	3.0463576158940397	1.8689064894522875E-9	4217, 6095, 10344, 2625, 5970, 7442, 6347, 1116, 6369, 1906, 3383, 6362, 7412, 6361, 6352, 6357, 6356, 10631, 6367, 6354, 4780, 3569, 3576	736	110	16792	4.7704545454545455	7.987674375820042E-6	1.59754112827315E-7	3.49789e-06
GOTERM_BP_DIRECT	GO:0030335~positive regulation of cell migration	30	3.9735099337748347	1.9251954110793813E-9	4680, 10344, 2149, 8518, 1956, 3082, 3479, 6369, 6352, 7040, 7422, 6317, 4638, 6356, 6354, 2150, 3630, 2152, 5328, 3815, 1901, 1012, 1906, 3685, 5293, 4088, 3642, 4162, 1613, 5594	736	184	16792	3.719872400756144	8.22825149826567E-6	1.613389154497824E-7	3.60324e-06
GOTERM_BP_DIRECT	GO:0042517~positive regulation of tyrosine phosphorylation of Stat3 protein	14	1.8543046357615895	3.826849301875258E-9	3593, 3570, 51561, 7422, 6774, 3952, 3606, 3815, 3066, 5008, 9021, 59067, 3569, 3600	736	38	16792	8.405606407322654	1.6355820104285712E-5	3.145375248037041E-7	7.16242e-06
GOTERM_BP_DIRECT	GO:0032720~negative regulation of tumor necrosis factor production	14	1.8543046357615895	3.826849301875258E-9	7291, 3965, 1139, 2950, 7099, 5004, 11213, 89832, 9370, 84868, 3586, 5443, 50943, 706	736	38	16792	8.405606407322654	1.6355820104285712E-5	3.145375248037041E-7	7.16242e-06
GOTERM_BP_DIRECT	GO:0043065~positive regulation of apoptotic process	39	5.1655629139072845	3.84218809898415E-9	4049, 5599, 133, 5414, 1191, 3146, 7124, 8743, 943, 7040, 4803, 2245, 3486, 706, 7043, 4217, 6647, 637, 5743, 581, 7442, 10533, 25, 207, 7157, 10687, 3329, 6609, 355, 10628, 3162, 7052, 7098, 3164, 356, 472, 1613, 3569, 1493	736	300	16792	2.9659782608695653	1.6421377237896273E-5	3.098398023704263E-7	7.19113e-06
GOTERM_BP_DIRECT	GO:0031663~lipopolysaccharide-mediated signaling pathway	13	1.7218543046357615	4.5561410701217415E-9	929, 6352, 4615, 7040, 4846, 7099, 3606, 7124, 6347, 3553, 7097, 207, 5594	736	32	16792	9.26868206521739	1.9472757167293686E-5	3.6061006025711606E-7	8.52738e-06
GOTERM_BP_DIRECT	GO:0006953~acute-phase response	14	1.8543046357615895	5.511897400518029E-9	3570, 3240, 6774, 1401, 2335, 5345, 50616, 12, 5004, 4153, 3630, 3569, 3557, 5265	736	39	16792	8.190078037904126	2.3557571995680426E-5	4.283244442460088E-7	1.03162e-05
GOTERM_BP_DIRECT	GO:0032722~positive regulation of chemokine production	10	1.3245033112582782	9.959463223001465E-9	3570, 7098, 7099, 136, 7124, 54106, 84868, 51284, 7097, 3569	736	17	16792	13.420716112531968	4.2565840208896866E-5	7.601201782447831E-7	1.86404e-05
GOTERM_BP_DIRECT	GO:2000778~positive regulation of interleukin-6 secretion	10	1.3245033112582782	9.959463223001465E-9	7291, 3965, 2149, 3605, 3146, 5047, 3553, 2150, 112744, 3329	736	17	16792	13.420716112531968	4.2565840208896866E-5	7.601201782447831E-7	1.86404e-05
GOTERM_BP_DIRECT	GO:0009615~response to virus	22	2.913907284768212	1.045513450894034E-8	2625, 30009, 1191, 3592, 7292, 11213, 7124, 4599, 1129, 1072, 6352, 4615, 6387, 3458, 3456, 8725, 6356, 7178, 3925, 6367, 2023, 50943	736	110	16792	4.5630434782608695	4.468424686931982E-5	7.83951363603208E-7	1.95681e-05
GOTERM_BP_DIRECT	GO:0032715~negative regulation of interleukin-6 production	12	1.5894039735099337	1.1386425842978009E-8	1139, 7099, 11213, 5004, 89832, 7124, 3082, 54106, 84868, 3586, 9655, 50943	736	28	16792	9.777950310559007	4.866440000550476E-5	8.390614437692179E-7	2.13111e-05
GOTERM_BP_DIRECT	GO:0043627~response to estrogen	17	2.251655629139073	1.343451627270248E-8	595, 2625, 760, 2627, 632, 2099, 5468, 1392, 335, 3329, 51738, 3162, 3880, 410, 3566, 5594, 7043	736	65	16792	5.967056856187291	5.741747450827006E-5	9.73205000254218E-7	2.51443e-05
GOTERM_BP_DIRECT	GO:0008217~regulation of blood pressure	17	2.251655629139073	1.343451627270248E-8	4041, 6647, 4846, 6648, 255061, 4852, 5743, 5742, 1113, 5468, 1906, 1909, 3162, 10911, 3952, 1636, 5443	736	65	16792	5.967056856187291	5.741747450827006E-5	9.73205000254218E-7	2.51443e-05
GOTERM_BP_DIRECT	GO:0032740~positive regulation of interleukin-17 production	9	1.1920529801324504	1.3740440780942696E-8	3593, 4615, 7040, 51561, 3606, 64127, 59067, 3600, 3558	736	13	16792	15.795150501672241	5.872491994363127E-5	9.787769262858959E-7	2.57169e-05
GOTERM_BP_DIRECT	GO:0071260~cellular response to mechanical stimulus	17	2.251655629139073	5.1915571575436206E-8	958, 3596, 5599, 5743, 1956, 2729, 943, 207, 4615, 355, 7040, 7098, 7099, 3659, 3553, 51284, 4790	736	71	16792	5.462798530312309	2.2186254372613678E-4	3.6374877918632365E-6	9.71663e-05
GOTERM_BP_DIRECT	GO:0060333~interferon-gamma-mediated signaling pathway	17	2.251655629139073	5.1915571575436206E-8	3113, 3127, 3115, 3117, 3135, 3119, 960, 3716, 3383, 7412, 3458, 3659, 3133, 3664, 3120, 3105, 3123	736	71	16792	5.462798530312309	2.2186254372613678E-4	3.6374877918632365E-6	9.71663e-05
GOTERM_BP_DIRECT	GO:0007155~cell adhesion	48	6.357615894039735	5.5170190607040394E-8	920, 7450, 6401, 2335, 6347, 27181, 960, 8038, 3684, 3383, 7448, 3676, 6687, 4254, 6356, 8838, 10631, 7045, 2833, 3558, 4059, 6094, 4239, 5792, 2043, 3371, 64129, 1901, 953, 3691, 632, 9235, 1012, 351, 6402, 1232, 6387, 7412, 3685, 6404, 6696, 22915, 29119, 1237, 1490, 4162, 4240, 259	736	459	16792	2.38590508667235	2.3576960326976426E-4	3.803176659711305E-6	0.000103258
GOTERM_BP_DIRECT	GO:0032753~positive regulation of interleukin-4 production	10	1.3245033112582782	6.110722845409172E-8	959, 3965, 2625, 90865, 7292, 8288, 84868, 3133, 114548, 50943	736	20	16792	11.407608695652174	2.6113820006978816E-4	4.1455835115833395E-6	0.00011437
GOTERM_BP_DIRECT	GO:0032757~positive regulation of interleukin-8 production	11	1.456953642384106	6.819777326577703E-8	57506, 7098, 7099, 7124, 9370, 54106, 51284, 3553, 64127, 7097, 5054	736	26	16792	9.652591973244148	2.914348177186499E-4	4.55432233370523E-6	0.00012764
GOTERM_BP_DIRECT	GO:0050900~leukocyte migration	22	2.913907284768212	6.936057866933019E-8	5142, 4680, 4312, 4318, 6401, 2335, 5627, 962, 5478, 960, 285, 3684, 3383, 6402, 4282, 3685, 3676, 1525, 6404, 728, 2150, 7056	736	122	16792	4.114219529579472	2.964031871701689E-4	4.560714573442759E-6	0.000129817
GOTERM_BP_DIRECT	GO:0002755~MyD88-dependent toll-like receptor signaling pathway	12	1.5894039735099337	8.395235472245604E-8	10333, 929, 4615, 81793, 7099, 11213, 10454, 54106, 51284, 7096, 7097, 3329	736	33	16792	8.296442687747035	3.5874801373447784E-4	5.436536421932203E-6	0.000157127
GOTERM_BP_DIRECT	GO:0032700~negative regulation of interleukin-17 production	8	1.0596026490066226	8.467500044688427E-8	3593, 7040, 3458, 7099, 3592, 7292, 50943, 5621	736	11	16792	16.59288537549407	3.6183548901380647E-4	5.401492386036821E-6	0.00015848
GOTERM_BP_DIRECT	GO:0006919~activation of cysteine-type endopeptidase activity involved in apoptotic process	18	2.384105960264901	8.964192068090943E-8	91662, 22861, 637, 6279, 2149, 581, 7124, 8743, 5468, 3329, 355, 10392, 4803, 356, 22900, 4088, 2152, 114548	736	83	16792	4.947878470403353	3.8305620132339513E-4	5.6342427465772005E-6	0.000167776
GOTERM_BP_DIRECT	GO:0009408~response to heat	14	1.8543046357615895	9.088303122238837E-8	6750, 4846, 6647, 4842, 5008, 3479, 2729, 6347, 207, 3329, 929, 6387, 4519, 3569	736	48	16792	6.6544384057971016	3.883586622951407E-4	5.629463763923148E-6	0.000170099
GOTERM_BP_DIRECT	GO:0046330~positive regulation of JNK cascade	16	2.119205298013245	9.677809118104079E-8	4217, 3146, 7124, 54106, 64127, 5345, 3552, 4615, 10392, 7098, 50488, 1236, 7099, 1490, 3553, 2150	736	65	16792	5.616053511705686	4.1354404891413843E-4	5.908976568158586E-6	0.000181132
GOTERM_BP_DIRECT	GO:0007166~cell surface receptor signaling pathway	34	4.503311258278146	1.3776537580515686E-7	8989, 117, 920, 6750, 3627, 1956, 3605, 4352, 963, 177, 6347, 5617, 8743, 925, 154, 4615, 3458, 727, 3456, 6865, 3579, 10800, 2833, 53342, 7442, 23495, 1906, 27190, 4282, 3953, 929, 1234, 10288, 64806	736	274	16792	2.831085369723897	5.886359424641663E-4	8.293053733843259E-6	0.000257845
GOTERM_BP_DIRECT	GO:0022617~extracellular matrix disassembly	17	2.251655629139073	1.4312957989606395E-7	822, 4313, 4312, 4319, 4318, 4317, 3339, 2335, 5045, 960, 3818, 2, 6696, 7076, 4321, 101, 999	736	76	16792	5.103403890160183	6.115487958404664E-4	8.496295407334209E-6	0.000267884
GOTERM_BP_DIRECT	GO:0002548~monocyte chemotaxis	13	1.7218543046357615	1.490133406406415E-7	6362, 6352, 6361, 10344, 3570, 6357, 6356, 6354, 6367, 6347, 3958, 3569, 6369	736	42	16792	7.061853002070392	6.366802984907327E-4	8.724387496550357E-6	0.000278896
GOTERM_BP_DIRECT	GO:0044267~cellular protein metabolic process	21	2.781456953642384	1.8452096226041653E-7	4313, 4312, 6440, 5069, 6441, 136, 9445, 3339, 3479, 2627, 5617, 5045, 335, 351, 354, 3486, 3630, 4240, 1471, 7045, 4069	736	118	16792	4.060335298452468	7.883317686845359E-4	1.0657276529491E-5	0.000345353
GOTERM_BP_DIRECT	GO:0045078~positive regulation of interferon-gamma biosynthetic process	8	1.0596026490066226	1.95525585385671E-7	3593, 246778, 7098, 161882, 54106, 51284, 59067, 80381	736	12	16792	15.210144927536232	8.35327353346571E-4	1.1142290372911923E-5	0.00036595
GOTERM_BP_DIRECT	GO:0045893~positive regulation of transcription, DNA-templated	50	6.622516556291391	2.7728617558573367E-7	4041, 4855, 4204, 6774, 942, 2149, 7124, 3479, 2099, 196, 2247, 50943, 6095, 30009, 4842, 9063, 4602, 4088, 4790, 79612, 3586, 5594, 2625, 864, 5970, 55729, 2627, 1950, 7040, 2274, 367, 3659, 3553, 8856, 7043, 1017, 952, 5468, 6667, 5901, 282618, 7157, 10743, 3565, 3066, 2353, 3567, 3569, 3664, 999	736	515	16792	2.215069649641199	0.00118441929983637	1.5593579454686868E-5	0.000518974
GOTERM_BP_DIRECT	GO:0042130~negative regulation of T cell proliferation	12	1.5894039735099337	3.159054456881534E-7	7356, 3127, 7040, 3135, 6441, 10288, 84868, 3586, 3123, 80381, 1493, 50943	736	37	16792	7.399529964747356	0.0013492690051025713	1.753465260578846E-5	0.000591254
GOTERM_BP_DIRECT	GO:0030449~regulation of complement activation	11	1.456953642384106	3.2891390678386825E-7	717, 7448, 728, 727, 718, 1378, 4179, 5627, 5199, 730, 1604	736	30	16792	8.365579710144928	0.0014047906253432663	1.8022635907777307E-5	0.000615601
GOTERM_BP_DIRECT	GO:0042742~defense response to bacterium	23	3.0463576158940397	3.4031875684490637E-7	117159, 10333, 3240, 57506, 22861, 6279, 6441, 4353, 4843, 6556, 54106, 64127, 5199, 3346, 3458, 10392, 7098, 3456, 7099, 1672, 4153, 7096, 3586	736	145	16792	3.6189655172413797	0.0014534653089118832	1.8411509167370887E-5	0.000636947
GOTERM_BP_DIRECT	GO:0001878~response to yeast	8	1.0596026490066226	4.0760825410580855E-7	133, 942, 4852, 4353, 7432, 3569, 283, 351	736	13	16792	14.040133779264213	0.0017406014264945702	2.177623831034481E-5	0.000762886
GOTERM_BP_DIRECT	GO:0010332~response to gamma radiation	11	1.456953642384106	4.66587450053913E-7	3627, 10206, 596, 6648, 2625, 2876, 6354, 581, 6347, 7157, 142	736	31	16792	8.095722300140253	0.001992208140373153	2.4619391093105847E-5	0.000873272
GOTERM_BP_DIRECT	GO:0043200~response to amino acid	11	1.456953642384106	4.66587450053913E-7	6750, 2950, 5970, 4524, 383, 1490, 6347, 16, 3569, 1906, 3383	736	31	16792	8.095722300140253	0.001992208140373153	2.4619391093105847E-5	0.000873272
GOTERM_BP_DIRECT	GO:0030890~positive regulation of B cell proliferation	12	1.5894039735099337	5.715784450020391E-7	4282, 958, 3596, 596, 7099, 10673, 3565, 3567, 952, 59067, 100, 3558	736	39	16792	7.020066889632107	0.0024399454544481447	2.9791348572505427E-5	0.00106977
GOTERM_BP_DIRECT	GO:0042110~T cell activation	13	1.7218543046357615	5.756068696944773E-7	5293, 1139, 1803, 942, 89832, 4088, 962, 925, 3702, 100, 3329, 80381, 50943	736	47	16792	6.31059204440333	0.00245712079390048	2.9639855540941618E-5	0.00107731
GOTERM_BP_DIRECT	GO:0007584~response to nutrient	16	2.119205298013245	5.897881628428131E-7	4049, 5728, 6750, 9370, 2729, 64127, 5468, 335, 717, 7412, 1728, 6532, 410, 6915, 3565, 56477	736	74	16792	4.933019976498238	0.0025175809155496554	3.0008542013737483E-5	0.00110386
GOTERM_BP_DIRECT	GO:0051897~positive regulation of protein kinase B signaling	17	2.251655629139073	6.086901928045588E-7	2625, 7295, 1956, 3084, 3606, 7124, 1116, 7040, 1236, 2247, 2876, 3952, 56005, 3630, 2152, 101, 3569	736	84	16792	4.617365424430641	0.0025981615963107663	3.0605916050752136E-5	0.00113923
GOTERM_BP_DIRECT	GO:0008283~cell proliferation	39	5.1655629139072845	7.502156112779715E-7	3581, 6774, 7295, 4852, 7027, 3084, 1956, 2641, 4352, 10673, 5008, 5617, 3479, 5045, 984, 9450, 80381, 7042, 4254, 1131, 367, 7045, 2028, 706, 5728, 596, 10982, 3552, 207, 6098, 7157, 2242, 4282, 1909, 2549, 374, 4288, 3568, 3141	736	366	16792	2.431129722024234	0.0032012876419873493	3.7283290140521785E-5	0.00140411
GOTERM_BP_DIRECT	GO:0071456~cellular response to hypoxia	18	2.384105960264901	8.048219039182945E-7	9520, 7291, 6095, 5728, 596, 5743, 4352, 2627, 207, 7157, 1906, 3383, 3779, 3162, 7422, 1179, 4780, 101	736	96	16792	4.277853260869565	0.0034339008320164455	3.953726667460522E-5	0.00150631
GOTERM_BP_DIRECT	GO:0006915~apoptotic process	52	6.887417218543046	8.776513974111021E-7	4599, 332, 8743, 196, 984, 9450, 4615, 10392, 8837, 22900, 3486, 284110, 56005, 706, 641700, 51237, 2908, 581, 3552, 929, 3002, 29949, 4790, 1613, 5594, 4049, 5414, 3605, 5047, 23151, 27250, 3458, 728, 5515, 3659, 3553, 2833, 551, 114548, 5728, 22861, 596, 6279, 1116, 7157, 355, 7818, 3164, 27159, 356, 7097, 1471	736	567	16792	2.0924008895023385	0.003744057192666239	4.2625042876554E-5	0.00164262
GOTERM_BP_DIRECT	GO:0070555~response to interleukin-1	11	1.456953642384106	8.992508795269339E-7	4615, 3965, 11213, 5970, 3176, 4524, 6401, 2729, 169026, 952, 1116	736	33	16792	7.605072463768115	0.003836023578693948	4.318333709241173E-5	0.00168305
GOTERM_BP_DIRECT	GO:0034105~positive regulation of tissue remodeling	6	0.7947019867549668	9.17029371445939E-7	3593, 51561, 3606, 59067, 3600, 3558	736	6	16792	22.815217391304348	0.00391171456477557	4.354777766379936E-5	0.00171632
GOTERM_BP_DIRECT	GO:0043406~positive regulation of MAP kinase activity	14	1.8543046357615895	1.221521138982516E-6	958, 1956, 7124, 3815, 1950, 1906, 2260, 4282, 7040, 4254, 7422, 2247, 8826, 10454	736	59	16792	5.413780397936625	0.005207179927092187	5.736961294700027E-5	0.0022862
GOTERM_BP_DIRECT	GO:0045080~positive regulation of chemokine biosynthetic process	7	0.9271523178807948	1.2445351244529842E-6	4615, 3162, 3458, 7098, 7124, 3565, 3553	736	10	16792	15.970652173913043	0.005305024821638971	5.781513767988411E-5	0.00232928
GOTERM_BP_DIRECT	GO:0010951~negative regulation of endopeptidase activity	20	2.6490066225165565	1.2516331343290254E-6	7035, 5627, 5345, 5045, 6590, 207, 5054, 5055, 351, 12, 7448, 2, 727, 6318, 718, 6317, 7076, 259, 3933, 5265	736	121	16792	3.7711103126122887	0.005335200358162262	5.751967217526577E-5	0.00234256
GOTERM_BP_DIRECT	GO:0042104~positive regulation of activated T cell proliferation	10	1.3245033112582782	1.293260889211063E-6	3593, 51561, 942, 3146, 7292, 3606, 3565, 177, 3479, 3558	736	27	16792	8.450080515297907	0.005512152642485724	5.8800405384640264E-5	0.00242047
GOTERM_BP_DIRECT	GO:0097191~extrinsic apoptotic signaling pathway	12	1.5894039735099337	1.294536397112612E-6	7042, 7040, 355, 3570, 3458, 7098, 90865, 356, 3592, 581, 7124, 4088	736	42	16792	6.5186335403726705	0.005517574105964318	5.823885291900144E-5	0.00242286
GOTERM_BP_DIRECT	GO:0001938~positive regulation of endothelial cell proliferation	15	1.9867549668874174	1.3812697391115435E-6	10344, 383, 6347, 207, 1012, 6369, 283, 1232, 6387, 3164, 7422, 6356, 2247, 56005, 2152	736	69	16792	4.959829867674859	0.005886159226553445	6.149343151695685E-5	0.00258518
GOTERM_BP_DIRECT	GO:0035902~response to immobilization stress	9	1.1920529801324504	1.5888989185376284E-6	7040, 6648, 7166, 3176, 2353, 1544, 5468, 1392, 7054	736	21	16792	9.777950310559007	0.006767952916440834	7.00074398075623E-5	0.00297378
GOTERM_BP_DIRECT	GO:0098869~cellular oxidant detoxification	15	1.9867549668874174	1.657939093408329E-6	2938, 3240, 7295, 5743, 213, 5742, 847, 373156, 348, 119391, 2950, 2952, 2876, 8288, 4056	736	70	16792	4.888975155279503	0.007060990791101118	7.230389165735485E-5	0.00310299
GOTERM_BP_DIRECT	GO:0014823~response to activity	12	1.5894039735099337	1.671289526810188E-6	6648, 3952, 9370, 6347, 2729, 632, 285, 3586, 847, 7054, 1906, 3329	736	43	16792	6.367037411526794	0.007117646122627885	7.214989612680522E-5	0.00312798
GOTERM_BP_DIRECT	GO:0042060~wound healing	16	2.119205298013245	1.680593136004187E-6	4217, 6279, 1956, 3084, 6556, 3371, 2335, 5055, 7042, 1832, 2247, 4088, 7076, 3630, 3569, 7043	736	80	16792	4.5630434782608695	0.007157126006230863	7.182603137656507E-5	0.00314539
GOTERM_BP_DIRECT	GO:0046718~viral entry into host cell	16	2.119205298013245	1.680593136004187E-6	4360, 942, 4179, 26762, 222256, 3383, 1604, 3685, 3949, 1525, 6404, 6317, 1803, 1378, 2993, 1508	736	80	16792	4.5630434782608695	0.007157126006230863	7.182603137656507E-5	0.00314539
GOTERM_BP_DIRECT	GO:0007596~blood coagulation	25	3.3112582781456954	1.7007801460358512E-6	7035, 64805, 8546, 2625, 2149, 7450, 5627, 2627, 953, 308, 10603, 3456, 5573, 22915, 161882, 5327, 3659, 3066, 2162, 2150, 2151, 2152, 5265, 5328, 7056	736	184	16792	3.0998936672967865	0.007242784225059862	7.196909847473343E-5	0.00318317
GOTERM_BP_DIRECT	GO:2000352~negative regulation of endothelial cell apoptotic process	10	1.3245033112582782	1.8321634908823607E-6	3596, 2625, 889, 3565, 25, 3586, 4780, 5054, 3383, 3589	736	28	16792	8.148291925465838	0.007800094078964315	7.676836623404792E-5	0.00342906
GOTERM_BP_DIRECT	GO:0042127~regulation of cell proliferation	25	3.3112582781456954	1.8751864548981578E-6	958, 51237, 3627, 637, 4843, 5742, 7124, 5196, 3371, 3815, 25, 1786, 3716, 3702, 10899, 2242, 51738, 355, 10628, 8794, 3566, 6778, 3239, 5328, 7043	736	185	16792	3.0831374853113984	0.007982523509590389	7.780818077285367E-5	0.00350958
GOTERM_BP_DIRECT	GO:0043410~positive regulation of MAPK cascade	16	2.119205298013245	1.980296427742539E-6	3570, 2149, 3146, 5008, 3815, 3479, 2260, 154, 355, 3952, 3486, 367, 56005, 3630, 3569, 3589	736	81	16792	4.506709608158883	0.008428078235355074	8.137933575802503E-5	0.0037063
GOTERM_BP_DIRECT	GO:0043123~positive regulation of I-kappaB kinase/NF-kappaB signaling	23	3.0463576158940397	2.095134947516144E-6	10333, 958, 10206, 57506, 2149, 5970, 7124, 9370, 54106, 64127, 8743, 25, 3552, 4615, 3965, 10392, 3162, 7052, 1236, 8837, 387, 356, 2150	736	161	16792	3.2593167701863353	0.008914642974943043	8.527842212502357E-5	0.00392123
GOTERM_BP_DIRECT	GO:0019731~antibacterial humoral response	12	1.5894039735099337	2.1409895051181953E-6	8398, 133, 6037, 4852, 1672, 7432, 6590, 3133, 3105, 283, 351, 5319	736	44	16792	6.222332015810277	0.009108859620387433	8.632267908303959E-5	0.00400705
GOTERM_BP_DIRECT	GO:0010629~negative regulation of gene expression	21	2.781456953642384	2.1447633774296784E-6	5241, 4179, 4843, 7124, 2099, 6098, 207, 1392, 4282, 7042, 3949, 3965, 3458, 7040, 25819, 4830, 1636, 1490, 84868, 4790, 5324	736	137	16792	3.497223103776579	0.00912484213443332	8.566669026377483E-5	0.00401411
GOTERM_BP_DIRECT	GO:0051000~positive regulation of nitric-oxide synthase activity	9	1.1920529801324504	2.401291477758215E-6	10392, 805, 2208, 801, 808, 3630, 2099, 207, 348	736	22	16792	9.333498023715416	0.010210645869316304	9.502448579845613E-5	0.00449422
GOTERM_BP_DIRECT	GO:0044130~negative regulation of growth of symbiont in host	8	1.0596026490066226	2.4207785794690895E-6	3593, 4615, 4049, 3458, 4353, 7124, 4153, 3586	736	16	16792	11.407608695652174	0.01029308008487062	9.491678109807555E-5	0.00453069
GOTERM_BP_DIRECT	GO:0042113~B cell activation	10	1.3245033112582782	2.5539535106412795E-6	958, 5293, 1139, 942, 89832, 9734, 3565, 973, 22806, 3329	736	29	16792	7.867316341829086	0.010856252135838962	9.922790607308496E-5	0.00477993
GOTERM_BP_DIRECT	GO:0050927~positive regulation of positive chemotaxis	7	0.9271523178807948	2.636367273361382E-6	1233, 7422, 4088, 1901, 2150, 2152, 1012	736	11	16792	14.518774703557314	0.011204604139521734	1.0150699718114442E-4	0.00493417
GOTERM_BP_DIRECT	GO:0050707~regulation of cytokine secretion	7	0.9271523178807948	2.636367273361382E-6	10333, 81793, 7099, 54106, 7096, 8651, 7097	736	11	16792	14.518774703557314	0.011204604139521734	1.0150699718114442E-4	0.00493417
GOTERM_BP_DIRECT	GO:0071639~positive regulation of monocyte chemotactic protein-1 production	6	0.7947019867549668	3.0934111209630574E-6	7291, 3965, 9370, 177, 3553, 3552	736	7	16792	19.555900621118013	0.013134242641121063	1.180399932695364E-4	0.00578954
GOTERM_BP_DIRECT	GO:0051607~defense response to virus	23	3.0463576158940397	3.1669654952217577E-6	3593, 958, 3627, 596, 51561, 57506, 942, 5970, 4599, 10533, 925, 282617, 282618, 3458, 1525, 7098, 3456, 90865, 3659, 2150, 51284, 3569, 114548	736	165	16792	3.18030303030303	0.013444437216772909	1.1977717976785485E-4	0.0059272
GOTERM_BP_DIRECT	GO:0032967~positive regulation of collagen biosynthetic process	9	1.1920529801324504	3.541147189115519E-6	7040, 51430, 10911, 2149, 1490, 3066, 6347, 5345, 7043	736	23	16792	8.927693761814746	0.015020933070268638	1.327533794538427E-4	0.00662749
GOTERM_BP_DIRECT	GO:0009636~response to toxic substance	16	2.119205298013245	3.716434907326414E-6	596, 581, 10249, 196, 6352, 4519, 355, 1728, 2950, 6532, 23063, 1471, 2353, 7097, 999, 5594	736	85	16792	4.29462915601023	0.015758585724818697	1.3811282945963566E-4	0.00695554
GOTERM_BP_DIRECT	GO:2001237~negative regulation of extrinsic apoptotic signaling pathway	11	1.456953642384106	3.7649550200824572E-6	3685, 2950, 8837, 367, 5970, 29949, 3565, 2729, 3479, 3958, 8996	736	38	16792	6.604405034324943	0.01596267235187654	1.3870975863272683E-4	0.00704634
GOTERM_BP_DIRECT	GO:0014068~positive regulation of phosphatidylinositol 3-kinase signaling	14	1.8543046357615895	3.889155651940714E-6	2149, 3084, 3606, 3082, 3815, 3479, 847, 2260, 7042, 6352, 3952, 56005, 2150, 3630	736	65	16792	4.914046822742476	0.016484895710818237	1.4206070824973605E-4	0.00727878
GOTERM_BP_DIRECT	GO:0042523~positive regulation of tyrosine phosphorylation of Stat5 protein	8	1.0596026490066226	3.959975943746167E-6	1437, 3593, 51561, 3562, 3565, 3815, 3479, 3558	736	17	16792	10.736572890025574	0.016782548010088272	1.4342166916869736E-4	0.00741132
GOTERM_BP_DIRECT	GO:0031100~organ regeneration	12	1.5894039735099337	4.312577714709833E-6	6387, 5631, 4519, 728, 133, 2950, 4288, 3082, 6347, 285, 5468, 335	736	47	16792	5.825161887141536	0.018263166527559327	1.548787352806391E-4	0.00807121
GOTERM_BP_DIRECT	GO:0043524~negative regulation of neuron apoptotic process	20	2.6490066225165565	4.743437094935609E-6	6647, 596, 6648, 4204, 2149, 581, 332, 6347, 2729, 16, 5921, 348, 3329, 3162, 728, 4803, 1201, 627, 101, 7043	736	132	16792	3.4568511198945977	0.02006937263542119	1.6893154801411736E-4	0.00887755
GOTERM_BP_DIRECT	GO:0001774~microglial cell activation	7	0.9271523178807948	5.077208961163515E-6	10333, 3596, 1191, 7442, 3565, 51284, 7097	736	12	16792	13.308876811594203	0.021466294049401147	1.793231443752985E-4	0.00950219
GOTERM_BP_DIRECT	GO:0050777~negative regulation of immune response	7	0.9271523178807948	5.077208961163515E-6	7042, 11005, 3135, 10288, 259, 1493, 50943	736	12	16792	13.308876811594203	0.021466294049401147	1.793231443752985E-4	0.00950219
GOTERM_BP_DIRECT	GO:0043032~positive regulation of macrophage activation	7	0.9271523178807948	5.077208961163515E-6	3596, 90865, 9173, 84868, 3566, 3586, 3329	736	12	16792	13.308876811594203	0.021466294049401147	1.793231443752985E-4	0.00950219
GOTERM_BP_DIRECT	GO:0030198~extracellular matrix organization	25	3.3112582781456954	5.216335497760142E-6	7124, 7450, 3339, 2335, 5045, 5212, 960, 3684, 3383, 7448, 3676, 10631, 2247, 7373, 1287, 7045, 3371, 3691, 5054, 351, 7412, 3685, 11005, 6696, 999	736	196	16792	2.910104259094942	0.02204798646456374	1.827265499108055E-4	0.00976256
GOTERM_BP_DIRECT	GO:0006952~defense response	14	1.8543046357615895	5.543003766935501E-6	3240, 2625, 4353, 4599, 962, 64127, 9235, 5669, 6387, 10392, 55540, 1471, 10800, 114548	736	67	16792	4.76735885788449	0.023412438293761273	1.9259010059569093E-4	0.0103739
GOTERM_BP_DIRECT	GO:0031295~T cell costimulation	15	1.9867549668874174	6.350271932899682E-6	959, 3113, 920, 3127, 3115, 3117, 942, 3119, 10673, 80380, 207, 1803, 3120, 3123, 1493	736	78	16792	4.387541806020067	0.02677613717937022	2.1885627664719465E-4	0.0118846
GOTERM_BP_DIRECT	GO:0045630~positive regulation of T-helper 2 cell differentiation	6	0.7947019867549668	7.950777081025417E-6	942, 7292, 3606, 3566, 3569, 114548	736	8	16792	17.11141304347826	0.03341086139515215	2.718171017178639E-4	0.0148798
GOTERM_BP_DIRECT	GO:0043491~protein kinase B signaling	10	1.3245033112582782	8.40183154210794E-6	6352, 958, 7040, 5728, 64805, 7124, 6347, 3479, 3553, 207	736	33	16792	6.913702239789195	0.035272478702648824	2.8495604996525703E-4	0.0157239
GOTERM_BP_DIRECT	GO:1902042~negative regulation of extrinsic apoptotic signaling pathway via death domain receptors	10	1.3245033112582782	8.40183154210794E-6	3162, 355, 4846, 8837, 2876, 356, 3082, 8743, 5054, 3383	736	33	16792	6.913702239789195	0.035272478702648824	2.8495604996525703E-4	0.0157239
GOTERM_BP_DIRECT	GO:0006809~nitric oxide biosynthetic process	7	0.9271523178807948	9.079723853035993E-6	6095, 1728, 4846, 4843, 4842, 384, 207	736	13	16792	12.285117056856187	0.03806357417967954	3.055195865171445E-4	0.0169925
GOTERM_BP_DIRECT	GO:0045740~positive regulation of DNA replication	11	1.456953642384106	9.998832843112739E-6	1437, 4254, 3562, 374, 1956, 3479, 3630, 1471, 3569, 7043, 5319	736	42	16792	5.975414078674948	0.04183494557791223	3.338132190208176E-4	0.0187124
GOTERM_BP_DIRECT	GO:0042542~response to hydrogen peroxide	12	1.5894039735099337	1.0051182548672409E-5	8989, 10628, 3162, 3240, 6647, 596, 6648, 2876, 374, 847, 100, 3329	736	51	16792	5.368286445012787	0.04204930612555946	3.32959828722168E-4	0.0188104
GOTERM_BP_DIRECT	GO:0000165~MAPK cascade	29	3.8410596026490067	1.238305199339528E-5	1437, 805, 3562, 3084, 1956, 801, 3606, 3560, 7124, 6347, 1950, 6352, 7040, 4254, 2247, 3630, 3553, 3558, 4217, 3815, 3716, 5921, 2260, 1942, 1234, 808, 3567, 3568, 5594	736	262	16792	2.525348489877199	0.05154932290172587	4.0703630677385583E-4	0.0231739
GOTERM_BP_DIRECT	GO:0045785~positive regulation of cell adhesion	11	1.456953642384106	1.2522330817366971E-5	3685, 6352, 6387, 3593, 7052, 7422, 1236, 3084, 3592, 7124, 101	736	43	16792	5.8364509605662285	0.05211375344912339	4.0847210229155717E-4	0.0234345
GOTERM_BP_DIRECT	GO:0002224~toll-like receptor signaling pathway	9	1.1920529801324504	1.3720636563414328E-5	10333, 4615, 81793, 7098, 7099, 54106, 51284, 7096, 1508	736	27	16792	7.605072463768117	0.05695606142850551	4.441619594857116E-4	0.0256767
GOTERM_BP_DIRECT	GO:0010575~positive regulation of vascular endothelial growth factor production	9	1.1920529801324504	1.3720636563414328E-5	7040, 6095, 728, 727, 718, 5743, 136, 3553, 3552	736	27	16792	7.605072463768117	0.05695606142850551	4.441619594857116E-4	0.0256767
GOTERM_BP_DIRECT	GO:0009611~response to wounding	13	1.7218543046357615	1.5451817382725105E-5	7042, 7040, 133, 11202, 2149, 7450, 1490, 3371, 2335, 177, 6347, 2151, 3691	736	63	16792	4.707902001380262	0.06390805709204894	4.964299538415817E-4	0.028916
GOTERM_BP_DIRECT	GO:0048245~eosinophil chemotaxis	6	0.7947019867549668	1.7242978359267697E-5	6352, 6357, 6356, 6354, 3958, 6369	736	9	16792	15.210144927536232	0.07104699201628428	5.498273334648696E-4	0.0322674
GOTERM_BP_DIRECT	GO:0032930~positive regulation of superoxide anion generation	6	0.7947019867549668	1.7242978359267697E-5	7040, 6647, 2950, 1956, 1401, 2150	736	9	16792	15.210144927536232	0.07104699201628428	5.498273334648696E-4	0.0322674
GOTERM_BP_DIRECT	GO:0050714~positive regulation of protein secretion	10	1.3245033112582782	1.8227196641947656E-5	7042, 7040, 3596, 3479, 5478, 3552, 101, 283, 7043, 5319	736	36	16792	6.33756038647343	0.07494653989637245	5.768983333377387E-4	0.0341089
GOTERM_BP_DIRECT	GO:0048247~lymphocyte chemotaxis	9	1.1920529801324504	1.8476025792832616E-5	6362, 6361, 10344, 6357, 6356, 6367, 6347, 101, 6369	736	28	16792	7.333462732919255	0.0759298254499654	5.804731054201984E-4	0.0345745
GOTERM_BP_DIRECT	GO:0043388~positive regulation of DNA binding	9	1.1920529801324504	1.8476025792832616E-5	805, 4830, 4318, 7295, 3146, 801, 808, 3479, 1950	736	28	16792	7.333462732919255	0.0759298254499654	5.804731054201984E-4	0.0345745
GOTERM_BP_DIRECT	GO:0060326~cell chemotaxis	13	1.7218543046357615	2.1526088406983374E-5	6352, 6387, 7412, 3627, 728, 727, 6357, 9547, 3082, 3815, 10850, 6347, 56477	736	65	16792	4.5630434782608695	0.08789803560509524	6.713328916128081E-4	0.040281
GOTERM_BP_DIRECT	GO:0048662~negative regulation of smooth muscle cell proliferation	9	1.1920529801324504	2.454157713814132E-5	3593, 3162, 3458, 3592, 3486, 9370, 5468, 3600, 283	736	29	16792	7.080584707646177	0.09957822613031575	7.597980752747091E-4	0.0459226
GOTERM_BP_DIRECT	GO:0050852~T cell receptor signaling pathway	20	2.6490066225165565	2.5242162886499587E-5	5142, 3113, 920, 3127, 3115, 5728, 3117, 2625, 3119, 5144, 5970, 163486, 3702, 3458, 5293, 4790, 3120, 3123, 50943, 5594	736	148	16792	3.0831374853113984	0.10227039660263115	7.758597702557379E-4	0.0472333
GOTERM_BP_DIRECT	GO:0050718~positive regulation of interleukin-1 beta secretion	8	1.0596026490066226	2.8658681971859927E-5	91662, 3965, 3458, 22861, 3146, 22900, 64127, 114548	736	22	16792	8.296442687747035	0.11528432956780532	8.74538524814561E-4	0.0536246
GOTERM_BP_DIRECT	GO:0006805~xenobiotic metabolic process	14	1.8543046357615895	3.092192645113739E-5	6095, 5742, 10249, 196, 26, 1573, 1728, 10, 119391, 2678, 2950, 1557, 1544, 8856	736	78	16792	4.095039018952063	0.12380127348372516	9.368825322454422E-4	0.0578583
GOTERM_BP_DIRECT	GO:0033574~response to testosterone	9	1.1920529801324504	3.219031721999185E-5	10911, 4830, 1672, 6915, 632, 768, 1906, 706, 551	736	30	16792	6.844565217391304	0.1285385335825262	9.684295736224202E-4	0.060231
GOTERM_BP_DIRECT	GO:0032725~positive regulation of granulocyte macrophage colony-stimulating factor production	6	0.7947019867549668	3.324142159397173E-5	3593, 51561, 3606, 5047, 54106, 3553	736	10	16792	13.689130434782609	0.13244485140407058	9.930464440598419E-4	0.0621971
GOTERM_BP_DIRECT	GO:0008203~cholesterol metabolic process	13	1.7218543046357615	3.450978732972205E-5	4041, 8720, 7292, 847, 2232, 351, 348, 335, 3949, 3953, 3952, 3565, 51141	736	68	16792	4.361732736572889	0.13713529762266163	0.001023762930912775	0.0645696
GOTERM_BP_DIRECT	GO:0032570~response to progesterone	10	1.3245033112582782	3.6469839155919346E-5	7042, 7040, 10628, 5970, 6347, 7097, 952, 2353, 7043, 706	736	39	16792	5.850055741360089	0.14433380237339577	0.001074421946263615	0.0682357
GOTERM_BP_DIRECT	GO:0090026~positive regulation of monocyte chemotaxis	7	0.9271523178807948	3.7841320393777134E-5	6352, 6387, 3627, 3146, 6347, 7941, 5054	736	16	16792	9.981657608695654	0.14933498393543798	0.0011071733674348216	0.070801
GOTERM_BP_DIRECT	GO:0035690~cellular response to drug	13	1.7218543046357615	4.0135111165669844E-5	5142, 7098, 4830, 1956, 4843, 9370, 6347, 3553, 4780, 7054, 7157, 1906, 5621	736	69	16792	4.298519218651544	0.1576341918075882	0.0011662643338460343	0.0750911
GOTERM_BP_DIRECT	GO:0033138~positive regulation of peptidyl-serine phosphorylation	13	1.7218543046357615	4.653797725075053E-5	4282, 7040, 596, 7422, 7295, 2641, 7124, 5008, 960, 3569, 207, 3589, 551	736	70	16792	4.237111801242236	0.18037465804735286	0.0013430698624350423	0.0870657
GOTERM_BP_DIRECT	GO:0006874~cellular calcium ion homeostasis	15	1.9867549668874174	5.01627671328384E-5	6352, 6387, 958, 7040, 1139, 6357, 6356, 7178, 89832, 6354, 7504, 6347, 6262, 846, 348	736	93	16792	3.6798737727910242	0.1929753324845509	0.0014378984148848417	0.0938441
GOTERM_BP_DIRECT	GO:0050679~positive regulation of epithelial cell proliferation	12	1.5894039735099337	5.052290274938798E-5	6352, 7291, 7040, 728, 7422, 4830, 1956, 11127, 3479, 64127, 6331, 3569	736	60	16792	4.5630434782608695	0.1942166276230728	0.001438566545472808	0.0945175
GOTERM_BP_DIRECT	GO:0045591~positive regulation of regulatory T cell differentiation	5	0.6622516556291391	5.0893423415652375E-5	7040, 3135, 4179, 10288, 3558	736	6	16792	19.01268115942029	0.19549172523014258	0.00143951936676745	0.0952104
GOTERM_BP_DIRECT	GO:0045907~positive regulation of vasoconstriction	9	1.1920529801324504	5.352708192297246E-5	2149, 5743, 1956, 6915, 25, 952, 207, 3383, 551	736	32	16792	6.416779891304349	0.20449716799531348	0.0015040051593160353	0.100135
GOTERM_BP_DIRECT	GO:0070371~ERK1 and ERK2 cascade	8	1.0596026490066226	5.3869524326141656E-5	3685, 3965, 6356, 3479, 1950, 5594, 335, 551	736	24	16792	7.605072463768116	0.20566067582688863	0.0015037345872127572	0.100775
GOTERM_BP_DIRECT	GO:0060749~mammary gland alveolus development	7	0.9271523178807948	5.632205373050773E-5	595, 7422, 7166, 374, 367, 2099, 1950	736	17	16792	9.394501278772378	0.21394399572584177	0.001561942771239777	0.105361
GOTERM_BP_DIRECT	GO:0002504~antigen processing and presentation of peptide or polysaccharide antigen via MHC class II	7	0.9271523178807948	5.632205373050773E-5	3113, 3127, 3115, 3117, 3119, 3120, 3123	736	17	16792	9.394501278772378	0.21394399572584177	0.001561942771239777	0.105361
GOTERM_BP_DIRECT	GO:0048015~phosphatidylinositol-mediated signaling	16	2.119205298013245	5.713738713123462E-5	5728, 27161, 942, 1956, 3084, 3815, 3479, 1950, 207, 2260, 4254, 5293, 2549, 2247, 387, 4803	736	106	16792	3.4438063986874483	0.2166785802737693	0.0015743218369850265	0.106886
GOTERM_BP_DIRECT	GO:0051024~positive regulation of immunoglobulin secretion	6	0.7947019867549668	5.874563352452982E-5	90865, 7292, 3567, 3133, 3569, 3558	736	11	16792	12.444664031620555	0.22204470108755603	0.001608232411609567	0.109892
GOTERM_BP_DIRECT	GO:0016525~negative regulation of angiogenesis	12	1.5894039735099337	6.920069435633186E-5	641700, 51738, 11005, 3627, 354, 889, 356, 5196, 6347, 285, 112744, 2833	736	62	16792	4.415848527349229	0.25604445827479627	0.0018821373925494989	0.129438
GOTERM_BP_DIRECT	GO:0051412~response to corticosterone	7	0.9271523178807948	8.13653294440047E-5	595, 805, 801, 808, 2353, 1392, 7054	736	18	16792	8.872584541062803	0.29373839615137187	0.002198652619902597	0.152176
GOTERM_BP_DIRECT	GO:0007585~respiratory gaseous exchange	9	1.1920529801324504	8.549990226741755E-5	1909, 9407, 4204, 6440, 1080, 6441, 3176, 10800, 1906	736	34	16792	6.039322250639386	0.3061102585928286	0.0022957393989226915	0.159902
GOTERM_BP_DIRECT	GO:0097192~extrinsic apoptotic signaling pathway in absence of ligand	9	1.1920529801324504	8.549990226741755E-5	3685, 355, 4254, 596, 581, 3565, 3553, 3552, 3558	736	34	16792	6.039322250639386	0.3061102585928286	0.0022957393989226915	0.159902
GOTERM_BP_DIRECT	GO:0050999~regulation of nitric-oxide synthase activity	8	1.0596026490066226	9.483998986629636E-5	4846, 805, 3952, 1956, 801, 808, 3553, 207	736	26	16792	7.020066889632107	0.333266817552905	0.002530326684323847	0.177356
GOTERM_BP_DIRECT	GO:0042088~T-helper 1 type immune response	6	0.7947019867549668	9.708022249941023E-5	10333, 3127, 3593, 7099, 3606, 3123	736	12	16792	11.407608695652174	0.339620766371002	0.002573955052346255	0.181541
GOTERM_BP_DIRECT	GO:0019430~removal of superoxide radicals	6	0.7947019867549668	9.708022249941023E-5	1728, 6647, 4846, 6648, 4353, 9973	736	12	16792	11.407608695652174	0.339620766371002	0.002573955052346255	0.181541
GOTERM_BP_DIRECT	GO:0030195~negative regulation of blood coagulation	6	0.7947019867549668	9.708022249941023E-5	7448, 5627, 1906, 5054, 7056, 348	736	12	16792	11.407608695652174	0.339620766371002	0.002573955052346255	0.181541
GOTERM_BP_DIRECT	GO:0032693~negative regulation of interleukin-10 production	6	0.7947019867549668	9.708022249941023E-5	3593, 51561, 8288, 80380, 177, 50943	736	12	16792	11.407608695652174	0.339620766371002	0.002573955052346255	0.181541
GOTERM_BP_DIRECT	GO:0045672~positive regulation of osteoclast differentiation	7	0.9271523178807948	1.1453364148014942E-4	3593, 3458, 51561, 760, 3605, 7124, 2353	736	19	16792	8.405606407322654	0.38709468638304045	0.0030173203096467427	0.214146
GOTERM_BP_DIRECT	GO:0032736~positive regulation of interleukin-13 production	5	0.6622516556291391	1.1462677314205989E-4	90865, 7292, 3565, 3133, 114548	736	7	16792	16.296583850931675	0.3873386295065955	0.0030012718710155095	0.21432
GOTERM_BP_DIRECT	GO:0019882~antigen processing and presentation	11	1.456953642384106	1.1884423520840957E-4	3113, 3127, 3115, 3458, 3117, 3135, 3119, 925, 3133, 3105, 3123	736	55	16792	4.5630434782608695	0.3982844457349608	0.003092588836632326	0.222198
GOTERM_BP_DIRECT	GO:0010800~positive regulation of peptidyl-threonine phosphorylation	8	1.0596026490066226	1.232317635222314E-4	7040, 805, 2641, 801, 808, 1950, 1116, 5594	736	27	16792	6.760064412238325	0.40946419645205734	0.0031871829182714695	0.230392
GOTERM_BP_DIRECT	GO:0010043~response to zinc ion	9	1.1920529801324504	1.3187555283084324E-4	7412, 5728, 6648, 6279, 760, 383, 169026, 632, 7054	736	36	16792	5.703804347826088	0.4308852985946475	0.0033898635694556978	0.246533
GOTERM_BP_DIRECT	GO:0009409~response to cold	9	1.1920529801324504	1.3187555283084324E-4	8989, 3627, 133, 6648, 2353, 5468, 3569, 3329, 154	736	36	16792	5.703804347826088	0.4308852985946475	0.0033898635694556978	0.246533
GOTERM_BP_DIRECT	GO:0001934~positive regulation of protein phosphorylation	17	2.251655629139073	1.3519740222026565E-4	595, 958, 8398, 57506, 4318, 1956, 7124, 9370, 2323, 25, 207, 1392, 7040, 718, 7422, 56005, 3553	736	127	16792	3.0540054775761725	0.43890932831792173	0.003454335942986164	0.252736
GOTERM_BP_DIRECT	GO:0051770~positive regulation of nitric-oxide synthase biosynthetic process	6	0.7947019867549668	1.5208053415844447E-4	7099, 2208, 54106, 6347, 64127, 7097	736	13	16792	10.530100334448159	0.47797595742418464	0.003861819359910701	0.284254
GOTERM_BP_DIRECT	GO:0019370~leukotriene biosynthetic process	7	0.9271523178807948	1.5759134292180944E-4	2678, 4048, 240, 241, 2205, 4056, 5319	736	20	16792	7.985326086956522	0.4901294850151233	0.0039778570914760225	0.29454
GOTERM_BP_DIRECT	GO:0010033~response to organic substance	8	1.0596026490066226	1.5815034276969403E-4	8989, 6647, 5515, 5970, 5345, 308, 7078, 999	736	28	16792	6.5186335403726705	0.49134638782589035	0.0039685047088821035	0.295584
GOTERM_BP_DIRECT	GO:0035094~response to nicotine	9	1.1920529801324504	1.6186657202697707E-4	7412, 3162, 3596, 1139, 596, 89832, 3066, 1906, 551	736	37	16792	5.549647473560517	0.49936286711036326	0.004037870968424562	0.302519
GOTERM_BP_DIRECT	GO:0042981~regulation of apoptotic process	23	3.0463576158940397	1.703969724627636E-4	4041, 5414, 637, 581, 332, 64127, 2099, 7157, 355, 10392, 7040, 8837, 4830, 7178, 3486, 8794, 22900, 472, 1613, 22806, 8996, 1508, 7043	736	213	16792	2.463615023474178	0.5172897565671037	0.004225574445699487	0.318438
GOTERM_BP_DIRECT	GO:0016477~cell migration	20	2.6490066225165565	1.9590023447748486E-4	3593, 23237, 5728, 3592, 5792, 1901, 25, 3716, 283, 1942, 2260, 5670, 83666, 7042, 3685, 7040, 387, 1490, 340719, 2028	736	172	16792	2.6529322548028307	0.5671480924206094	0.00482853401013994	0.366016
GOTERM_BP_DIRECT	GO:0045987~positive regulation of smooth muscle contraction	7	0.9271523178807948	2.1250625699367618E-4	1131, 2149, 6865, 5743, 6915, 1906, 100	736	21	16792	7.605072463768116	0.5968103614734508	0.0052067897352524595	0.396984
GOTERM_BP_DIRECT	GO:0042730~fibrinolysis	7	0.9271523178807948	2.1250625699367618E-4	5327, 5627, 5345, 3818, 5054, 5328, 5055	736	21	16792	7.605072463768116	0.5968103614734508	0.0052067897352524595	0.396984
GOTERM_BP_DIRECT	GO:0009612~response to mechanical stimulus	11	1.456953642384106	2.1804203599549638E-4	6387, 10628, 56729, 10631, 4353, 3371, 6347, 632, 285, 5468, 1116	736	59	16792	4.2536845983787765	0.6062398355005536	0.005311633263446747	0.407305
GOTERM_BP_DIRECT	GO:0035234~ectopic germ cell programmed cell death	5	0.6622516556291391	2.2130276921197706E-4	4254, 581, 3815, 3553, 3552	736	8	16792	14.259510869565217	0.6116905518493033	0.005360313283622076	0.413384
GOTERM_BP_DIRECT	GO:0048304~positive regulation of isotype switching to IgG isotypes	5	0.6622516556291391	2.2130276921197706E-4	958, 3458, 30009, 3565, 3558	736	8	16792	14.259510869565217	0.6116905518493033	0.005360313283622076	0.413384
GOTERM_BP_DIRECT	GO:0002674~negative regulation of acute inflammatory response	5	0.6622516556291391	2.2130276921197706E-4	2950, 3565, 3630, 5468, 114548	736	8	16792	14.259510869565217	0.6116905518493033	0.005360313283622076	0.413384
GOTERM_BP_DIRECT	GO:0010888~negative regulation of lipid storage	5	0.6622516556291391	2.2130276921197706E-4	3685, 3952, 7124, 1401, 3569	736	8	16792	14.259510869565217	0.6116905518493033	0.005360313283622076	0.413384
GOTERM_BP_DIRECT	GO:0005513~detection of calcium ion	6	0.7947019867549668	2.2806903845477473E-4	3779, 805, 801, 808, 6262, 846	736	14	16792	9.777950310559007	0.6227617183420939	0.005492646642950794	0.425998
GOTERM_BP_DIRECT	GO:1902176~negative regulation of oxidative stress-induced intrinsic apoptotic signaling pathway	6	0.7947019867549668	2.2806903845477473E-4	6648, 2876, 3630, 4780, 207, 8996	736	14	16792	9.777950310559007	0.6227617183420939	0.005492646642950794	0.425998
GOTERM_BP_DIRECT	GO:0000302~response to reactive oxygen species	9	1.1920529801324504	2.3874234016201285E-4	54205, 6647, 2950, 6648, 2876, 7295, 847, 9973, 348	736	39	16792	5.26505016722408	0.6395876858288722	0.005716779734800559	0.445892
GOTERM_BP_DIRECT	GO:0097190~apoptotic signaling pathway	12	1.5894039735099337	2.4385239114292946E-4	4217, 929, 958, 355, 7818, 7098, 7099, 356, 581, 943, 952, 1613	736	71	16792	3.8560930802204534	0.6473757423773017	0.005806274784022958	0.455415
GOTERM_BP_DIRECT	GO:1901687~glutathione derivative biosynthetic process	7	0.9271523178807948	2.8144909762151593E-4	2938, 2950, 119391, 2944, 27306, 2952, 373156	736	22	16792	7.259387351778657	0.6997328661751315	0.006661506216574242	0.525455
GOTERM_BP_DIRECT	GO:0043280~positive regulation of cysteine-type endopeptidase activity involved in apoptotic process	9	1.1920529801324504	2.871160508530217E-4	4217, 10392, 2149, 3146, 22900, 7124, 1490, 8743, 114548	736	40	16792	5.133423913043479	0.7069201554252519	0.006757782132556622	0.536009
GOTERM_BP_DIRECT	GO:0006979~response to oxidative stress	15	1.9867549668874174	3.132293753549773E-4	3162, 2549, 2876, 4353, 1956, 5743, 5742, 8288, 4153, 2729, 25, 207, 348, 351, 5621	736	110	16792	3.1111660079051386	0.7378797892460104	0.0073298838588321535	0.584624
GOTERM_BP_DIRECT	GO:0001975~response to amphetamine	8	1.0596026490066226	3.132452125570288E-4	6647, 805, 801, 9734, 808, 3066, 7054, 3383	736	31	16792	5.887798036465638	0.7378975366502284	0.007290343501557328	0.584653
GOTERM_BP_DIRECT	GO:0001821~histamine secretion	4	0.5298013245033113	3.23205600372432E-4	1437, 116, 1906, 100	736	4	16792	22.815217391304348	0.7488246602768974	0.0074805975016069	0.60319
GOTERM_BP_DIRECT	GO:0071677~positive regulation of mononuclear cell migration	4	0.5298013245033113	3.23205600372432E-4	7040, 7124, 3565, 3958	736	4	16792	22.815217391304348	0.7488246602768974	0.0074805975016069	0.60319
GOTERM_BP_DIRECT	GO:0019722~calcium-mediated signaling	10	1.3245033112582782	3.273771268469263E-4	1234, 805, 801, 6401, 808, 11251, 6262, 1906, 3576, 2833	736	51	16792	4.473572037510656	0.7532646377932446	0.007535995642750204	0.610953
GOTERM_BP_DIRECT	GO:0051044~positive regulation of membrane protein ectodomain proteolysis	6	0.7947019867549668	3.2982424908241105E-4	3458, 7124, 5045, 3553, 101, 348	736	15	16792	9.126086956521739	0.7558326341444608	0.007551458237784581	0.615506
GOTERM_BP_DIRECT	GO:0006691~leukotriene metabolic process	6	0.7947019867549668	3.2982424908241105E-4	2678, 4048, 240, 241, 7097, 4056	736	15	16792	9.126086956521739	0.7558326341444608	0.007551458237784581	0.615506
GOTERM_BP_DIRECT	GO:0002437~inflammatory response to antigenic stimulus	6	0.7947019867549668	3.2982424908241105E-4	3127, 3146, 64806, 3568, 10800, 3123	736	15	16792	9.126086956521739	0.7558326341444608	0.007551458237784581	0.615506
GOTERM_BP_DIRECT	GO:0006508~proteolysis	40	5.298013245033113	3.5780920088911833E-4	4048, 8720, 11202, 5069, 3082, 51200, 8038, 6687, 9407, 80332, 8837, 1803, 5327, 4153, 25801, 1508, 101, 5328, 117159, 9520, 4313, 4312, 4319, 2923, 4318, 4179, 4317, 57628, 3816, 3818, 51056, 260429, 717, 354, 718, 148811, 4321, 1179, 3933, 1359	736	500	16792	1.8252173913043477	0.7833669096720283	0.008146052372851154	0.667566
GOTERM_BP_DIRECT	GO:0045662~negative regulation of myoblast differentiation	7	0.9271523178807948	3.66790801452029E-4	6361, 7040, 3627, 3606, 7124, 9547, 27231	736	23	16792	6.943761814744803	0.7915281915329059	0.008305484621474402	0.684268
GOTERM_BP_DIRECT	GO:0009617~response to bacterium	7	0.9271523178807948	3.66790801452029E-4	1233, 246778, 1672, 4843, 6556, 6347, 1118	736	23	16792	6.943761814744803	0.7915281915329059	0.008305484621474402	0.684268
GOTERM_BP_DIRECT	GO:0046007~negative regulation of activated T cell proliferation	5	0.6622516556291391	3.845506018951864E-4	3965, 5573, 80380, 50943, 5621	736	9	16792	12.67512077294686	0.806772179923822	0.008660089710562646	0.717287
GOTERM_BP_DIRECT	GO:0090197~positive regulation of chemokine secretion	5	0.6622516556291391	3.845506018951864E-4	727, 27159, 90865, 9173, 3566	736	9	16792	12.67512077294686	0.806772179923822	0.008660089710562646	0.717287
GOTERM_BP_DIRECT	GO:0050778~positive regulation of immune response	5	0.6622516556291391	3.845506018951864E-4	7042, 282617, 3600, 282618, 5319	736	9	16792	12.67512077294686	0.806772179923822	0.008660089710562646	0.717287
GOTERM_BP_DIRECT	GO:0007259~JAK-STAT cascade	8	1.0596026490066226	3.859662891134683E-4	6774, 6775, 9021, 6347, 8651, 282617, 282618, 9655	736	32	16792	5.703804347826087	0.8079382512235913	0.008646290021748992	0.719919
GOTERM_BP_DIRECT	GO:0042100~B cell proliferation	8	1.0596026490066226	3.859662891134683E-4	959, 958, 596, 3456, 931, 3586, 973, 3329	736	32	16792	5.703804347826087	0.8079382512235913	0.008646290021748992	0.719919
GOTERM_BP_DIRECT	GO:0001541~ovarian follicle development	9	1.1920529801324504	4.0790886486674735E-4	116, 6647, 4254, 596, 7422, 581, 3815, 283, 3383	736	42	16792	4.888975155279503	0.8251379951487346	0.009088075394219408	0.760699
GOTERM_BP_DIRECT	GO:0045599~negative regulation of fat cell differentiation	9	1.1920529801324504	4.0790886486674735E-4	7040, 6095, 6648, 2625, 161882, 7124, 9370, 4088, 3569	736	42	16792	4.888975155279503	0.8251379951487346	0.009088075394219408	0.760699
GOTERM_BP_DIRECT	GO:0035162~embryonic hemopoiesis	6	0.7947019867549668	4.6254376210509094E-4	4254, 2625, 3562, 161882, 3815, 2323	736	16	16792	8.55570652173913	0.861567077456332	0.010245947837798086	0.86217
GOTERM_BP_DIRECT	GO:0010744~positive regulation of macrophage derived foam cell differentiation	6	0.7947019867549668	4.6254376210509094E-4	1437, 8399, 5320, 3606, 5196, 4790	736	16	16792	8.55570652173913	0.861567077456332	0.010245947837798086	0.86217
GOTERM_BP_DIRECT	GO:2001244~positive regulation of intrinsic apoptotic signaling pathway	8	1.0596026490066226	4.715814387065211E-4	596, 5414, 637, 6279, 1191, 581, 29949, 7157	736	33	16792	5.5309617918313565	0.8668147767914776	0.010391304241266441	0.878945
GOTERM_BP_DIRECT	GO:0048146~positive regulation of fibroblast proliferation	10	1.3245033112582782	5.090850881759467E-4	4282, 7040, 10911, 1956, 2335, 23063, 3479, 25, 2099, 5319	736	54	16792	4.225040257648954	0.8865489367832032	0.011155780252703362	0.948531
GOTERM_BP_DIRECT	GO:0030183~B cell differentiation	11	1.456953642384106	5.559669038833672E-4	959, 57379, 3676, 7412, 3456, 5896, 9734, 3565, 3586, 973, 3589	736	66	16792	3.8025362318840576	0.9071586667651161	0.012115057281915087	1.03545
GOTERM_BP_DIRECT	GO:0014066~regulation of phosphatidylinositol 3-kinase signaling	12	1.5894039735099337	5.6146346859645E-4	5293, 4254, 2549, 2247, 942, 3084, 1956, 3815, 1950, 207, 5594, 2260	736	78	16792	3.5100334448160533	0.9093154961940157	0.012172092924933597	1.04564
GOTERM_BP_DIRECT	GO:0007569~cell aging	7	0.9271523178807948	5.971260267133964E-4	4282, 6647, 596, 632, 7157, 27250, 3383	736	25	16792	6.388260869565218	0.9221428007661415	0.012875172771335763	1.1117
GOTERM_BP_DIRECT	GO:0007159~leukocyte cell-cell adhesion	7	0.9271523178807948	5.971260267133964E-4	959, 6352, 3676, 7412, 6401, 4907, 3383	736	25	16792	6.388260869565218	0.9221428007661415	0.012875172771335763	1.1117
GOTERM_BP_DIRECT	GO:0042327~positive regulation of phosphorylation	7	0.9271523178807948	5.971260267133964E-4	4282, 6352, 374, 1956, 367, 1950, 283	736	25	16792	6.388260869565218	0.9221428007661415	0.012875172771335763	1.1117
GOTERM_BP_DIRECT	GO:0001816~cytokine production	7	0.9271523178807948	5.971260267133964E-4	920, 5293, 10538, 6279, 4094, 3702, 50943	736	25	16792	6.388260869565218	0.9221428007661415	0.012875172771335763	1.1117
GOTERM_BP_DIRECT	GO:0060135~maternal process involved in female pregnancy	7	0.9271523178807948	5.971260267133964E-4	3965, 8398, 383, 231, 84868, 6347, 285	736	25	16792	6.388260869565218	0.9221428007661415	0.012875172771335763	1.1117
GOTERM_BP_DIRECT	GO:0046888~negative regulation of hormone secretion	5	0.6622516556291391	6.187567220815761E-4	9370, 5008, 3569, 1906, 3589	736	10	16792	11.407608695652174	0.929021959562875	0.01327167327940193	1.15175
GOTERM_BP_DIRECT	GO:0032691~negative regulation of interleukin-1 beta production	5	0.6622516556291391	6.187567220815761E-4	51738, 1139, 2950, 89832, 4210	736	10	16792	11.407608695652174	0.929021959562875	0.01327167327940193	1.15175
GOTERM_BP_DIRECT	GO:0019732~antifungal humoral response	5	0.6622516556291391	6.187567220815761E-4	133, 4852, 7432, 283, 351	736	10	16792	11.407608695652174	0.929021959562875	0.01327167327940193	1.15175
GOTERM_BP_DIRECT	GO:0032868~response to insulin	11	1.456953642384106	6.283415096361912E-4	56729, 133, 3291, 3952, 5970, 8743, 7097, 3586, 847, 3569, 51141	736	67	16792	3.745781959766385	0.9318725920980124	0.013408667341864633	1.1695
GOTERM_BP_DIRECT	GO:0090201~negative regulation of release of cytochrome c from mitochondria	6	0.7947019867549668	6.318028072754239E-4	2876, 3082, 3479, 207, 8996, 551	736	17	16792	8.052429667519181	0.9328736486348366	0.013415097616042426	1.1759
GOTERM_BP_DIRECT	GO:0008285~negative regulation of cell proliferation	33	4.370860927152318	6.490778494208556E-4	6750, 133, 2625, 6774, 2149, 5008, 943, 7042, 7040, 2247, 367, 3486, 3659, 3553, 3576, 50943, 7043, 5728, 4846, 6648, 5743, 3552, 1012, 282618, 7157, 4830, 3642, 7097, 3586, 590, 3569, 2117, 3664	736	396	16792	1.9012681159420288	0.9376542292961757	0.013711396484583194	1.20787
GOTERM_BP_DIRECT	GO:0051091~positive regulation of sequence-specific DNA binding transcription factor activity	14	1.8543046357615895	6.630945947753902E-4	4041, 5728, 57506, 7124, 3815, 2099, 5468, 207, 1906, 3565, 3553, 3567, 3586, 3569	736	105	16792	3.042028985507246	0.9412818464799186	0.01393665779414599	1.2338
GOTERM_BP_DIRECT	GO:0016049~cell growth	10	1.3245033112582782	6.70908405241322E-4	7042, 3685, 7040, 596, 367, 3569, 9655, 6098, 1906, 7043	736	56	16792	4.074145962732919	0.9432116941176523	0.014030809384933618	1.24825
GOTERM_BP_DIRECT	GO:0006749~glutathione metabolic process	10	1.3245033112582782	6.70908405241322E-4	2938, 6647, 2950, 2678, 119391, 2944, 6648, 2876, 2952, 373156	736	56	16792	4.074145962732919	0.9432116941176523	0.014030809384933618	1.24825
GOTERM_BP_DIRECT	GO:0050918~positive chemotaxis	8	1.0596026490066226	6.87940724189043E-4	4282, 6352, 6387, 7422, 2247, 3146, 3082, 3958	736	35	16792	5.214906832298137	0.947201393522823	0.014314551036160528	1.27975
GOTERM_BP_DIRECT	GO:0032148~activation of protein kinase B activity	7	0.9271523178807948	7.478118377655369E-4	151, 7295, 3084, 3606, 3479, 3630, 283	736	26	16792	6.1425585284280935	0.9591293651982327	0.015475797158879812	1.39039
GOTERM_BP_DIRECT	GO:0007202~activation of phospholipase C activity	7	0.9271523178807948	7.478118377655369E-4	1909, 117, 728, 1956, 6401, 3702, 283	736	26	16792	6.1425585284280935	0.9591293651982327	0.015475797158879812	1.39039
GOTERM_BP_DIRECT	GO:0045840~positive regulation of mitotic nuclear division	7	0.9271523178807948	7.478118377655369E-4	4041, 3479, 3553, 3630, 3552, 1950, 1906	736	26	16792	6.1425585284280935	0.9591293651982327	0.015475797158879812	1.39039
GOTERM_BP_DIRECT	GO:0006959~humoral immune response	10	1.3245033112582782	7.662998743368654E-4	4049, 3458, 596, 3456, 2625, 931, 7124, 6347, 3569, 9450	736	57	16792	4.002669717772693	0.9622368373230703	0.015779141286883624	1.42453
GOTERM_BP_DIRECT	GO:0070301~cellular response to hydrogen peroxide	10	1.3245033112582782	7.662998743368654E-4	4217, 5970, 383, 231, 3066, 1471, 25, 6778, 4780, 3569	736	57	16792	4.002669717772693	0.9622368373230703	0.015779141286883624	1.42453
GOTERM_BP_DIRECT	GO:0032714~negative regulation of interleukin-5 production	4	0.5298013245033113	7.816502598608265E-4	7356, 8288, 282618, 50943	736	5	16792	18.252173913043478	0.9646366586168477	0.016015674900369148	1.45287
GOTERM_BP_DIRECT	GO:0032747~positive regulation of interleukin-23 production	4	0.5298013245033113	7.816502598608265E-4	1437, 4615, 3458, 3605	736	5	16792	18.252173913043478	0.9646366586168477	0.016015674900369148	1.45287
GOTERM_BP_DIRECT	GO:0042092~type 2 immune response	4	0.5298013245033113	7.816502598608265E-4	90865, 3606, 3565, 3586	736	5	16792	18.252173913043478	0.9646366586168477	0.016015674900369148	1.45287
GOTERM_BP_DIRECT	GO:0010936~negative regulation of macrophage cytokine production	4	0.5298013245033113	7.816502598608265E-4	7042, 7040, 11213, 7043	736	5	16792	18.252173913043478	0.9646366586168477	0.016015674900369148	1.45287
GOTERM_BP_DIRECT	GO:0002551~mast cell chemotaxis	4	0.5298013245033113	7.816502598608265E-4	5293, 6356, 3815, 1113	736	5	16792	18.252173913043478	0.9646366586168477	0.016015674900369148	1.45287
GOTERM_BP_DIRECT	GO:0043154~negative regulation of cysteine-type endopeptidase activity involved in apoptotic process	11	1.456953642384106	7.965078710182317E-4	7422, 3164, 4803, 2876, 5896, 332, 3082, 960, 3569, 207, 551	736	69	16792	3.6372085696282297	0.9668141310218129	0.016239913875221723	1.48029
GOTERM_BP_DIRECT	GO:0050776~regulation of immune response	19	2.5165562913907285	8.284460191107655E-4	959, 958, 3135, 6441, 163486, 925, 3383, 80381, 6402, 7412, 3676, 1525, 718, 10288, 4088, 3659, 3565, 3133, 3105	736	178	16792	2.435332193453835	0.9710517570118302	0.01680572576107653	1.53921
GOTERM_BP_DIRECT	GO:0033280~response to vitamin D	6	0.7947019867549668	8.435095295050884E-4	920, 7040, 3627, 6696, 5743, 632	736	18	16792	7.605072463768116	0.9728582210069111	0.01702802784491786	1.56699
GOTERM_BP_DIRECT	GO:0000122~negative regulation of transcription from RNA polymerase II promoter	51	6.754966887417218	8.516789176401414E-4	7291, 4204, 6774, 7295, 9242, 3146, 7124, 2099, 7356, 23038, 84864, 50943, 9612, 2120, 7442, 1906, 2260, 1942, 4602, 10628, 8725, 3952, 161882, 4088, 3642, 4790, 6778, 2117, 2625, 864, 5970, 55729, 23152, 2627, 1786, 7040, 3458, 23013, 7422, 2274, 4094, 595, 9734, 5468, 7157, 1831, 84619, 356, 3066, 7091, 142	736	720	16792	1.6160778985507247	0.9737903250253498	0.017110812553816634	1.58205
GOTERM_BP_DIRECT	GO:0051592~response to calcium ion	10	1.3245033112582782	8.724515370019377E-4	595, 4519, 10628, 805, 4547, 1956, 801, 808, 7222, 3569	736	58	16792	3.933658170914543	0.9760188084131335	0.017442712875621935	1.62034
GOTERM_BP_DIRECT	GO:0051781~positive regulation of cell division	9	1.1920529801324504	8.963344169279725E-4	7042, 7040, 7422, 2247, 5008, 3553, 3552, 847, 7043	736	47	16792	4.368871415356152	0.9783478651773032	0.01783274829830017	1.66435
GOTERM_BP_DIRECT	GO:0051281~positive regulation of release of sequestered calcium ion into cytosol	7	0.9271523178807948	9.262632875547709E-4	3627, 3596, 2149, 581, 387129, 25, 2833	736	27	16792	5.915056360708535	0.9809499183696078	0.018337649801824285	1.71946
GOTERM_BP_DIRECT	GO:0032728~positive regulation of interferon-beta production	7	0.9271523178807948	9.262632875547709E-4	57506, 7098, 7099, 3146, 54106, 3659, 7097	736	27	16792	5.915056360708535	0.9809499183696078	0.018337649801824285	1.71946
GOTERM_BP_DIRECT	GO:0035987~endodermal cell differentiation	7	0.9271523178807948	9.262632875547709E-4	7448, 3685, 3676, 4313, 4318, 4317, 2335	736	27	16792	5.915056360708535	0.9809499183696078	0.018337649801824285	1.71946
GOTERM_BP_DIRECT	GO:0043306~positive regulation of mast cell degranulation	5	0.6622516556291391	9.387630583627507E-4	3596, 136, 3565, 3566, 2205	736	11	16792	10.370553359683795	0.9819418428730187	0.018497287156667874	1.74248
GOTERM_BP_DIRECT	GO:0033197~response to vitamin E	5	0.6622516556291391	9.387630583627507E-4	595, 3952, 383, 847, 100	736	11	16792	10.370553359683795	0.9819418428730187	0.018497287156667874	1.74248
GOTERM_BP_DIRECT	GO:0031284~positive regulation of guanylate cyclase activity	5	0.6622516556291391	9.387630583627507E-4	4846, 136, 4843, 4842, 2980	736	11	16792	10.370553359683795	0.9819418428730187	0.018497287156667874	1.74248
GOTERM_BP_DIRECT	GO:2001240~negative regulation of extrinsic apoptotic signaling pathway in absence of ligand	8	1.0596026490066226	9.762326003681603E-4	1437, 596, 3084, 7124, 5196, 3553, 3552, 207	736	37	16792	4.933019976498238	0.9846164432840581	0.01914063212697037	1.81142
GOTERM_BP_DIRECT	GO:0030307~positive regulation of cell growth	12	1.5894039735099337	0.0010577877388096043	7042, 596, 3581, 6279, 3084, 1956, 3630, 952, 3578, 207, 3558, 551	736	84	16792	3.2593167701863353	0.9891476931029111	0.020629301613886764	1.96134
GOTERM_BP_DIRECT	GO:0043011~myeloid dendritic cell differentiation	6	0.7947019867549668	0.001103858060982444	1437, 116071, 7040, 10538, 942, 3565	736	19	16792	7.204805491990847	0.9910892352493014	0.02142089056560703	2.04593
GOTERM_BP_DIRECT	GO:0008637~apoptotic mitochondrial changes	6	0.7947019867549668	0.001103858060982444	637, 581, 2729, 10899, 207, 3329	736	19	16792	7.204805491990847	0.9910892352493014	0.02142089056560703	2.04593
GOTERM_BP_DIRECT	GO:0009314~response to radiation	7	0.9271523178807948	0.0011357486361588678	6387, 1233, 596, 4204, 6356, 7295, 285	736	28	16792	5.703804347826088	0.9922258280605378	0.021933725840169283	2.10444
GOTERM_BP_DIRECT	GO:2000145~regulation of cell motility	7	0.9271523178807948	0.0011357486361588678	387, 3084, 1956, 25, 1950, 1613, 2242	736	28	16792	5.703804347826088	0.9922258280605378	0.021933725840169283	2.10444
GOTERM_BP_DIRECT	GO:0008625~extrinsic apoptotic signaling pathway via death domain receptors	8	1.0596026490066226	0.001152131774154185	355, 596, 637, 4803, 356, 8794, 581, 7124	736	38	16792	4.803203661327231	0.9927521474466261	0.022146760492972706	2.13449
GOTERM_BP_DIRECT	GO:0007254~JNK cascade	9	1.1920529801324504	0.0011903375988667792	4217, 4615, 10392, 5599, 50488, 136, 7124, 10454, 64127	736	49	16792	4.190550133096717	0.9938452628509463	0.022770827598757704	2.20453
GOTERM_BP_DIRECT	GO:0007252~I-kappaB phosphorylation	5	0.6622516556291391	0.0013596044763468408	7098, 7099, 54106, 51284, 7097	736	12	16792	9.506340579710145	0.9970172315886547	0.025853190847612395	2.51425
GOTERM_BP_DIRECT	GO:0071549~cellular response to dexamethasone stimulus	7	0.9271523178807948	0.0013796842222309291	7040, 3456, 1956, 383, 6347, 1392, 3569	736	29	16792	5.50712143928036	0.9972628606909333	0.026114145460344296	2.55093
GOTERM_BP_DIRECT	GO:0050766~positive regulation of phagocytosis	7	0.9271523178807948	0.0013796842222309291	718, 6441, 10960, 6556, 7124, 4153, 3553	736	29	16792	5.50712143928036	0.9972628606909333	0.026114145460344296	2.55093
GOTERM_BP_DIRECT	GO:0030101~natural killer cell activation	6	0.7947019867549668	0.0014192803003227835	3593, 5293, 3456, 3606, 8809, 3558	736	20	16792	6.844565217391304	0.9976895495210855	0.026735710685664826	2.62322
GOTERM_BP_DIRECT	GO:0014911~positive regulation of smooth muscle cell migration	6	0.7947019867549668	0.0014192803003227835	7448, 6352, 56729, 596, 10631, 3479	736	20	16792	6.844565217391304	0.9976895495210855	0.026735710685664826	2.62322
GOTERM_BP_DIRECT	GO:0006968~cellular defense response	10	1.3245033112582782	0.0014229116622766417	1232, 1234, 728, 3135, 136, 5970, 10288, 3565, 3579, 3702	736	62	16792	3.679873772791024	0.9977251821355327	0.026685717866981706	2.62985
GOTERM_BP_DIRECT	GO:0043382~positive regulation of memory T cell differentiation	4	0.5298013245033113	0.0015124070962338617	3593, 51561, 4179, 7292	736	6	16792	15.210144927536232	0.9984491017260109	0.028217771307390338	2.79305
GOTERM_BP_DIRECT	GO:0097527~necroptotic signaling pathway	4	0.5298013245033113	0.0015124070962338617	355, 7098, 356, 7124	736	6	16792	15.210144927536232	0.9984491017260109	0.028217771307390338	2.79305
GOTERM_BP_DIRECT	GO:2000667~positive regulation of interleukin-13 secretion	4	0.5298013245033113	0.0015124070962338617	3965, 2625, 55540, 5047	736	6	16792	15.210144927536232	0.9984491017260109	0.028217771307390338	2.79305
GOTERM_BP_DIRECT	GO:0032754~positive regulation of interleukin-5 production	4	0.5298013245033113	0.0015124070962338617	90865, 9173, 5144, 114548	736	6	16792	15.210144927536232	0.9984491017260109	0.028217771307390338	2.79305
GOTERM_BP_DIRECT	GO:0030816~positive regulation of cAMP metabolic process	4	0.5298013245033113	0.0015124070962338617	3627, 5196, 1113, 2833	736	6	16792	15.210144927536232	0.9984491017260109	0.028217771307390338	2.79305
GOTERM_BP_DIRECT	GO:0061737~leukotriene signaling pathway	4	0.5298013245033113	0.0015124070962338617	57105, 56413, 10800, 1241	736	6	16792	15.210144927536232	0.9984491017260109	0.028217771307390338	2.79305
GOTERM_BP_DIRECT	GO:2001200~positive regulation of dendritic cell differentiation	4	0.5298013245033113	0.0015124070962338617	3965, 3146, 177, 3958	736	6	16792	15.210144927536232	0.9984491017260109	0.028217771307390338	2.79305
GOTERM_BP_DIRECT	GO:0010042~response to manganese ion	4	0.5298013245033113	0.0015124070962338617	6648, 5743, 383, 706	736	6	16792	15.210144927536232	0.9984491017260109	0.028217771307390338	2.79305
GOTERM_BP_DIRECT	GO:0071636~positive regulation of transforming growth factor beta production	4	0.5298013245033113	0.0015124070962338617	3965, 4179, 5743, 5345	736	6	16792	15.210144927536232	0.9984491017260109	0.028217771307390338	2.79305
GOTERM_BP_DIRECT	GO:0002830~positive regulation of type 2 immune response	4	0.5298013245033113	0.0015124070962338617	90865, 7292, 64127, 114548	736	6	16792	15.210144927536232	0.9984491017260109	0.028217771307390338	2.79305
GOTERM_BP_DIRECT	GO:0032494~response to peptidoglycan	4	0.5298013245033113	0.0015124070962338617	4615, 728, 11213, 3569	736	6	16792	15.210144927536232	0.9984491017260109	0.028217771307390338	2.79305
GOTERM_BP_DIRECT	GO:0060087~relaxation of vascular smooth muscle	4	0.5298013245033113	0.0015124070962338617	5997, 6647, 136, 5592	736	6	16792	15.210144927536232	0.9984491017260109	0.028217771307390338	2.79305
GOTERM_BP_DIRECT	GO:0045084~positive regulation of interleukin-12 biosynthetic process	4	0.5298013245033113	0.0015124070962338617	3458, 7099, 5970, 3659	736	6	16792	15.210144927536232	0.9984491017260109	0.028217771307390338	2.79305
GOTERM_BP_DIRECT	GO:0007190~activation of adenylate cyclase activity	8	1.0596026490066226	0.0015778065501681493	1909, 116, 805, 108, 136, 801, 808, 154	736	40	16792	4.5630434782608695	0.9988277974785675	0.02929309841383887	2.91215
GOTERM_BP_DIRECT	GO:0043124~negative regulation of I-kappaB kinase/NF-kappaB signaling	8	1.0596026490066226	0.0015778065501681493	91662, 6095, 2950, 9173, 22900, 9370, 25, 2099	736	40	16792	4.5630434782608695	0.9988277974785675	0.02929309841383887	2.91215
GOTERM_BP_DIRECT	GO:0050727~regulation of inflammatory response	10	1.3245033112582782	0.0015969084417924912	7356, 4615, 22861, 2678, 5743, 7292, 5970, 6401, 64127, 2099	736	63	16792	3.6214630779848167	0.9989198356656278	0.02951463517822639	2.94691
GOTERM_BP_DIRECT	GO:0030217~T cell differentiation	7	0.9271523178807948	0.001661621207568163	3953, 920, 5293, 30009, 3952, 3815, 3558	736	30	16792	5.323550724637681	0.999181204180872	0.030561155425388842	3.06458
GOTERM_BP_DIRECT	GO:0044344~cellular response to fibroblast growth factor stimulus	7	0.9271523178807948	0.001661621207568163	6352, 3164, 10631, 6347, 2729, 960, 3576	736	30	16792	5.323550724637681	0.999181204180872	0.030561155425388842	3.06458
GOTERM_BP_DIRECT	GO:0030324~lung development	11	1.456953642384106	0.0016998386862052265	4846, 7422, 2247, 3146, 1956, 383, 10454, 1490, 1544, 1392, 1116	736	76	16792	3.3022025171624714	0.9993047870171148	0.031119806823011742	3.134
GOTERM_BP_DIRECT	GO:0030574~collagen catabolic process	10	1.3245033112582782	0.001787564449197104	4313, 4312, 4319, 4318, 4317, 5045, 1287, 4321, 1302, 1508	736	64	16792	3.564877717391304	0.9995224717061797	0.03256148603713549	3.29319
GOTERM_BP_DIRECT	GO:0045861~negative regulation of proteolysis	6	0.7947019867549668	0.0017963971888293611	6317, 1201, 5327, 3630, 1471, 207	736	21	16792	6.5186335403726705	0.9995401940685517	0.03258114941029944	3.30921
GOTERM_BP_DIRECT	GO:0031954~positive regulation of protein autophosphorylation	6	0.7947019867549668	0.0017963971888293611	805, 7422, 801, 808, 10111, 3630	736	21	16792	6.5186335403726705	0.9995401940685517	0.03258114941029944	3.30921
GOTERM_BP_DIRECT	GO:0032869~cellular response to insulin stimulus	11	1.456953642384106	0.0018786592802021618	2950, 9734, 9370, 23038, 6347, 2729, 6667, 5468, 207, 142, 5319	736	77	16792	3.2593167701863357	0.9996767037482156	0.033905198143223125	3.45824
GOTERM_BP_DIRECT	GO:0045454~cell redox homeostasis	11	1.456953642384106	0.0018786592802021618	4846, 2923, 2876, 889, 7295, 4843, 6556, 4842, 2729, 4780, 3569	736	77	16792	3.2593167701863357	0.9996767037482156	0.033905198143223125	3.45824
GOTERM_BP_DIRECT	GO:0051926~negative regulation of calcium ion transport	5	0.6622516556291391	0.001896281783964755	4846, 5743, 10288, 4842, 3383	736	13	16792	8.775083612040133	0.9997002022503316	0.03407432300676816	3.49013
GOTERM_BP_DIRECT	GO:0071318~cellular response to ATP	5	0.6622516556291391	0.001896281783964755	6647, 64805, 5743, 7442, 6347	736	13	16792	8.775083612040133	0.9997002022503316	0.03407432300676816	3.49013
GOTERM_BP_DIRECT	GO:0097296~activation of cysteine-type endopeptidase activity involved in apoptotic signaling pathway	5	0.6622516556291391	0.001896281783964755	355, 356, 581, 4088, 8743	736	13	16792	8.775083612040133	0.9997002022503316	0.03407432300676816	3.49013
GOTERM_BP_DIRECT	GO:0050901~leukocyte tethering or rolling	5	0.6622516556291391	0.001896281783964755	3676, 7412, 3952, 7124, 6401	736	13	16792	8.775083612040133	0.9997002022503316	0.03407432300676816	3.49013
GOTERM_BP_DIRECT	GO:0001916~positive regulation of T cell mediated cytotoxicity	5	0.6622516556291391	0.001896281783964755	3593, 51561, 3592, 3133, 3105	736	13	16792	8.775083612040133	0.9997002022503316	0.03407432300676816	3.49013
GOTERM_BP_DIRECT	GO:0002526~acute inflammatory response	5	0.6622516556291391	0.001896281783964755	7412, 6279, 1672, 7292, 3569	736	13	16792	8.775083612040133	0.9997002022503316	0.03407432300676816	3.49013
GOTERM_BP_DIRECT	GO:0016045~detection of bacterium	5	0.6622516556291391	0.001896281783964755	3127, 10392, 64127, 3105, 3123	736	13	16792	8.775083612040133	0.9997002022503316	0.03407432300676816	3.49013
GOTERM_BP_DIRECT	GO:0019372~lipoxygenase pathway	5	0.6622516556291391	0.001896281783964755	240, 241, 2876, 5743, 4056	736	13	16792	8.775083612040133	0.9997002022503316	0.03407432300676816	3.49013
GOTERM_BP_DIRECT	GO:0043507~positive regulation of JUN kinase activity	7	0.9271523178807948	0.0019852314463812307	4217, 10333, 2043, 7124, 54106, 177, 1906	736	31	16792	5.151823281907434	0.999795166394657	0.035496440086020487	3.65098
GOTERM_BP_DIRECT	GO:0007566~embryo implantation	8	1.0596026490066226	0.0021168049899573933	7356, 4313, 6647, 6696, 4318, 5743, 3553, 1471	736	42	16792	4.34575569358178	0.9998834061076579	0.037649287836875156	3.88844
GOTERM_BP_DIRECT	GO:0002250~adaptive immune response	16	2.119205298013245	0.0021311301796884483	920, 942, 4179, 5896, 973, 23495, 3702, 28988, 3458, 5293, 3456, 10288, 84868, 3133, 3558, 1493	736	148	16792	2.466509988249119	0.9998903448203464	0.0377425941797076	3.91426
GOTERM_BP_DIRECT	GO:0007179~transforming growth factor beta receptor signaling pathway	12	1.5894039735099337	0.002233748773405919	7042, 7040, 387, 10454, 4088, 5045, 6347, 56288, 2353, 142, 7043, 335	736	92	16792	2.9758979206049148	0.9999293463657458	0.03936282587320161	4.09903
GOTERM_BP_DIRECT	GO:0042177~negative regulation of protein catabolic process	7	0.9271523178807948	0.0023542926364781202	3084, 11213, 1956, 4843, 5970, 4088, 3630	736	32	16792	4.990828804347827	0.9999578430115837	0.041275082427920995	4.31565
GOTERM_BP_DIRECT	GO:0046677~response to antibiotic	7	0.9271523178807948	0.0023542926364781202	1233, 6647, 6347, 26, 3716, 3569, 7157	736	32	16792	4.990828804347827	0.9999578430115837	0.041275082427920995	4.31565
GOTERM_BP_DIRECT	GO:0001503~ossification	11	1.456953642384106	0.0025079874624439457	7291, 2131, 596, 51430, 6696, 4318, 864, 1956, 1490, 1302, 846	736	80	16792	3.137092391304348	0.9999781782343878	0.043734015118686576	4.59117
GOTERM_BP_DIRECT	GO:0045359~positive regulation of interferon-beta biosynthetic process	4	0.5298013245033113	0.0025607423386707667	7098, 7099, 54106, 51284	736	7	16792	13.037267080745341	0.9999825932046545	0.04445323764979481	4.68556
GOTERM_BP_DIRECT	GO:0002606~positive regulation of dendritic cell antigen processing and presentation	4	0.5298013245033113	0.0025607423386707667	10392, 1236, 6556, 64127	736	7	16792	13.037267080745341	0.9999825932046545	0.04445323764979481	4.68556
GOTERM_BP_DIRECT	GO:0007435~salivary gland morphogenesis	4	0.5298013245033113	0.0025607423386707667	7042, 7040, 1956, 7043	736	7	16792	13.037267080745341	0.9999825932046545	0.04445323764979481	4.68556
GOTERM_BP_DIRECT	GO:0050671~positive regulation of lymphocyte proliferation	4	0.5298013245033113	0.0025607423386707667	3593, 4615, 3592, 4352	736	7	16792	13.037267080745341	0.9999825932046545	0.04445323764979481	4.68556
GOTERM_BP_DIRECT	GO:1901841~regulation of high voltage-gated calcium channel activity	4	0.5298013245033113	0.0025607423386707667	5142, 805, 801, 808	736	7	16792	13.037267080745341	0.9999825932046545	0.04445323764979481	4.68556
GOTERM_BP_DIRECT	GO:0046850~regulation of bone remodeling	4	0.5298013245033113	0.0025607423386707667	3953, 4041, 51430, 3952	736	7	16792	13.037267080745341	0.9999825932046545	0.04445323764979481	4.68556
GOTERM_BP_DIRECT	GO:0032819~positive regulation of natural killer cell proliferation	4	0.5298013245033113	0.0025607423386707667	3593, 51561, 3606, 3600	736	7	16792	13.037267080745341	0.9999825932046545	0.04445323764979481	4.68556
GOTERM_BP_DIRECT	GO:0044321~response to leptin	4	0.5298013245033113	0.0025607423386707667	595, 3953, 6774, 1906	736	7	16792	13.037267080745341	0.9999825932046545	0.04445323764979481	4.68556
GOTERM_BP_DIRECT	GO:2000427~positive regulation of apoptotic cell clearance	4	0.5298013245033113	0.0025607423386707667	717, 718, 6347, 4240	736	7	16792	13.037267080745341	0.9999825932046545	0.04445323764979481	4.68556
GOTERM_BP_DIRECT	GO:1901224~positive regulation of NIK/NF-kappaB signaling	5	0.6622516556291391	0.002563566882174448	10392, 3146, 7124, 84868, 64127	736	14	16792	8.148291925465838	0.9999828026112041	0.044321471826272885	4.69062
GOTERM_BP_DIRECT	GO:0001516~prostaglandin biosynthetic process	5	0.6622516556291391	0.002563566882174448	4282, 5730, 5743, 5742, 1906	736	14	16792	8.148291925465838	0.9999828026112041	0.044321471826272885	4.69062
GOTERM_BP_DIRECT	GO:0043537~negative regulation of blood vessel endothelial cell migration	5	0.6622516556291391	0.002563566882174448	7040, 2247, 3146, 285, 348	736	14	16792	8.148291925465838	0.9999828026112041	0.044321471826272885	4.69062
GOTERM_BP_DIRECT	GO:0035729~cellular response to hepatocyte growth factor stimulus	5	0.6622516556291391	0.002563566882174448	5970, 3082, 2729, 3586, 3569	736	14	16792	8.148291925465838	0.9999828026112041	0.044321471826272885	4.69062
GOTERM_BP_DIRECT	GO:0010718~positive regulation of epithelial to mesenchymal transition	7	0.9271523178807948	0.002772672902638199	7042, 7291, 7040, 6317, 4088, 3066, 7043	736	33	16792	4.8395915678524375	0.9999929808123338	0.04766158310070956	5.06389
GOTERM_BP_DIRECT	GO:0051402~neuron apoptotic process	7	0.9271523178807948	0.002772672902638199	22861, 596, 637, 2597, 472, 581, 351	736	33	16792	4.8395915678524375	0.9999929808123338	0.04766158310070956	5.06389
GOTERM_BP_DIRECT	GO:0043434~response to peptide hormone	8	1.0596026490066226	0.002787978395222054	6387, 4041, 374, 1490, 7442, 7076, 7054, 1604	736	44	16792	4.148221343873518	0.999993426480149	0.04772700818803288	5.09116
GOTERM_BP_DIRECT	GO:0007173~epidermal growth factor receptor signaling pathway	9	1.1920529801324504	0.0028668803817407476	7040, 2549, 374, 8826, 1956, 25, 1950, 9655, 2242	736	56	16792	3.6667313664596275	0.999995312655792	0.04885072544260227	5.23161
GOTERM_BP_DIRECT	GO:0016032~viral process	25	3.3112582781456954	0.0032158097563883626	6774, 55729, 3560, 3603, 2224, 23013, 8837, 387, 3880, 10111, 3105, 4217, 4312, 581, 6667, 5901, 7157, 3329, 1232, 7412, 2960, 23063, 259, 4240, 5594	736	299	16792	1.9076268721826377	0.9999989497874999	0.054424417997930186	5.85037
GOTERM_BP_DIRECT	GO:0043547~positive regulation of GTPase activity	40	5.298013245033113	0.0033751833416509956	116, 1437, 10344, 805, 64805, 3562, 3084, 1956, 3560, 801, 6347, 1950, 6369, 3383, 6352, 4254, 6357, 2247, 6356, 6354, 2245, 3257, 3558, 958, 1901, 3815, 163486, 3716, 5921, 2260, 6362, 2, 6361, 5997, 8826, 6367, 6915, 808, 3567, 3568	736	565	16792	1.6152366294728742	0.9999994697583174	0.05682341275553471	6.13171
GOTERM_BP_DIRECT	GO:0032270~positive regulation of cellular protein metabolic process	5	0.6622516556291391	0.0033758369306620276	7040, 8399, 9370, 3630, 207	736	15	16792	7.605072463768115	0.9999994712424513	0.05661155891270142	6.13286
GOTERM_BP_DIRECT	GO:0046688~response to copper ion	5	0.6622516556291391	0.0033758369306620276	4519, 6647, 3552, 3383, 5621	736	15	16792	7.605072463768115	0.9999994712424513	0.05661155891270142	6.13286
GOTERM_BP_DIRECT	GO:0043122~regulation of I-kappaB kinase/NF-kappaB signaling	5	0.6622516556291391	0.0033758369306620276	91662, 22900, 7124, 3553, 2150	736	15	16792	7.605072463768115	0.9999994712424513	0.05661155891270142	6.13286
GOTERM_BP_DIRECT	GO:2000679~positive regulation of transcription regulatory region DNA binding	5	0.6622516556291391	0.0033758369306620276	7291, 7040, 2625, 3479, 142	736	15	16792	7.605072463768115	0.9999994712424513	0.05661155891270142	6.13286
GOTERM_BP_DIRECT	GO:0050930~induction of positive chemotaxis	5	0.6622516556291391	0.0033758369306620276	6387, 7422, 3603, 177, 3576	736	15	16792	7.605072463768115	0.9999994712424513	0.05661155891270142	6.13286
GOTERM_BP_DIRECT	GO:0006527~arginine catabolic process	4	0.5298013245033113	0.0039644060803776335	4846, 4843, 4842, 383	736	8	16792	11.407608695652174	0.9999999576605606	0.0659104047152137	7.16498
GOTERM_BP_DIRECT	GO:0034115~negative regulation of heterotypic cell-cell adhesion	4	0.5298013245033113	0.0039644060803776335	9370, 3586, 3557, 335	736	8	16792	11.407608695652174	0.9999999576605606	0.0659104047152137	7.16498
GOTERM_BP_DIRECT	GO:1901844~regulation of cell communication by electrical coupling involved in cardiac conduction	4	0.5298013245033113	0.0039644060803776335	805, 5144, 801, 808	736	8	16792	11.407608695652174	0.9999999576605606	0.0659104047152137	7.16498
GOTERM_BP_DIRECT	GO:0071316~cellular response to nicotine	4	0.5298013245033113	0.0039644060803776335	5970, 7124, 4790, 7054	736	8	16792	11.407608695652174	0.9999999576605606	0.0659104047152137	7.16498
GOTERM_BP_DIRECT	GO:0045410~positive regulation of interleukin-6 biosynthetic process	4	0.5298013245033113	0.0039644060803776335	10333, 3458, 7096, 3553	736	8	16792	11.407608695652174	0.9999999576605606	0.0659104047152137	7.16498
GOTERM_BP_DIRECT	GO:0045348~positive regulation of MHC class II biosynthetic process	4	0.5298013245033113	0.0039644060803776335	3458, 7099, 3565, 3586	736	8	16792	11.407608695652174	0.9999999576605606	0.0659104047152137	7.16498
GOTERM_BP_DIRECT	GO:0042119~neutrophil activation	4	0.5298013245033113	0.0039644060803776335	6352, 3579, 2150, 3576	736	8	16792	11.407608695652174	0.9999999576605606	0.0659104047152137	7.16498
GOTERM_BP_DIRECT	GO:0031102~neuron projection regeneration	4	0.5298013245033113	0.0039644060803776335	133, 5792, 348, 335	736	8	16792	11.407608695652174	0.9999999576605606	0.0659104047152137	7.16498
GOTERM_BP_DIRECT	GO:1904706~negative regulation of vascular smooth muscle cell proliferation	4	0.5298013245033113	0.0039644060803776335	3162, 2950, 3586, 7043	736	8	16792	11.407608695652174	0.9999999576605606	0.0659104047152137	7.16498
GOTERM_BP_DIRECT	GO:0071407~cellular response to organic cyclic compound	9	1.1920529801324504	0.0039906474158570154	6352, 7040, 6774, 3606, 7124, 6347, 3553, 64127, 207	736	59	16792	3.4802873986735445	0.9999999621694993	0.06607636062361	7.21074
GOTERM_BP_DIRECT	GO:0050715~positive regulation of cytokine secretion	6	0.7947019867549668	0.004058152045795716	4282, 929, 7124, 3630, 3552, 3586	736	25	16792	5.475652173913043	0.9999999716837712	0.06689948755174102	7.32837
GOTERM_BP_DIRECT	GO:0046686~response to cadmium ion	6	0.7947019867549668	0.004058152045795716	4519, 6648, 383, 2729, 847, 5621	736	25	16792	5.475652173913043	0.9999999716837712	0.06689948755174102	7.32837
GOTERM_BP_DIRECT	GO:0010804~negative regulation of tumor necrosis factor-mediated signaling pathway	5	0.6622516556291391	0.004346934653424884	2950, 9370, 2150, 8996, 335	736	16	16792	7.129755434782608	0.9999999918013516	0.07122252193794998	7.83001
GOTERM_BP_DIRECT	GO:0090280~positive regulation of calcium ion import	5	0.6622516556291391	0.004346934653424884	6387, 2641, 6347, 3958, 1392	736	16	16792	7.129755434782608	0.9999999918013516	0.07122252193794998	7.83001
GOTERM_BP_DIRECT	GO:0035994~response to muscle stretch	5	0.6622516556291391	0.004346934653424884	5970, 4790, 2353, 6262, 1906	736	16	16792	7.129755434782608	0.9999999918013516	0.07122252193794998	7.83001
GOTERM_BP_DIRECT	GO:0048566~embryonic digestive tract development	5	0.6622516556291391	0.004346934653424884	7042, 91461, 7124, 100, 3576	736	16	16792	7.129755434782608	0.9999999918013516	0.07122252193794998	7.83001
GOTERM_BP_DIRECT	GO:0048469~cell maturation	7	0.9271523178807948	0.00436343129362538	7422, 2625, 865, 59067, 5468, 3600, 2260	736	36	16792	4.436292270531402	0.9999999923618589	0.07121124788910138	7.85859
GOTERM_BP_DIRECT	GO:0043407~negative regulation of MAP kinase activity	7	0.9271523178807948	0.00436343129362538	6609, 5997, 2950, 11213, 9370, 3553, 348	736	36	16792	4.436292270531402	0.9999999923618589	0.07121124788910138	7.85859
GOTERM_BP_DIRECT	GO:0043433~negative regulation of sequence-specific DNA binding transcription factor activity	9	1.1920529801324504	0.00443219256273251	7291, 3162, 8399, 7292, 3066, 2099, 9063, 50943, 5621	736	60	16792	3.422282608695652	0.9999999943142079	0.07202014786847721	7.97761
GOTERM_BP_DIRECT	GO:0040014~regulation of multicellular organism growth	6	0.7947019867549668	0.0048463282858236196	6647, 79068, 6774, 3479, 5617, 351	736	26	16792	5.2650501672240795	0.9999999990394944	0.07819883123502114	8.69143
GOTERM_BP_DIRECT	GO:0045597~positive regulation of cell differentiation	7	0.9271523178807948	0.005019018137573331	10911, 367, 1490, 3642, 9021, 5345, 3630	736	37	16792	4.316392479435958	0.9999999995425239	0.08057340036145921	8.98753
GOTERM_BP_DIRECT	GO:0007271~synaptic transmission, cholinergic	7	0.9271523178807948	0.005019018137573331	59340, 1728, 1139, 1131, 89832, 1129, 348	736	37	16792	4.316392479435958	0.9999999995425239	0.08057340036145921	8.98753
GOTERM_BP_DIRECT	GO:0045786~negative regulation of cell cycle	7	0.9271523178807948	0.005019018137573331	116, 7040, 3164, 2625, 864, 5743, 27250	736	37	16792	4.316392479435958	0.9999999995425239	0.08057340036145921	8.98753
GOTERM_BP_DIRECT	GO:0007623~circadian rhythm	10	1.3245033112582782	0.005329570059713979	355, 4547, 25819, 7166, 3952, 1956, 4843, 6532, 9370, 5054	736	75	16792	3.042028985507246	0.9999999998795154	0.08503516478185824	9.51773
GOTERM_BP_DIRECT	GO:0043086~negative regulation of catalytic activity	10	1.3245033112582782	0.005329570059713979	7356, 10628, 1728, 6317, 4179, 1201, 5132, 7076, 23038, 308	736	75	16792	3.042028985507246	0.9999999998795154	0.08503516478185824	9.51773
GOTERM_BP_DIRECT	GO:0070542~response to fatty acid	5	0.6622516556291391	0.005490052144537596	5743, 1490, 7097, 847, 51141	736	17	16792	6.710358056265984	0.9999999999395455	0.08716321218402401	9.79057
GOTERM_BP_DIRECT	GO:1902041~regulation of extrinsic apoptotic signaling pathway via death domain receptors	5	0.6622516556291391	0.005490052144537596	355, 8837, 356, 8743, 3958	736	17	16792	6.710358056265984	0.9999999999395455	0.08716321218402401	9.79057
GOTERM_BP_DIRECT	GO:0002407~dendritic cell chemotaxis	5	0.6622516556291391	0.005490052144537596	6352, 1234, 1236, 3146, 3579	736	17	16792	6.710358056265984	0.9999999999395455	0.08716321218402401	9.79057
GOTERM_BP_DIRECT	GO:1901216~positive regulation of neuron death	5	0.6622516556291391	0.005490052144537596	4217, 1191, 25, 142, 348	736	17	16792	6.710358056265984	0.9999999999395455	0.08716321218402401	9.79057
GOTERM_BP_DIRECT	GO:0010460~positive regulation of heart rate	5	0.6622516556291391	0.005490052144537596	133, 10911, 6262, 1906, 100	736	17	16792	6.710358056265984	0.9999999999395455	0.08716321218402401	9.79057
GOTERM_BP_DIRECT	GO:0038123~toll-like receptor TLR1:TLR2 signaling pathway	3	0.3973509933774834	0.005573116203006369	929, 7096, 7097	736	3	16792	22.815217391304348	0.9999999999576952	0.08809950780344022	9.93148
GOTERM_BP_DIRECT	GO:0060559~positive regulation of calcidiol 1-monooxygenase activity	3	0.3973509933774834	0.005573116203006369	3458, 7124, 3553	736	3	16792	22.815217391304348	0.9999999999576952	0.08809950780344022	9.93148
GOTERM_BP_DIRECT	GO:0071727~cellular response to triacyl bacterial lipopeptide	3	0.3973509933774834	0.005573116203006369	929, 7096, 7097	736	3	16792	22.815217391304348	0.9999999999576952	0.08809950780344022	9.93148
GOTERM_BP_DIRECT	GO:0001660~fever generation	3	0.3973509933774834	0.005573116203006369	7442, 3553, 3552	736	3	16792	22.815217391304348	0.9999999999576952	0.08809950780344022	9.93148
GOTERM_BP_DIRECT	GO:1903659~regulation of complement-dependent cytotoxicity	3	0.3973509933774834	0.005573116203006369	7042, 3586, 3589	736	3	16792	22.815217391304348	0.9999999999576952	0.08809950780344022	9.93148
GOTERM_BP_DIRECT	GO:0033590~response to cobalamin	3	0.3973509933774834	0.005573116203006369	4519, 1956, 5970	736	3	16792	22.815217391304348	0.9999999999576952	0.08809950780344022	9.93148
GOTERM_BP_DIRECT	GO:0030801~positive regulation of cyclic nucleotide metabolic process	3	0.3973509933774834	0.005573116203006369	805, 801, 808	736	3	16792	22.815217391304348	0.9999999999576952	0.08809950780344022	9.93148
GOTERM_BP_DIRECT	GO:0051712~positive regulation of killing of cells of other organism	3	0.3973509933774834	0.005573116203006369	3458, 4843, 2208	736	3	16792	22.815217391304348	0.9999999999576952	0.08809950780344022	9.93148
GOTERM_BP_DIRECT	GO:1904469~positive regulation of tumor necrosis factor secretion	3	0.3973509933774834	0.005573116203006369	3965, 84868, 3329	736	3	16792	22.815217391304348	0.9999999999576952	0.08809950780344022	9.93148
GOTERM_BP_DIRECT	GO:0045590~negative regulation of regulatory T cell differentiation	3	0.3973509933774834	0.005573116203006369	7292, 3659, 1493	736	3	16792	22.815217391304348	0.9999999999576952	0.08809950780344022	9.93148
GOTERM_BP_DIRECT	GO:0070141~response to UV-A	3	0.3973509933774834	0.005573116203006369	595, 1956, 207	736	3	16792	22.815217391304348	0.9999999999576952	0.08809950780344022	9.93148
GOTERM_BP_DIRECT	GO:0009595~detection of biotic stimulus	3	0.3973509933774834	0.005573116203006369	10392, 64127, 114548	736	3	16792	22.815217391304348	0.9999999999576952	0.08809950780344022	9.93148
GOTERM_BP_DIRECT	GO:0060374~mast cell differentiation	3	0.3973509933774834	0.005573116203006369	5293, 2625, 3815	736	3	16792	22.815217391304348	0.9999999999576952	0.08809950780344022	9.93148
GOTERM_BP_DIRECT	GO:0030888~regulation of B cell proliferation	3	0.3973509933774834	0.005573116203006369	51237, 196, 22806	736	3	16792	22.815217391304348	0.9999999999576952	0.08809950780344022	9.93148
GOTERM_BP_DIRECT	GO:0034021~response to silicon dioxide	3	0.3973509933774834	0.005573116203006369	1437, 7356, 6648	736	3	16792	22.815217391304348	0.9999999999576952	0.08809950780344022	9.93148
GOTERM_BP_DIRECT	GO:0048678~response to axon injury	6	0.7947019867549668	0.005737252149077081	6647, 6648, 2247, 581, 383, 1471	736	27	16792	5.070048309178744	0.9999999999791074	0.0902479442106705	10.2093
GOTERM_BP_DIRECT	GO:0050832~defense response to fungus	6	0.7947019867549668	0.005737252149077081	117159, 6279, 3605, 4353, 1113, 3346	736	27	16792	5.070048309178744	0.9999999999791074	0.0902479442106705	10.2093
GOTERM_BP_DIRECT	GO:0019933~cAMP-mediated signaling	7	0.9271523178807948	0.005744059330608127	116, 117, 133, 7052, 1672, 108, 5144	736	38	16792	4.202803203661327	0.9999999999797099	0.0900202291534885	10.2208
GOTERM_BP_DIRECT	GO:0010224~response to UV-B	4	0.5298013245033113	0.005754333819513077	3593, 596, 3592, 5970	736	9	16792	10.140096618357488	0.9999999999805865	0.08984597628774393	10.2382
GOTERM_BP_DIRECT	GO:1900017~positive regulation of cytokine production involved in inflammatory response	4	0.5298013245033113	0.005754333819513077	3605, 64127, 112744, 27190	736	9	16792	10.140096618357488	0.9999999999805865	0.08984597628774393	10.2382
GOTERM_BP_DIRECT	GO:0009410~response to xenobiotic stimulus	4	0.5298013245033113	0.005754333819513077	7356, 2876, 2729, 196	736	9	16792	10.140096618357488	0.9999999999805865	0.08984597628774393	10.2382
GOTERM_BP_DIRECT	GO:0010863~positive regulation of phospholipase C activity	4	0.5298013245033113	0.005754333819513077	2247, 3815, 2099, 2260	736	9	16792	10.140096618357488	0.9999999999805865	0.08984597628774393	10.2382
GOTERM_BP_DIRECT	GO:0002237~response to molecule of bacterial origin	4	0.5298013245033113	0.005754333819513077	54106, 7097, 3586, 3576	736	9	16792	10.140096618357488	0.9999999999805865	0.08984597628774393	10.2382
GOTERM_BP_DIRECT	GO:0034393~positive regulation of smooth muscle cell apoptotic process	4	0.5298013245033113	0.005754333819513077	3593, 3458, 3592, 27250	736	9	16792	10.140096618357488	0.9999999999805865	0.08984597628774393	10.2382
GOTERM_BP_DIRECT	GO:0070102~interleukin-6-mediated signaling pathway	4	0.5298013245033113	0.005754333819513077	3570, 2549, 6774, 3569	736	9	16792	10.140096618357488	0.9999999999805865	0.08984597628774393	10.2382
GOTERM_BP_DIRECT	GO:0006816~calcium ion transport	10	1.3245033112582782	0.005817145915663807	6352, 1234, 1139, 4852, 7178, 89832, 1179, 6262, 7222, 10800	736	76	16792	3.0020022883295194	0.9999999999851805	0.09045443307220868	10.3443
GOTERM_BP_DIRECT	GO:0051482~positive regulation of cytosolic calcium ion concentration involved in phospholipase C-activating G-protein coupled signaling pathway	6	0.7947019867549668	0.006737578999779155	7052, 2149, 1901, 2150, 2151, 1906	736	28	16792	4.888975155279503	0.9999999999997171	0.10366982774409805	11.8851
GOTERM_BP_DIRECT	GO:0090200~positive regulation of release of cytochrome c from mitochondria	6	0.7947019867549668	0.006737578999779155	8398, 637, 4318, 581, 8743, 7157	736	28	16792	4.888975155279503	0.9999999999997171	0.10366982774409805	11.8851
GOTERM_BP_DIRECT	GO:0000060~protein import into nucleus, translocation	6	0.7947019867549668	0.006737578999779155	7040, 3458, 6556, 7124, 207, 5901	736	28	16792	4.888975155279503	0.9999999999997171	0.10366982774409805	11.8851
GOTERM_BP_DIRECT	GO:0002690~positive regulation of leukocyte chemotaxis	5	0.6622516556291391	0.006817635748823126	3570, 3627, 5196, 2150, 3569	736	18	16792	6.33756038647343	0.9999999999997996	0.10446450650924777	12.018
GOTERM_BP_DIRECT	GO:0045216~cell-cell junction organization	5	0.6622516556291391	0.006817635748823126	7042, 7040, 1525, 4088, 7043	736	18	16792	6.33756038647343	0.9999999999997996	0.10446450650924777	12.018
GOTERM_BP_DIRECT	GO:0001782~B cell homeostasis	5	0.6622516556291391	0.006817635748823126	596, 581, 10673, 23495, 50943	736	18	16792	6.33756038647343	0.9999999999997996	0.10446450650924777	12.018
GOTERM_BP_DIRECT	GO:0032880~regulation of protein localization	8	1.0596026490066226	0.007203650884458906	116, 5599, 596, 7432, 3630, 5172, 207, 5621	736	52	16792	3.5100334448160533	0.9999999999999619	0.10967150486598232	12.6558
GOTERM_BP_DIRECT	GO:0055114~oxidation-reduction process	40	5.298013245033113	0.007281871909642154	240, 3242, 7295, 4353, 1371, 2232, 1573, 373156, 9415, 5018, 6319, 1728, 2194, 7166, 8288, 1544, 9973, 84864, 4846, 6647, 2923, 3291, 6648, 5743, 4843, 5742, 4842, 501, 26, 5053, 7306, 7412, 54205, 119391, 120227, 4524, 1557, 231, 1356, 7054	736	592	16792	1.5415687426556992	0.9999999999999728	0.1104067755348932	12.7845
GOTERM_BP_DIRECT	GO:0018108~peptidyl-tyrosine phosphorylation	15	1.9867549668874174	0.007319488971055859	1437, 3562, 1956, 3084, 2043, 3815, 25, 1950, 2242, 2260, 91461, 2247, 3567, 3568, 2048	736	153	16792	2.2367860187553283	0.9999999999999769	0.11055602464148218	12.8463
GOTERM_BP_DIRECT	GO:0045071~negative regulation of viral genome replication	7	0.9271523178807948	0.00741877209233852	6352, 57506, 3456, 7124, 4599, 282617, 6590	736	40	16792	3.992663043478261	0.9999999999999849	0.11158152567527124	13.0093
GOTERM_BP_DIRECT	GO:1901215~negative regulation of neuron death	7	0.9271523178807948	0.00741877209233852	3596, 6774, 148811, 1113, 3569, 207, 348	736	40	16792	3.992663043478261	0.9999999999999849	0.11158152567527124	13.0093
GOTERM_BP_DIRECT	GO:0006898~receptor-mediated endocytosis	17	2.251655629139073	0.007760388687421146	4360, 5169, 3240, 6441, 117156, 1956, 213, 64129, 28988, 335, 348, 154, 7448, 929, 3949, 1201, 259	736	186	16792	2.08526180458158	0.9999999999999966	0.11602210126217072	13.568
GOTERM_BP_DIRECT	GO:0046627~negative regulation of insulin receptor signaling pathway	6	0.7947019867549668	0.007853807078439383	5791, 5970, 1154, 9021, 3553, 8651	736	29	16792	4.720389805097451	0.9999999999999977	0.11693199502557539	13.7201
GOTERM_BP_DIRECT	GO:0097421~liver regeneration	6	0.7947019867549668	0.007853807078439383	7448, 595, 7040, 3162, 1956, 3586	736	29	16792	4.720389805097451	0.9999999999999977	0.11693199502557539	13.7201
GOTERM_BP_DIRECT	GO:0035774~positive regulation of insulin secretion involved in cellular response to glucose stimulus	6	0.7947019867549668	0.007853807078439383	3127, 8398, 1080, 2641, 1392, 3123	736	29	16792	4.720389805097451	0.9999999999999977	0.11693199502557539	13.7201
GOTERM_BP_DIRECT	GO:0002675~positive regulation of acute inflammatory response	4	0.5298013245033113	0.007955295432641295	241, 5008, 3569, 101	736	10	16792	9.126086956521739	0.9999999999999986	0.11794714760894132	13.8852
GOTERM_BP_DIRECT	GO:0043117~positive regulation of vascular permeability	4	0.5298013245033113	0.007955295432641295	7040, 7422, 6865, 3579	736	10	16792	9.126086956521739	0.9999999999999986	0.11794714760894132	13.8852
GOTERM_BP_DIRECT	GO:0019371~cyclooxygenase pathway	4	0.5298013245033113	0.007955295432641295	5730, 27306, 5743, 5742	736	10	16792	9.126086956521739	0.9999999999999986	0.11794714760894132	13.8852
GOTERM_BP_DIRECT	GO:0042116~macrophage activation	4	0.5298013245033113	0.007955295432641295	1437, 7099, 6556, 7096	736	10	16792	9.126086956521739	0.9999999999999986	0.11794714760894132	13.8852
GOTERM_BP_DIRECT	GO:0019953~sexual reproduction	4	0.5298013245033113	0.007955295432641295	3953, 3593, 6774, 3952	736	10	16792	9.126086956521739	0.9999999999999986	0.11794714760894132	13.8852
GOTERM_BP_DIRECT	GO:0008347~glial cell migration	4	0.5298013245033113	0.007955295432641295	7042, 64805, 2043, 706	736	10	16792	9.126086956521739	0.9999999999999986	0.11794714760894132	13.8852
GOTERM_BP_DIRECT	GO:0071803~positive regulation of podosome assembly	4	0.5298013245033113	0.007955295432641295	1437, 822, 7124, 3567	736	10	16792	9.126086956521739	0.9999999999999986	0.11794714760894132	13.8852
GOTERM_BP_DIRECT	GO:2000406~positive regulation of T cell migration	4	0.5298013245033113	0.007955295432641295	6352, 6387, 3676, 3627	736	10	16792	9.126086956521739	0.9999999999999986	0.11794714760894132	13.8852
GOTERM_BP_DIRECT	GO:0060314~regulation of ryanodine-sensitive calcium-release channel activity	5	0.6622516556291391	0.008341309798995515	805, 5144, 801, 4842, 808	736	19	16792	6.004004576659039	0.9999999999999997	0.12290199823068637	14.5102
GOTERM_BP_DIRECT	GO:0043536~positive regulation of blood vessel endothelial cell migration	5	0.6622516556291391	0.008341309798995515	7040, 7422, 2247, 4780, 207	736	19	16792	6.004004576659039	0.9999999999999997	0.12290199823068637	14.5102
GOTERM_BP_DIRECT	GO:0008360~regulation of cell shape	14	1.8543046357615895	0.008487414545131435	3815, 2335, 6347, 6369, 2242, 5921, 3383, 6357, 7422, 6356, 6354, 2245, 1613, 3569	736	140	16792	2.281521739130435	0.9999999999999999	0.12449665422433931	14.7456
GOTERM_BP_DIRECT	GO:1900740~positive regulation of protein insertion into mitochondrial membrane involved in apoptotic signaling pathway	6	0.7947019867549668	0.00909224425220514	5599, 596, 637, 3002, 7027, 7157	736	30	16792	4.5630434782608695	1.0	0.13234086261350597	15.7137
GOTERM_BP_DIRECT	GO:0045776~negative regulation of blood pressure	6	0.7947019867549668	0.00909224425220514	4846, 10911, 4843, 4842, 9370, 1392	736	30	16792	4.5630434782608695	1.0	0.13234086261350597	15.7137
GOTERM_BP_DIRECT	GO:0002474~antigen processing and presentation of peptide antigen via MHC class I	6	0.7947019867549668	0.00909224425220514	2923, 3135, 3119, 1636, 3133, 3105	736	30	16792	4.5630434782608695	1.0	0.13234086261350597	15.7137
GOTERM_BP_DIRECT	GO:0006629~lipid metabolic process	15	1.9867549668874174	0.0091091689390944	27034, 8398, 1191, 5742, 7442, 27163, 5468, 498, 9415, 427, 3949, 4547, 5730, 3952, 3557	736	157	16792	2.1797978399335363	1.0	0.1321240594698634	15.7406
GOTERM_BP_DIRECT	GO:1902895~positive regulation of pri-miRNA transcription from RNA polymerase II promoter	5	0.6622516556291391	0.010071817173707287	7040, 6774, 5970, 4088, 2353	736	20	16792	5.703804347826087	1.0	0.14460509135007993	17.2596
GOTERM_BP_DIRECT	GO:0050850~positive regulation of calcium-mediated signaling	5	0.6622516556291391	0.010071817173707287	920, 2205, 925, 1012, 100	736	20	16792	5.703804347826087	1.0	0.14460509135007993	17.2596
GOTERM_BP_DIRECT	GO:0048147~negative regulation of fibroblast proliferation	6	0.7947019867549668	0.010458977484499043	4049, 3458, 2950, 6648, 581, 7157	736	31	16792	4.415848527349229	1.0	0.14925612990492887	17.8632
GOTERM_BP_DIRECT	GO:0030155~regulation of cell adhesion	7	0.9271523178807948	0.010552515560637361	5515, 3606, 1901, 25, 2242, 3383, 3576	736	43	16792	3.7141051567239636	1.0	0.14999489548337197	18.0084
GOTERM_BP_DIRECT	GO:0043525~positive regulation of neuron apoptotic process	7	0.9271523178807948	0.010552515560637361	7042, 1728, 356, 472, 581, 25, 7157	736	43	16792	3.7141051567239636	1.0	0.14999489548337197	18.0084
GOTERM_BP_DIRECT	GO:0002523~leukocyte migration involved in inflammatory response	4	0.5298013245033113	0.010586495072853171	6279, 6401, 6347, 101	736	11	16792	8.296442687747035	1.0	0.14994713266178927	18.061
GOTERM_BP_DIRECT	GO:0002446~neutrophil mediated immunity	4	0.5298013245033113	0.010586495072853171	3570, 1636, 3569, 5319	736	11	16792	8.296442687747035	1.0	0.14994713266178927	18.061
GOTERM_BP_DIRECT	GO:0034374~low-density lipoprotein particle remodeling	4	0.5298013245033113	0.010586495072853171	5320, 4353, 7941, 348	736	11	16792	8.296442687747035	1.0	0.14994713266178927	18.061
GOTERM_BP_DIRECT	GO:0042511~positive regulation of tyrosine phosphorylation of Stat1 protein	4	0.5298013245033113	0.010586495072853171	958, 3458, 3815, 59067	736	11	16792	8.296442687747035	1.0	0.14994713266178927	18.061
GOTERM_BP_DIRECT	GO:0032703~negative regulation of interleukin-2 production	4	0.5298013245033113	0.010586495072853171	2625, 84868, 50943, 5621	736	11	16792	8.296442687747035	1.0	0.14994713266178927	18.061
GOTERM_BP_DIRECT	GO:0034116~positive regulation of heterotypic cell-cell adhesion	4	0.5298013245033113	0.010586495072853171	7124, 3553, 3586, 960	736	11	16792	8.296442687747035	1.0	0.14994713266178927	18.061
GOTERM_BP_DIRECT	GO:0032673~regulation of interleukin-4 production	3	0.3973509933774834	0.010823026805609103	3127, 3965, 3123	736	4	16792	17.11141304347826	1.0	0.15254298820715873	18.4269
GOTERM_BP_DIRECT	GO:1900086~positive regulation of peptidyl-tyrosine autophosphorylation	3	0.3973509933774834	0.010823026805609103	7422, 8826, 1636	736	4	16792	17.11141304347826	1.0	0.15254298820715873	18.4269
GOTERM_BP_DIRECT	GO:0042510~regulation of tyrosine phosphorylation of Stat1 protein	3	0.3973509933774834	0.010823026805609103	3593, 51561, 8651	736	4	16792	17.11141304347826	1.0	0.15254298820715873	18.4269
GOTERM_BP_DIRECT	GO:0030260~entry into host cell	3	0.3973509933774834	0.010823026805609103	920, 1234, 5478	736	4	16792	17.11141304347826	1.0	0.15254298820715873	18.4269
GOTERM_BP_DIRECT	GO:0032269~negative regulation of cellular protein metabolic process	3	0.3973509933774834	0.010823026805609103	4282, 4790, 1906	736	4	16792	17.11141304347826	1.0	0.15254298820715873	18.4269
GOTERM_BP_DIRECT	GO:0002826~negative regulation of T-helper 1 type immune response	3	0.3973509933774834	0.010823026805609103	90865, 9173, 84868	736	4	16792	17.11141304347826	1.0	0.15254298820715873	18.4269
GOTERM_BP_DIRECT	GO:0042520~positive regulation of tyrosine phosphorylation of Stat4 protein	3	0.3973509933774834	0.010823026805609103	3593, 51561, 3592	736	4	16792	17.11141304347826	1.0	0.15254298820715873	18.4269
GOTERM_BP_DIRECT	GO:0042421~norepinephrine biosynthetic process	3	0.3973509933774834	0.010823026805609103	2625, 3642, 7054	736	4	16792	17.11141304347826	1.0	0.15254298820715873	18.4269
GOTERM_BP_DIRECT	GO:0045064~T-helper 2 cell differentiation	3	0.3973509933774834	0.010823026805609103	10538, 2625, 3565	736	4	16792	17.11141304347826	1.0	0.15254298820715873	18.4269
GOTERM_BP_DIRECT	GO:0010193~response to ozone	3	0.3973509933774834	0.010823026805609103	7356, 847, 1906	736	4	16792	17.11141304347826	1.0	0.15254298820715873	18.4269
GOTERM_BP_DIRECT	GO:0072606~interleukin-8 secretion	3	0.3973509933774834	0.010823026805609103	3952, 4843, 1116	736	4	16792	17.11141304347826	1.0	0.15254298820715873	18.4269
GOTERM_BP_DIRECT	GO:0018119~peptidyl-cysteine S-nitrosylation	3	0.3973509933774834	0.010823026805609103	6279, 4843, 4842	736	4	16792	17.11141304347826	1.0	0.15254298820715873	18.4269
GOTERM_BP_DIRECT	GO:0071726~cellular response to diacyl bacterial lipopeptide	3	0.3973509933774834	0.010823026805609103	10333, 929, 7097	736	4	16792	17.11141304347826	1.0	0.15254298820715873	18.4269
GOTERM_BP_DIRECT	GO:0032732~positive regulation of interleukin-1 production	3	0.3973509933774834	0.010823026805609103	7099, 3066, 84868	736	4	16792	17.11141304347826	1.0	0.15254298820715873	18.4269
GOTERM_BP_DIRECT	GO:2000255~negative regulation of male germ cell proliferation	3	0.3973509933774834	0.010823026805609103	5730, 27306, 11251	736	4	16792	17.11141304347826	1.0	0.15254298820715873	18.4269
GOTERM_BP_DIRECT	GO:0010716~negative regulation of extracellular matrix disassembly	3	0.3973509933774834	0.010823026805609103	7040, 1803, 1471	736	4	16792	17.11141304347826	1.0	0.15254298820715873	18.4269
GOTERM_BP_DIRECT	GO:0051142~positive regulation of NK T cell proliferation	3	0.3973509933774834	0.010823026805609103	3593, 51561, 3606	736	4	16792	17.11141304347826	1.0	0.15254298820715873	18.4269
GOTERM_BP_DIRECT	GO:0002248~connective tissue replacement involved in inflammatory response wound healing	3	0.3973509933774834	0.010823026805609103	7040, 2149, 3552	736	4	16792	17.11141304347826	1.0	0.15254298820715873	18.4269
GOTERM_BP_DIRECT	GO:0035655~interleukin-18-mediated signaling pathway	3	0.3973509933774834	0.010823026805609103	3606, 207, 8809	736	4	16792	17.11141304347826	1.0	0.15254298820715873	18.4269
GOTERM_BP_DIRECT	GO:0042159~lipoprotein catabolic process	3	0.3973509933774834	0.010823026805609103	3949, 472, 348	736	4	16792	17.11141304347826	1.0	0.15254298820715873	18.4269
GOTERM_BP_DIRECT	GO:0051450~myoblast proliferation	3	0.3973509933774834	0.010823026805609103	2876, 3082, 3479	736	4	16792	17.11141304347826	1.0	0.15254298820715873	18.4269
GOTERM_BP_DIRECT	GO:0038124~toll-like receptor TLR6:TLR2 signaling pathway	3	0.3973509933774834	0.010823026805609103	10333, 929, 7097	736	4	16792	17.11141304347826	1.0	0.15254298820715873	18.4269
GOTERM_BP_DIRECT	GO:0002925~positive regulation of humoral immune response mediated by circulating immunoglobulin	3	0.3973509933774834	0.010823026805609103	4049, 2208, 7124	736	4	16792	17.11141304347826	1.0	0.15254298820715873	18.4269
GOTERM_BP_DIRECT	GO:0045356~positive regulation of interferon-alpha biosynthetic process	3	0.3973509933774834	0.010823026805609103	7098, 54106, 51284	736	4	16792	17.11141304347826	1.0	0.15254298820715873	18.4269
GOTERM_BP_DIRECT	GO:0060571~morphogenesis of an epithelial fold	3	0.3973509933774834	0.010823026805609103	1956, 367, 3239	736	4	16792	17.11141304347826	1.0	0.15254298820715873	18.4269
GOTERM_BP_DIRECT	GO:0007186~G-protein coupled receptor signaling pathway	55	7.28476821192053	0.011324369279661595	117, 10344, 3627, 64805, 805, 2149, 2641, 801, 6347, 846, 335, 6352, 151, 6357, 6356, 6354, 5132, 2150, 11251, 3630, 3576, 1901, 207, 1906, 1241, 348, 1909, 6362, 1233, 6361, 1234, 1236, 1237, 374, 6367, 283869, 6750, 136, 1129, 6369, 727, 1131, 2833, 5729, 5196, 5468, 51738, 6387, 7052, 718, 9034, 1672, 7432, 6915, 808	736	899	16792	1.395814189679354	1.0	0.1585356881636265	19.1972
GOTERM_BP_DIRECT	GO:0001974~blood vessel remodeling	6	0.7947019867549668	0.011959845048776003	7042, 4846, 7052, 1636, 581, 8996	736	32	16792	4.277853260869565	1.0	0.16615858607643708	20.1638
GOTERM_BP_DIRECT	GO:0032094~response to food	5	0.6622516556291391	0.012018974816998282	1139, 3291, 4353, 89832, 207	736	21	16792	5.432194616977225	1.0	0.16637604740611878	20.2531
GOTERM_BP_DIRECT	GO:0035307~positive regulation of protein dephosphorylation	5	0.6622516556291391	0.012018974816998282	6609, 7040, 805, 801, 808	736	21	16792	5.432194616977225	1.0	0.16637604740611878	20.2531
GOTERM_BP_DIRECT	GO:0033198~response to ATP	5	0.6622516556291391	0.012018974816998282	6402, 5728, 3553, 7222, 3329	736	21	16792	5.432194616977225	1.0	0.16637604740611878	20.2531
GOTERM_BP_DIRECT	GO:0055117~regulation of cardiac muscle contraction	5	0.6622516556291391	0.012018974816998282	805, 801, 4842, 808, 6262	736	21	16792	5.432194616977225	1.0	0.16637604740611878	20.2531
GOTERM_BP_DIRECT	GO:0030168~platelet activation	12	1.5894039735099337	0.012023717548710407	959, 958, 151, 387, 2149, 5196, 7450, 2151, 7222, 3569, 207, 5594	736	115	16792	2.3807183364839317	1.0	0.16590365600052048	20.2603
GOTERM_BP_DIRECT	GO:0045892~negative regulation of transcription, DNA-templated	34	4.503311258278146	0.012314976934144874	7291, 2625, 4204, 51497, 7292, 3084, 5970, 55729, 332, 7124, 2627, 2729, 196, 27250, 7040, 23013, 2274, 64375, 3659, 9970, 8856, 84864, 50943, 9734, 9370, 952, 5468, 282618, 7157, 4602, 84619, 3565, 3066, 2023	736	499	16792	1.5545438703493943	1.0	0.1690438824341498	20.6991
GOTERM_BP_DIRECT	GO:1903955~positive regulation of protein targeting to mitochondrion	10	1.3245033112582782	0.012792930368990317	9520, 7307, 7357, 102724594, 54741, 3581, 3084, 6036, 3176, 282617	736	86	16792	2.6529322548028307	1.0	0.17447954647543296	21.4143
GOTERM_BP_DIRECT	GO:0006928~movement of cell or subcellular component	10	1.3245033112582782	0.012792930368990317	3458, 3596, 6774, 7295, 4852, 5743, 3479, 1241, 3576, 2833	736	86	16792	2.6529322548028307	1.0	0.17447954647543296	21.4143
GOTERM_BP_DIRECT	GO:0006687~glycosphingolipid metabolic process	7	0.9271523178807948	0.013101446071667095	427, 6609, 7357, 581, 410, 3815, 414	736	45	16792	3.5490338164251214	1.0	0.17775262393947178	21.8727
GOTERM_BP_DIRECT	GO:0071363~cellular response to growth factor stimulus	7	0.9271523178807948	0.013101446071667095	7291, 8725, 4842, 632, 285, 847, 7054	736	45	16792	3.5490338164251214	1.0	0.17775262393947178	21.8727
GOTERM_BP_DIRECT	GO:0002027~regulation of heart rate	6	0.7947019867549668	0.013600411503327015	805, 5144, 801, 808, 6331, 6262	736	33	16792	4.148221343873518	1.0	0.18332641240313285	22.6087
GOTERM_BP_DIRECT	GO:0015758~glucose transport	6	0.7947019867549668	0.013600411503327015	1909, 81031, 3630, 207, 1906, 5319	736	33	16792	4.148221343873518	1.0	0.18332641240313285	22.6087
GOTERM_BP_DIRECT	GO:0071872~cellular response to epinephrine stimulus	4	0.5298013245033113	0.013662125271594654	5142, 5144, 9370, 6262	736	12	16792	7.605072463768116	1.0	0.18350914095109017	22.6992
GOTERM_BP_DIRECT	GO:0030212~hyaluronan metabolic process	4	0.5298013245033113	0.013662125271594654	4288, 3082, 3600, 207	736	12	16792	7.605072463768116	1.0	0.18350914095109017	22.6992
GOTERM_BP_DIRECT	GO:0010524~positive regulation of calcium ion transport into cytosol	4	0.5298013245033113	0.013662125271594654	920, 117, 7222, 5319	736	12	16792	7.605072463768116	1.0	0.18350914095109017	22.6992
GOTERM_BP_DIRECT	GO:0030277~maintenance of gastrointestinal epithelium	4	0.5298013245033113	0.013662125271594654	4583, 54106, 64127, 12	736	12	16792	7.605072463768116	1.0	0.18350914095109017	22.6992
GOTERM_BP_DIRECT	GO:0042738~exogenous drug catabolic process	4	0.5298013245033113	0.013662125271594654	4842, 1557, 8856, 1544	736	12	16792	7.605072463768116	1.0	0.18350914095109017	22.6992
GOTERM_BP_DIRECT	GO:0045086~positive regulation of interleukin-2 biosynthetic process	4	0.5298013245033113	0.013662125271594654	920, 942, 3553, 3552	736	12	16792	7.605072463768116	1.0	0.18350914095109017	22.6992
GOTERM_BP_DIRECT	GO:0050710~negative regulation of cytokine secretion	4	0.5298013245033113	0.013662125271594654	91662, 7292, 3569, 50943	736	12	16792	7.605072463768116	1.0	0.18350914095109017	22.6992
GOTERM_BP_DIRECT	GO:0031000~response to caffeine	4	0.5298013245033113	0.013662125271594654	3066, 5468, 6262, 3569	736	12	16792	7.605072463768116	1.0	0.18350914095109017	22.6992
GOTERM_BP_DIRECT	GO:0030595~leukocyte chemotaxis	4	0.5298013245033113	0.013662125271594654	3603, 5196, 1901, 3586	736	12	16792	7.605072463768116	1.0	0.18350914095109017	22.6992
GOTERM_BP_DIRECT	GO:0032727~positive regulation of interferon-alpha production	4	0.5298013245033113	0.013662125271594654	57506, 7099, 3146, 3329	736	12	16792	7.605072463768116	1.0	0.18350914095109017	22.6992
GOTERM_BP_DIRECT	GO:0043171~peptide catabolic process	5	0.6622516556291391	0.014191642519228907	9520, 4048, 1636, 148811, 2028	736	22	16792	5.185276679841897	1.0	0.1893589097649353	23.4723
GOTERM_BP_DIRECT	GO:0071345~cellular response to cytokine stimulus	5	0.6622516556291391	0.014191642519228907	3676, 91662, 3596, 1236, 942	736	22	16792	5.185276679841897	1.0	0.1893589097649353	23.4723
GOTERM_BP_DIRECT	GO:0090023~positive regulation of neutrophil chemotaxis	5	0.6622516556291391	0.014191642519228907	728, 51561, 1236, 3579, 3576	736	22	16792	5.185276679841897	1.0	0.1893589097649353	23.4723
GOTERM_BP_DIRECT	GO:0007507~heart development	16	2.119205298013245	0.01471451206586965	1767, 5728, 133, 6648, 2625, 9734, 5468, 1906, 1909, 7042, 7040, 1525, 2549, 161882, 472, 7054	736	183	16792	1.9947731052506534	1.0	0.19505103936423573	24.2284
GOTERM_BP_DIRECT	GO:0001932~regulation of protein phosphorylation	6	0.7947019867549668	0.015385945391186807	407, 2335, 51284, 9021, 8651, 335	736	34	16792	4.026214833759591	1.0	0.2024252746675117	25.189
GOTERM_BP_DIRECT	GO:0008630~intrinsic apoptotic signaling pathway in response to DNA damage	7	0.9271523178807948	0.016052585926151088	3162, 596, 6648, 472, 581, 7124, 25	736	47	16792	3.3980111008325626	1.0	0.2096318526365143	26.1313
GOTERM_BP_DIRECT	GO:0045860~positive regulation of protein kinase activity	7	0.9271523178807948	0.016052585926151088	116, 920, 1236, 8826, 2641, 7124, 10899	736	47	16792	3.3980111008325626	1.0	0.2096318526365143	26.1313
GOTERM_BP_DIRECT	GO:0001836~release of cytochrome c from mitochondria	5	0.6622516556291391	0.016597703405092278	596, 637, 6648, 1191, 581	736	23	16792	4.959829867674858	1.0	0.21532664879427066	26.8935
GOTERM_BP_DIRECT	GO:0001764~neuron migration	11	1.456953642384106	0.016669791061038577	6387, 1233, 7291, 4137, 2625, 4139, 581, 2011, 5048, 5592, 2260	736	105	16792	2.390165631469979	1.0	0.21551438188696004	26.9938
GOTERM_BP_DIRECT	GO:0048246~macrophage chemotaxis	4	0.5298013245033113	0.01719187831801542	6352, 6441, 6347, 3958	736	13	16792	7.020066889632107	1.0	0.2208504742818428	27.7158
GOTERM_BP_DIRECT	GO:0006195~purine nucleotide catabolic process	4	0.5298013245033113	0.01719187831801542	2876, 4860, 4907, 847	736	13	16792	7.020066889632107	1.0	0.2208504742818428	27.7158
GOTERM_BP_DIRECT	GO:0006957~complement activation, alternative pathway	4	0.5298013245033113	0.01719187831801542	727, 718, 5199, 730	736	13	16792	7.020066889632107	1.0	0.2208504742818428	27.7158
GOTERM_BP_DIRECT	GO:0045780~positive regulation of bone resorption	4	0.5298013245033113	0.01719187831801542	6696, 760, 1956, 101	736	13	16792	7.020066889632107	1.0	0.2208504742818428	27.7158
GOTERM_BP_DIRECT	GO:0010745~negative regulation of macrophage derived foam cell differentiation	4	0.5298013245033113	0.01719187831801542	3685, 9370, 1401, 5468	736	13	16792	7.020066889632107	1.0	0.2208504742818428	27.7158
GOTERM_BP_DIRECT	GO:0060334~regulation of interferon-gamma-mediated signaling pathway	4	0.5298013245033113	0.01719187831801542	3458, 9021, 8651, 3716	736	13	16792	7.020066889632107	1.0	0.2208504742818428	27.7158
GOTERM_BP_DIRECT	GO:0030501~positive regulation of bone mineralization	6	0.7947019867549668	0.017321399627772138	7040, 91461, 4088, 7043, 80381, 154	736	35	16792	3.911180124223603	1.0	0.22167035200603236	27.8939
GOTERM_BP_DIRECT	GO:0042270~protection from natural killer cell mediated cytotoxicity	3	0.3973509933774834	0.017517277835978135	6318, 3133, 3105	736	5	16792	13.689130434782609	1.0	0.22323434059824065	28.1625
GOTERM_BP_DIRECT	GO:0033591~response to L-ascorbic acid	3	0.3973509933774834	0.017517277835978135	2950, 6648, 847	736	5	16792	13.689130434782609	1.0	0.22323434059824065	28.1625
GOTERM_BP_DIRECT	GO:0002381~immunoglobulin production involved in immunoglobulin mediated immune response	3	0.3973509933774834	0.017517277835978135	3127, 3119, 3123	736	5	16792	13.689130434782609	1.0	0.22323434059824065	28.1625
GOTERM_BP_DIRECT	GO:0045085~negative regulation of interleukin-2 biosynthetic process	3	0.3973509933774834	0.017517277835978135	6441, 80381, 50943	736	5	16792	13.689130434782609	1.0	0.22323434059824065	28.1625
GOTERM_BP_DIRECT	GO:0097029~mature conventional dendritic cell differentiation	3	0.3973509933774834	0.017517277835978135	3965, 1236, 2150	736	5	16792	13.689130434782609	1.0	0.22323434059824065	28.1625
GOTERM_BP_DIRECT	GO:0090238~positive regulation of arachidonic acid secretion	3	0.3973509933774834	0.017517277835978135	4282, 8398, 8399	736	5	16792	13.689130434782609	1.0	0.22323434059824065	28.1625
GOTERM_BP_DIRECT	GO:0051023~regulation of immunoglobulin secretion	3	0.3973509933774834	0.017517277835978135	959, 958, 7124	736	5	16792	13.689130434782609	1.0	0.22323434059824065	28.1625
GOTERM_BP_DIRECT	GO:0032816~positive regulation of natural killer cell activation	3	0.3973509933774834	0.017517277835978135	3593, 51561, 3592	736	5	16792	13.689130434782609	1.0	0.22323434059824065	28.1625
GOTERM_BP_DIRECT	GO:0014012~peripheral nervous system axon regeneration	3	0.3973509933774834	0.017517277835978135	3371, 706, 335	736	5	16792	13.689130434782609	1.0	0.22323434059824065	28.1625
GOTERM_BP_DIRECT	GO:0090370~negative regulation of cholesterol efflux	3	0.3973509933774834	0.017517277835978135	8399, 1950, 348	736	5	16792	13.689130434782609	1.0	0.22323434059824065	28.1625
GOTERM_BP_DIRECT	GO:0051343~positive regulation of cyclic-nucleotide phosphodiesterase activity	3	0.3973509933774834	0.017517277835978135	805, 801, 808	736	5	16792	13.689130434782609	1.0	0.22323434059824065	28.1625
GOTERM_BP_DIRECT	GO:2001300~lipoxin metabolic process	3	0.3973509933774834	0.017517277835978135	240, 241, 4056	736	5	16792	13.689130434782609	1.0	0.22323434059824065	28.1625
GOTERM_BP_DIRECT	GO:0031622~positive regulation of fever generation	3	0.3973509933774834	0.017517277835978135	5743, 7124, 3553	736	5	16792	13.689130434782609	1.0	0.22323434059824065	28.1625
GOTERM_BP_DIRECT	GO:0034123~positive regulation of toll-like receptor signaling pathway	3	0.3973509933774834	0.017517277835978135	7098, 54106, 7097	736	5	16792	13.689130434782609	1.0	0.22323434059824065	28.1625
GOTERM_BP_DIRECT	GO:0051135~positive regulation of NK T cell activation	3	0.3973509933774834	0.017517277835978135	3593, 51561, 3592	736	5	16792	13.689130434782609	1.0	0.22323434059824065	28.1625
GOTERM_BP_DIRECT	GO:0007613~memory	8	1.0596026490066226	0.01822964722959516	5728, 8398, 1139, 11202, 5743, 89832, 6532, 7054	736	62	16792	2.943899018232819	1.0	0.23057215765697447	29.1311
GOTERM_BP_DIRECT	GO:0008306~associative learning	5	0.6622516556291391	0.019244054717812112	1139, 89832, 1201, 25, 1392	736	24	16792	4.753170289855072	1.0	0.24112352517901814	30.4891
GOTERM_BP_DIRECT	GO:0051602~response to electrical stimulus	5	0.6622516556291391	0.019244054717812112	929, 6648, 6865, 3569, 7054	736	24	16792	4.753170289855072	1.0	0.24112352517901814	30.4891
GOTERM_BP_DIRECT	GO:0007050~cell cycle arrest	13	1.7218543046357615	0.02103355686597131	7042, 3593, 7040, 3458, 3592, 472, 4088, 3659, 25, 3664, 7157, 3576, 5621	736	141	16792	2.1035306814677766	1.0	0.2598102837867724	32.8249
GOTERM_BP_DIRECT	GO:0030194~positive regulation of blood coagulation	4	0.5298013245033113	0.021181417800640666	2149, 6915, 4780, 5054	736	14	16792	6.5186335403726705	1.0	0.2606519491414534	33.0146
GOTERM_BP_DIRECT	GO:0032461~positive regulation of protein oligomerization	4	0.5298013245033113	0.021181417800640666	4312, 637, 581, 7157	736	14	16792	6.5186335403726705	1.0	0.2606519491414534	33.0146
GOTERM_BP_DIRECT	GO:0010801~negative regulation of peptidyl-threonine phosphorylation	4	0.5298013245033113	0.021181417800640666	805, 801, 808, 56288	736	14	16792	6.5186335403726705	1.0	0.2606519491414534	33.0146
GOTERM_BP_DIRECT	GO:2001241~positive regulation of extrinsic apoptotic signaling pathway in absence of ligand	4	0.5298013245033113	0.021181417800640666	7042, 355, 581, 1613	736	14	16792	6.5186335403726705	1.0	0.2606519491414534	33.0146
GOTERM_BP_DIRECT	GO:0030889~negative regulation of B cell proliferation	4	0.5298013245033113	0.021181417800640666	472, 3586, 23495, 1493	736	14	16792	6.5186335403726705	1.0	0.2606519491414534	33.0146
GOTERM_BP_DIRECT	GO:0045721~negative regulation of gluconeogenesis	4	0.5298013245033113	0.021181417800640666	3953, 9370, 3630, 3569	736	14	16792	6.5186335403726705	1.0	0.2606519491414534	33.0146
GOTERM_BP_DIRECT	GO:0071354~cellular response to interleukin-6	4	0.5298013245033113	0.021181417800640666	6404, 5970, 6347, 4790	736	14	16792	6.5186335403726705	1.0	0.2606519491414534	33.0146
GOTERM_BP_DIRECT	GO:2000353~positive regulation of endothelial cell apoptotic process	4	0.5298013245033113	0.021181417800640666	641700, 959, 958, 356	736	14	16792	6.5186335403726705	1.0	0.2606519491414534	33.0146
GOTERM_BP_DIRECT	GO:0060337~type I interferon signaling pathway	8	1.0596026490066226	0.021378537739481337	3135, 3456, 4599, 3659, 3716, 3664, 3133, 3105	736	64	16792	2.8519021739130435	1.0	0.2620097929883992	33.2666
GOTERM_BP_DIRECT	GO:0034605~cellular response to heat	6	0.7947019867549668	0.02166020333034028	3162, 3627, 4288, 7442, 3066, 3552	736	37	16792	3.699764982373678	1.0	0.2642481628918737	33.6252
GOTERM_BP_DIRECT	GO:0046854~phosphatidylinositol phosphorylation	10	1.3245033112582782	0.021807518681750883	5293, 4254, 2549, 2247, 942, 3084, 1956, 3815, 1950, 2260	736	94	16792	2.427150786308973	1.0	0.26505740914150644	33.812
GOTERM_BP_DIRECT	GO:0002227~innate immune response in mucosa	5	0.6622516556291391	0.02213660760821898	6037, 1672, 4843, 3565, 5319	736	25	16792	4.5630434782608695	1.0	0.2677579857914917	34.2275
GOTERM_BP_DIRECT	GO:0034612~response to tumor necrosis factor	5	0.6622516556291391	0.02213660760821898	929, 5743, 9370, 6401, 1116	736	25	16792	4.5630434782608695	1.0	0.2677579857914917	34.2275
GOTERM_BP_DIRECT	GO:0030522~intracellular receptor signaling pathway	6	0.7947019867549668	0.024071740299871455	6095, 6774, 3164, 367, 196, 8856	736	38	16792	3.6024027459954233	1.0	0.28689070117155857	36.6214
GOTERM_BP_DIRECT	GO:0034446~substrate adhesion-dependent cell spreading	6	0.7947019867549668	0.024071740299871455	3685, 3676, 2335, 84168, 25, 1942	736	38	16792	3.6024027459954233	1.0	0.28689070117155857	36.6214
GOTERM_BP_DIRECT	GO:0007169~transmembrane receptor protein tyrosine kinase signaling pathway	10	1.3245033112582782	0.02463526058435278	116449, 920, 4803, 3084, 1956, 3815, 925, 3702, 3716, 6098	736	96	16792	2.376585144927536	1.0	0.2917905157985564	37.3028
GOTERM_BP_DIRECT	GO:0007200~phospholipase C-activating G-protein coupled receptor signaling pathway	8	1.0596026490066226	0.02488610501395489	728, 57105, 2149, 56413, 3579, 2099, 10800, 1241	736	66	16792	2.7654808959156782	1.0	0.2935116862456707	37.6039
GOTERM_BP_DIRECT	GO:0045930~negative regulation of mitotic cell cycle	5	0.6622516556291391	0.02528029475776493	7040, 1956, 4088, 25, 3586	736	26	16792	4.387541806020066	1.0	0.29664114513410433	38.0743
GOTERM_BP_DIRECT	GO:0019233~sensory perception of pain	7	0.9271523178807948	0.02536428528864223	8989, 116, 3593, 4204, 5743, 1906, 5594	736	52	16792	3.0712792642140467	1.0	0.29667814651353275	38.1741
GOTERM_BP_DIRECT	GO:0045347~negative regulation of MHC class II biosynthetic process	3	0.3973509933774834	0.02551971320579323	5196, 3066, 3586	736	6	16792	11.407608695652174	1.0	0.29741860507893203	38.3584
GOTERM_BP_DIRECT	GO:0002686~negative regulation of leukocyte migration	3	0.3973509933774834	0.02551971320579323	3162, 90865, 100	736	6	16792	11.407608695652174	1.0	0.29741860507893203	38.3584
GOTERM_BP_DIRECT	GO:0002740~negative regulation of cytokine secretion involved in immune response	3	0.3973509933774834	0.02551971320579323	7124, 3586, 335	736	6	16792	11.407608695652174	1.0	0.29741860507893203	38.3584
GOTERM_BP_DIRECT	GO:2000553~positive regulation of T-helper 2 cell cytokine production	3	0.3973509933774834	0.02551971320579323	2625, 3569, 114548	736	6	16792	11.407608695652174	1.0	0.29741860507893203	38.3584
GOTERM_BP_DIRECT	GO:1903672~positive regulation of sprouting angiogenesis	3	0.3973509933774834	0.02551971320579323	2247, 3146, 3716	736	6	16792	11.407608695652174	1.0	0.29741860507893203	38.3584
GOTERM_BP_DIRECT	GO:0045639~positive regulation of myeloid cell differentiation	3	0.3973509933774834	0.02551971320579323	3952, 3146, 2242	736	6	16792	11.407608695652174	1.0	0.29741860507893203	38.3584
GOTERM_BP_DIRECT	GO:0044794~positive regulation by host of viral process	3	0.3973509933774834	0.02551971320579323	5479, 1072, 348	736	6	16792	11.407608695652174	1.0	0.29741860507893203	38.3584
GOTERM_BP_DIRECT	GO:0048681~negative regulation of axon regeneration	3	0.3973509933774834	0.02551971320579323	5728, 11202, 2043	736	6	16792	11.407608695652174	1.0	0.29741860507893203	38.3584
GOTERM_BP_DIRECT	GO:0002819~regulation of adaptive immune response	3	0.3973509933774834	0.02551971320579323	7292, 3659, 962	736	6	16792	11.407608695652174	1.0	0.29741860507893203	38.3584
GOTERM_BP_DIRECT	GO:0045908~negative regulation of vasodilation	3	0.3973509933774834	0.02551971320579323	1401, 1113, 3630	736	6	16792	11.407608695652174	1.0	0.29741860507893203	38.3584
GOTERM_BP_DIRECT	GO:0010535~positive regulation of activation of JAK2 kinase activity	3	0.3973509933774834	0.02551971320579323	6352, 3593, 51561	736	6	16792	11.407608695652174	1.0	0.29741860507893203	38.3584
GOTERM_BP_DIRECT	GO:0060137~maternal process involved in parturition	3	0.3973509933774834	0.02551971320579323	6347, 1906, 1604	736	6	16792	11.407608695652174	1.0	0.29741860507893203	38.3584
GOTERM_BP_DIRECT	GO:0051045~negative regulation of membrane protein ectodomain proteolysis	3	0.3973509933774834	0.02551971320579323	7076, 7078, 3586	736	6	16792	11.407608695652174	1.0	0.29741860507893203	38.3584
GOTERM_BP_DIRECT	GO:0033210~leptin-mediated signaling pathway	3	0.3973509933774834	0.02551971320579323	3953, 6774, 3952	736	6	16792	11.407608695652174	1.0	0.29741860507893203	38.3584
GOTERM_BP_DIRECT	GO:0051353~positive regulation of oxidoreductase activity	3	0.3973509933774834	0.02551971320579323	64127, 25, 9973	736	6	16792	11.407608695652174	1.0	0.29741860507893203	38.3584
GOTERM_BP_DIRECT	GO:0002320~lymphoid progenitor cell differentiation	3	0.3973509933774834	0.02551971320579323	596, 10538, 3815	736	6	16792	11.407608695652174	1.0	0.29741860507893203	38.3584
GOTERM_BP_DIRECT	GO:0051346~negative regulation of hydrolase activity	3	0.3973509933774834	0.02551971320579323	3953, 4846, 4842	736	6	16792	11.407608695652174	1.0	0.29741860507893203	38.3584
GOTERM_BP_DIRECT	GO:1903799~negative regulation of production of miRNAs involved in gene silencing by miRNA	3	0.3973509933774834	0.02551971320579323	9612, 7040, 2099	736	6	16792	11.407608695652174	1.0	0.29741860507893203	38.3584
GOTERM_BP_DIRECT	GO:0003180~aortic valve morphogenesis	3	0.3973509933774834	0.02551971320579323	7291, 2625, 1942	736	6	16792	11.407608695652174	1.0	0.29741860507893203	38.3584
GOTERM_BP_DIRECT	GO:0045582~positive regulation of T cell differentiation	4	0.5298013245033113	0.025632813019158866	2625, 3592, 5896, 3565	736	15	16792	6.084057971014492	1.0	0.2977386818492139	38.4922
GOTERM_BP_DIRECT	GO:0008631~intrinsic apoptotic signaling pathway in response to oxidative stress	4	0.5298013245033113	0.025632813019158866	4217, 596, 6648, 2876	736	15	16792	6.084057971014492	1.0	0.2977386818492139	38.4922
GOTERM_BP_DIRECT	GO:0034162~toll-like receptor 9 signaling pathway	4	0.5298013245033113	0.025632813019158866	4615, 54106, 84868, 51284	736	15	16792	6.084057971014492	1.0	0.2977386818492139	38.4922
GOTERM_BP_DIRECT	GO:0030214~hyaluronan catabolic process	4	0.5298013245033113	0.025632813019158866	7040, 2247, 2990, 960	736	15	16792	6.084057971014492	1.0	0.2977386818492139	38.4922
GOTERM_BP_DIRECT	GO:1901379~regulation of potassium ion transmembrane transport	4	0.5298013245033113	0.025632813019158866	3753, 80333, 57628, 5621	736	15	16792	6.084057971014492	1.0	0.2977386818492139	38.4922
GOTERM_BP_DIRECT	GO:1904707~positive regulation of vascular smooth muscle cell proliferation	4	0.5298013245033113	0.025632813019158866	4217, 4313, 4318, 3586	736	15	16792	6.084057971014492	1.0	0.2977386818492139	38.4922
GOTERM_BP_DIRECT	GO:0045668~negative regulation of osteoblast differentiation	6	0.7947019867549668	0.026649551040520972	7291, 4041, 25819, 374, 7124, 4088	736	39	16792	3.5100334448160533	1.0	0.3068392206565488	39.6824
GOTERM_BP_DIRECT	GO:0006006~glucose metabolic process	8	1.0596026490066226	0.02677958881680768	51738, 3952, 2597, 7124, 9370, 23038, 3630, 207	736	67	16792	2.72420506164828	1.0	0.30728775043838763	39.833
GOTERM_BP_DIRECT	GO:0042476~odontogenesis	5	0.6622516556291391	0.028679084776374243	7042, 7291, 632, 362, 7043	736	27	16792	4.225040257648954	1.0	0.32451415326185373	41.9933
GOTERM_BP_DIRECT	GO:0051262~protein tetramerization	6	0.7947019867549668	0.029396805176259873	6352, 3127, 5018, 847, 7157, 3123	736	40	16792	3.422282608695652	1.0	0.33036613354548916	42.7903
GOTERM_BP_DIRECT	GO:0046426~negative regulation of JAK-STAT cascade	6	0.7947019867549668	0.029396805176259873	54741, 1154, 9021, 8651, 9655, 54829	736	40	16792	3.422282608695652	1.0	0.33036613354548916	42.7903
GOTERM_BP_DIRECT	GO:0050853~B cell receptor signaling pathway	7	0.9271523178807948	0.02992347048673442	5293, 596, 25, 952, 973, 5594, 1493	736	54	16792	2.9575281803542675	1.0	0.33438181491617625	43.3685
GOTERM_BP_DIRECT	GO:0007626~locomotory behavior	9	1.1920529801324504	0.030470833449531783	5728, 6647, 4204, 6648, 27306, 3084, 7054, 351, 551	736	84	16792	2.4444875776397517	1.0	0.3385397745125317	43.9636
GOTERM_BP_DIRECT	GO:0006940~regulation of smooth muscle contraction	4	0.5298013245033113	0.030544938794500803	151, 1613, 1129, 154	736	16	16792	5.703804347826087	1.0	0.33836127472112165	44.0437
GOTERM_BP_DIRECT	GO:0010468~regulation of gene expression	10	1.3245033112582782	0.03105413303431361	6094, 596, 64428, 1201, 3642, 3479, 196, 3586, 1544, 348	736	100	16792	2.2815217391304348	1.0	0.3421157982548042	44.5912
GOTERM_BP_DIRECT	GO:0051209~release of sequestered calcium ion into cytosol	6	0.7947019867549668	0.032316291126069374	8989, 1236, 2247, 2149, 7442, 6262	736	41	16792	3.33881230116649	1.0	0.3525266242857049	45.9266
GOTERM_BP_DIRECT	GO:0016358~dendrite development	5	0.6622516556291391	0.03233600240693767	51738, 4204, 3066, 5592, 351	736	28	16792	4.074145962732919	1.0	0.3518315819806631	45.9472
GOTERM_BP_DIRECT	GO:0060548~negative regulation of cell death	7	0.9271523178807948	0.03239179461038625	117, 10551, 2247, 8838, 1490, 1471, 1392	736	55	16792	2.9037549407114627	1.0	0.351458182598298	46.0055
GOTERM_BP_DIRECT	GO:0007218~neuropeptide signaling pathway	10	1.3245033112582782	0.032824920334406114	116, 57105, 4852, 56413, 283869, 387129, 11251, 5443, 10800, 1241	736	101	16792	2.2589324149806282	1.0	0.3543968972534185	46.4561
GOTERM_BP_DIRECT	GO:0042593~glucose homeostasis	10	1.3245033112582782	0.032824920334406114	3953, 6774, 3952, 9370, 169026, 3630, 5468, 5443, 3569, 207	736	101	16792	2.2589324149806282	1.0	0.3543968972534185	46.4561
GOTERM_BP_DIRECT	GO:0030855~epithelial cell differentiation	8	1.0596026490066226	0.03304150617206293	2938, 11005, 9317, 7422, 3958, 5468, 373156, 1508	736	70	16792	2.6074534161490686	1.0	0.35542202202085316	46.6801
GOTERM_BP_DIRECT	GO:0033209~tumor necrosis factor-mediated signaling pathway	11	1.456953642384106	0.03420261825300121	959, 958, 355, 4049, 356, 7292, 8794, 7124, 10673, 943, 23495	736	118	16792	2.1268422991893883	1.0	0.364584921931687	47.8657
GOTERM_BP_DIRECT	GO:0010700~negative regulation of norepinephrine secretion	3	0.3973509933774834	0.03470330155318028	151, 64805, 1392	736	7	16792	9.777950310559007	1.0	0.3679804078409512	48.3693
GOTERM_BP_DIRECT	GO:0014808~release of sequestered calcium ion into cytosol by sarcoplasmic reticulum	3	0.3973509933774834	0.03470330155318028	1234, 6262, 8996	736	7	16792	9.777950310559007	1.0	0.3679804078409512	48.3693
GOTERM_BP_DIRECT	GO:2000510~positive regulation of dendritic cell chemotaxis	3	0.3973509933774834	0.03470330155318028	3965, 1236, 3592	736	7	16792	9.777950310559007	1.0	0.3679804078409512	48.3693
GOTERM_BP_DIRECT	GO:2000503~positive regulation of natural killer cell chemotaxis	3	0.3973509933774834	0.03470330155318028	6352, 6354, 9547	736	7	16792	9.777950310559007	1.0	0.3679804078409512	48.3693
GOTERM_BP_DIRECT	GO:0002455~humoral immune response mediated by circulating immunoglobulin	3	0.3973509933774834	0.03470330155318028	3127, 3119, 3123	736	7	16792	9.777950310559007	1.0	0.3679804078409512	48.3693
GOTERM_BP_DIRECT	GO:0006032~chitin catabolic process	3	0.3973509933774834	0.03470330155318028	27159, 1116, 1118	736	7	16792	9.777950310559007	1.0	0.3679804078409512	48.3693
GOTERM_BP_DIRECT	GO:0042518~negative regulation of tyrosine phosphorylation of Stat3 protein	3	0.3973509933774834	0.03470330155318028	5515, 9021, 8651	736	7	16792	9.777950310559007	1.0	0.3679804078409512	48.3693
GOTERM_BP_DIRECT	GO:0031642~negative regulation of myelination	3	0.3973509933774834	0.03470330155318028	5728, 3458, 11202	736	7	16792	9.777950310559007	1.0	0.3679804078409512	48.3693
GOTERM_BP_DIRECT	GO:0043496~regulation of protein homodimerization activity	3	0.3973509933774834	0.03470330155318028	596, 3084, 581	736	7	16792	9.777950310559007	1.0	0.3679804078409512	48.3693
GOTERM_BP_DIRECT	GO:0009072~aromatic amino acid family metabolic process	3	0.3973509933774834	0.03470330155318028	7166, 7054, 5053	736	7	16792	9.777950310559007	1.0	0.3679804078409512	48.3693
GOTERM_BP_DIRECT	GO:0032308~positive regulation of prostaglandin secretion	3	0.3973509933774834	0.03470330155318028	8399, 3553, 1906	736	7	16792	9.777950310559007	1.0	0.3679804078409512	48.3693
GOTERM_BP_DIRECT	GO:0090050~positive regulation of cell migration involved in sprouting angiogenesis	3	0.3973509933774834	0.03470330155318028	7422, 5743, 9734	736	7	16792	9.777950310559007	1.0	0.3679804078409512	48.3693
GOTERM_BP_DIRECT	GO:0007197~adenylate cyclase-inhibiting G-protein coupled acetylcholine receptor signaling pathway	3	0.3973509933774834	0.03470330155318028	59340, 1131, 1129	736	7	16792	9.777950310559007	1.0	0.3679804078409512	48.3693
GOTERM_BP_DIRECT	GO:0032717~negative regulation of interleukin-8 production	3	0.3973509933774834	0.03470330155318028	3570, 54106, 3586	736	7	16792	9.777950310559007	1.0	0.3679804078409512	48.3693
GOTERM_BP_DIRECT	GO:0071455~cellular response to hyperoxia	3	0.3973509933774834	0.03470330155318028	355, 10533, 5468	736	7	16792	9.777950310559007	1.0	0.3679804078409512	48.3693
GOTERM_BP_DIRECT	GO:0048642~negative regulation of skeletal muscle tissue development	3	0.3973509933774834	0.03470330155318028	1831, 7291, 7040	736	7	16792	9.777950310559007	1.0	0.3679804078409512	48.3693
GOTERM_BP_DIRECT	GO:0006367~transcription initiation from RNA polymerase II promoter	13	1.7218543046357615	0.03501641388599331	6095, 4855, 5241, 3164, 2961, 2960, 2908, 367, 1490, 9970, 2099, 8856, 5468	736	152	16792	1.9513014874141876	1.0	0.36975473632937184	48.6818
GOTERM_BP_DIRECT	GO:0051496~positive regulation of stress fiber assembly	6	0.7947019867549668	0.03541041291381264	387, 4088, 1490, 5345, 7043, 335	736	42	16792	3.2593167701863353	1.0	0.37219437827218327	49.0726
GOTERM_BP_DIRECT	GO:0001701~in utero embryonic development	15	1.9867549668874174	0.03562710942558972	7291, 4846, 2625, 2627, 1906, 2260, 1909, 727, 7422, 367, 4088, 10454, 11127, 23038, 7043	736	187	16792	1.830097651708905	1.0	0.3731292324895912	49.2863
GOTERM_BP_DIRECT	GO:0071310~cellular response to organic substance	4	0.5298013245033113	0.03591384307699751	596, 30009, 3553, 7078	736	17	16792	5.368286445012787	1.0	0.3746408344191875	49.5677
GOTERM_BP_DIRECT	GO:0055093~response to hyperoxia	4	0.5298013245033113	0.03591384307699751	4519, 6648, 3066, 847	736	17	16792	5.368286445012787	1.0	0.3746408344191875	49.5677
GOTERM_BP_DIRECT	GO:1901741~positive regulation of myoblast fusion	4	0.5298013245033113	0.03591384307699751	3565, 963, 3566, 2323	736	17	16792	5.368286445012787	1.0	0.3746408344191875	49.5677
GOTERM_BP_DIRECT	GO:0043651~linoleic acid metabolic process	4	0.5298013245033113	0.03591384307699751	2938, 2950, 1573, 9415	736	17	16792	5.368286445012787	1.0	0.3746408344191875	49.5677
GOTERM_BP_DIRECT	GO:0006672~ceramide metabolic process	4	0.5298013245033113	0.03591384307699751	427, 5515, 1201, 94103	736	17	16792	5.368286445012787	1.0	0.3746408344191875	49.5677
GOTERM_BP_DIRECT	GO:0042310~vasoconstriction	4	0.5298013245033113	0.03591384307699751	1909, 6532, 1906, 551	736	17	16792	5.368286445012787	1.0	0.3746408344191875	49.5677
GOTERM_BP_DIRECT	GO:0048008~platelet-derived growth factor receptor signaling pathway	5	0.6622516556291391	0.0362531536576742	10628, 5728, 2549, 8826, 5327	736	29	16792	3.933658170914543	1.0	0.37657583380440995	49.8989
GOTERM_BP_DIRECT	GO:0001937~negative regulation of endothelial cell proliferation	5	0.6622516556291391	0.0362531536576742	51738, 889, 498, 348, 2833	736	29	16792	3.933658170914543	1.0	0.37657583380440995	49.8989
GOTERM_BP_DIRECT	GO:0010942~positive regulation of cell death	5	0.6622516556291391	0.0362531536576742	10392, 10206, 3240, 57105, 1392	736	29	16792	3.933658170914543	1.0	0.37657583380440995	49.8989
GOTERM_BP_DIRECT	GO:0043542~endothelial cell migration	5	0.6622516556291391	0.0362531536576742	5728, 4846, 387, 1803, 1012	736	29	16792	3.933658170914543	1.0	0.37657583380440995	49.8989
GOTERM_BP_DIRECT	GO:0043401~steroid hormone mediated signaling pathway	7	0.9271523178807948	0.03771597386769877	6095, 5241, 3164, 9970, 2099, 8856, 5468	736	57	16792	2.801868802440885	1.0	0.38767821088543375	51.3032
GOTERM_BP_DIRECT	GO:0001649~osteoblast differentiation	10	1.3245033112582782	0.03855349113216902	7291, 2194, 865, 6696, 2274, 3486, 3371, 632, 847, 207	736	104	16792	2.193770903010033	1.0	0.39353806480983633	52.0904
GOTERM_BP_DIRECT	GO:0048538~thymus development	6	0.7947019867549668	0.03868118887967743	6647, 596, 2625, 5896, 25, 5594	736	43	16792	3.183518705763397	1.0	0.3936596870186073	52.2093
GOTERM_BP_DIRECT	GO:0046326~positive regulation of glucose import	5	0.6622516556291391	0.04043175510425205	9370, 3479, 3630, 4780, 207	736	30	16792	3.8025362318840576	1.0	0.4065968146352672	53.8121
GOTERM_BP_DIRECT	GO:0097193~intrinsic apoptotic signaling pathway	5	0.6622516556291391	0.04043175510425205	54205, 1191, 581, 8996, 7157	736	30	16792	3.8025362318840576	1.0	0.4065968146352672	53.8121
GOTERM_BP_DIRECT	GO:0070373~negative regulation of ERK1 and ERK2 cascade	7	0.9271523178807948	0.04057526955284095	91662, 5728, 2950, 7099, 9370, 7078, 25	736	58	16792	2.75356071964018	1.0	0.40680226876544345	53.9413
GOTERM_BP_DIRECT	GO:0051259~protein oligomerization	7	0.9271523178807948	0.04057526955284095	10392, 6532, 367, 581, 64127, 8996, 114548	736	58	16792	2.75356071964018	1.0	0.40680226876544345	53.9413
GOTERM_BP_DIRECT	GO:0010976~positive regulation of neuron projection development	9	1.1920529801324504	0.04094641523055822	116, 4830, 8507, 2011, 4780, 51517, 3569, 2242, 2260	736	89	16792	2.3071568148510018	1.0	0.4087730357773255	54.2736
GOTERM_BP_DIRECT	GO:0050870~positive regulation of T cell activation	4	0.5298013245033113	0.041733084541524176	3113, 3115, 6347, 3329	736	18	16792	5.070048309178744	1.0	0.41392010707287596	54.9705
GOTERM_BP_DIRECT	GO:0006939~smooth muscle contraction	4	0.5298013245033113	0.041733084541524176	1909, 4638, 1131, 5144	736	18	16792	5.070048309178744	1.0	0.41392010707287596	54.9705
GOTERM_BP_DIRECT	GO:0034142~toll-like receptor 4 signaling pathway	4	0.5298013245033113	0.041733084541524176	929, 3965, 7099, 3684	736	18	16792	5.070048309178744	1.0	0.41392010707287596	54.9705
GOTERM_BP_DIRECT	GO:0035066~positive regulation of histone acetylation	4	0.5298013245033113	0.041733084541524176	7040, 4842, 3553, 50943	736	18	16792	5.070048309178744	1.0	0.41392010707287596	54.9705
GOTERM_BP_DIRECT	GO:0070266~necroptotic process	4	0.5298013245033113	0.041733084541524176	929, 7098, 7099, 356	736	18	16792	5.070048309178744	1.0	0.41392010707287596	54.9705
GOTERM_BP_DIRECT	GO:0010880~regulation of release of sequestered calcium ion into cytosol by sarcoplasmic reticulum	4	0.5298013245033113	0.041733084541524176	805, 5144, 801, 808	736	18	16792	5.070048309178744	1.0	0.41392010707287596	54.9705
GOTERM_BP_DIRECT	GO:0031293~membrane protein intracellular domain proteolysis	4	0.5298013245033113	0.041733084541524176	7040, 8720, 5970, 4790	736	18	16792	5.070048309178744	1.0	0.41392010707287596	54.9705
GOTERM_BP_DIRECT	GO:0030334~regulation of cell migration	8	1.0596026490066226	0.04280822023441226	7040, 6750, 50488, 2549, 4319, 387, 5362, 207	736	74	16792	2.466509988249119	1.0	0.4211812883031554	55.9067
GOTERM_BP_DIRECT	GO:0051216~cartilage development	7	0.9271523178807948	0.04356799658564581	51738, 7076, 960, 1302, 112744, 1116, 1906	736	59	16792	2.7068901989683125	1.0	0.4259659236987895	56.5572
GOTERM_BP_DIRECT	GO:0007205~protein kinase C-activating G-protein coupled receptor signaling pathway	5	0.6622516556291391	0.044872166605219525	2149, 1154, 56288, 1906, 3558	736	31	16792	3.679873772791024	1.0	0.4347042212308212	57.6526
GOTERM_BP_DIRECT	GO:0045765~regulation of angiogenesis	5	0.6622516556291391	0.044872166605219525	3162, 2247, 3952, 3569, 1942	736	31	16792	3.679873772791024	1.0	0.4347042212308212	57.6526
GOTERM_BP_DIRECT	GO:0043552~positive regulation of phosphatidylinositol 3-kinase activity	5	0.6622516556291391	0.044872166605219525	7040, 1236, 2247, 3815, 64127	736	31	16792	3.679873772791024	1.0	0.4347042212308212	57.6526
GOTERM_BP_DIRECT	GO:0050863~regulation of T cell activation	3	0.3973509933774834	0.04494960004357582	6352, 920, 282617	736	8	16792	8.55570652173913	1.0	0.43433724408935825	57.7168
GOTERM_BP_DIRECT	GO:0033598~mammary gland epithelial cell proliferation	3	0.3973509933774834	0.04494960004357582	595, 6778, 5594	736	8	16792	8.55570652173913	1.0	0.43433724408935825	57.7168
GOTERM_BP_DIRECT	GO:0032731~positive regulation of interleukin-1 beta production	3	0.3973509933774834	0.04494960004357582	10392, 4088, 64127	736	8	16792	8.55570652173913	1.0	0.43433724408935825	57.7168
GOTERM_BP_DIRECT	GO:0043497~regulation of protein heterodimerization activity	3	0.3973509933774834	0.04494960004357582	596, 3084, 581	736	8	16792	8.55570652173913	1.0	0.43433724408935825	57.7168
GOTERM_BP_DIRECT	GO:0051597~response to methylmercury	3	0.3973509933774834	0.04494960004357582	1371, 383, 410	736	8	16792	8.55570652173913	1.0	0.43433724408935825	57.7168
GOTERM_BP_DIRECT	GO:0032966~negative regulation of collagen biosynthetic process	3	0.3973509933774834	0.04494960004357582	3570, 5468, 3569	736	8	16792	8.55570652173913	1.0	0.43433724408935825	57.7168
GOTERM_BP_DIRECT	GO:0070244~negative regulation of thymocyte apoptotic process	3	0.3973509933774834	0.04494960004357582	5896, 100, 1942	736	8	16792	8.55570652173913	1.0	0.43433724408935825	57.7168
GOTERM_BP_DIRECT	GO:0050702~interleukin-1 beta secretion	3	0.3973509933774834	0.04494960004357582	10333, 7099, 2150	736	8	16792	8.55570652173913	1.0	0.43433724408935825	57.7168
GOTERM_BP_DIRECT	GO:0002262~myeloid cell homeostasis	3	0.3973509933774834	0.04494960004357582	6647, 581, 50943	736	8	16792	8.55570652173913	1.0	0.43433724408935825	57.7168
GOTERM_BP_DIRECT	GO:0097011~cellular response to granulocyte macrophage colony-stimulating factor stimulus	3	0.3973509933774834	0.04494960004357582	207, 2117, 5594	736	8	16792	8.55570652173913	1.0	0.43433724408935825	57.7168
GOTERM_BP_DIRECT	GO:0071305~cellular response to vitamin D	3	0.3973509933774834	0.04494960004357582	3371, 632, 3600	736	8	16792	8.55570652173913	1.0	0.43433724408935825	57.7168
GOTERM_BP_DIRECT	GO:0007207~phospholipase C-activating G-protein coupled acetylcholine receptor signaling pathway	3	0.3973509933774834	0.04494960004357582	59340, 1131, 1129	736	8	16792	8.55570652173913	1.0	0.43433724408935825	57.7168
GOTERM_BP_DIRECT	GO:0045835~negative regulation of meiotic nuclear division	3	0.3973509933774834	0.04494960004357582	5573, 5008, 339345	736	8	16792	8.55570652173913	1.0	0.43433724408935825	57.7168
GOTERM_BP_DIRECT	GO:0090037~positive regulation of protein kinase C signaling	3	0.3973509933774834	0.04494960004357582	958, 8398, 7422	736	8	16792	8.55570652173913	1.0	0.43433724408935825	57.7168
GOTERM_BP_DIRECT	GO:0060736~prostate gland growth	3	0.3973509933774834	0.04494960004357582	5728, 367, 5324	736	8	16792	8.55570652173913	1.0	0.43433724408935825	57.7168
GOTERM_BP_DIRECT	GO:0034138~toll-like receptor 3 signaling pathway	3	0.3973509933774834	0.04494960004357582	7098, 942, 84868	736	8	16792	8.55570652173913	1.0	0.43433724408935825	57.7168
GOTERM_BP_DIRECT	GO:0003300~cardiac muscle hypertrophy	3	0.3973509933774834	0.04494960004357582	3952, 3066, 6262	736	8	16792	8.55570652173913	1.0	0.43433724408935825	57.7168
GOTERM_BP_DIRECT	GO:0010818~T cell chemotaxis	3	0.3973509933774834	0.04494960004357582	3627, 5293, 2833	736	8	16792	8.55570652173913	1.0	0.43433724408935825	57.7168
GOTERM_BP_DIRECT	GO:0019064~fusion of virus membrane with host plasma membrane	3	0.3973509933774834	0.04494960004357582	920, 1234, 5478	736	8	16792	8.55570652173913	1.0	0.43433724408935825	57.7168
GOTERM_BP_DIRECT	GO:0034128~negative regulation of MyD88-independent toll-like receptor signaling pathway	3	0.3973509933774834	0.04494960004357582	929, 7098, 7099	736	8	16792	8.55570652173913	1.0	0.43433724408935825	57.7168
GOTERM_BP_DIRECT	GO:0002827~positive regulation of T-helper 1 type immune response	3	0.3973509933774834	0.04494960004357582	3593, 51561, 6556	736	8	16792	8.55570652173913	1.0	0.43433724408935825	57.7168
GOTERM_BP_DIRECT	GO:0034383~low-density lipoprotein particle clearance	3	0.3973509933774834	0.04494960004357582	3949, 3162, 9370	736	8	16792	8.55570652173913	1.0	0.43433724408935825	57.7168
GOTERM_BP_DIRECT	GO:0045416~positive regulation of interleukin-8 biosynthetic process	3	0.3973509933774834	0.04494960004357582	7099, 7124, 51284	736	8	16792	8.55570652173913	1.0	0.43433724408935825	57.7168
GOTERM_BP_DIRECT	GO:0010544~negative regulation of platelet activation	3	0.3973509933774834	0.04494960004357582	4846, 7056, 348	736	8	16792	8.55570652173913	1.0	0.43433724408935825	57.7168
GOTERM_BP_DIRECT	GO:0002456~T cell mediated immunity	3	0.3973509933774834	0.04494960004357582	4179, 925, 50943	736	8	16792	8.55570652173913	1.0	0.43433724408935825	57.7168
GOTERM_BP_DIRECT	GO:0010269~response to selenium ion	3	0.3973509933774834	0.04494960004357582	6648, 2876, 383	736	8	16792	8.55570652173913	1.0	0.43433724408935825	57.7168
GOTERM_BP_DIRECT	GO:0006468~protein phosphorylation	29	3.8410596026490067	0.04495319428070414	5599, 8518, 864, 332, 6347, 984, 7042, 7040, 4638, 50488, 6356, 3486, 8859, 2011, 595, 4217, 4139, 11213, 3716, 207, 6098, 2260, 351, 2242, 5293, 472, 1613, 5592, 5594	736	456	16792	1.4509677726926011	1.0	0.4334313406718182	57.7198
GOTERM_BP_DIRECT	GO:0045669~positive regulation of osteoblast differentiation	7	0.9271523178807948	0.04669537252337023	3570, 51430, 2247, 3082, 3479, 3569, 80381	736	60	16792	2.6617753623188407	1.0	0.4451228979638737	59.1402
GOTERM_BP_DIRECT	GO:0010881~regulation of cardiac muscle contraction by regulation of the release of sequestered calcium ion	4	0.5298013245033113	0.04799404230674467	805, 801, 808, 6262	736	19	16792	4.803203661327231	1.0	0.45341120016898495	60.1696
GOTERM_BP_DIRECT	GO:0007263~nitric oxide mediated signal transduction	4	0.5298013245033113	0.04799404230674467	4846, 4843, 4842, 348	736	19	16792	4.803203661327231	1.0	0.45341120016898495	60.1696
GOTERM_BP_DIRECT	GO:0008156~negative regulation of DNA replication	4	0.5298013245033113	0.04799404230674467	7040, 545, 23063, 7043	736	19	16792	4.803203661327231	1.0	0.45341120016898495	60.1696
GOTERM_BP_DIRECT	GO:0051493~regulation of cytoskeleton organization	4	0.5298013245033113	0.04799404230674467	6279, 3925, 2011, 5594	736	19	16792	4.803203661327231	1.0	0.45341120016898495	60.1696
GOTERM_BP_DIRECT	GO:0046579~positive regulation of Ras protein signal transduction	4	0.5298013245033113	0.04799404230674467	4254, 4803, 3084, 3479	736	19	16792	4.803203661327231	1.0	0.45341120016898495	60.1696
GOTERM_BP_DIRECT	GO:0001894~tissue homeostasis	4	0.5298013245033113	0.04799404230674467	1490, 231, 340719, 1302	736	19	16792	4.803203661327231	1.0	0.45341120016898495	60.1696
GOTERM_BP_DIRECT	GO:0060021~palate development	8	1.0596026490066226	0.04832328452117095	7042, 7291, 91461, 9242, 1302, 7043, 51141, 2048	736	76	16792	2.4016018306636155	1.0	0.45477880791996805	60.4266
GOTERM_BP_DIRECT	GO:0051591~response to cAMP	6	0.7947019867549668	0.04956786195810157	4830, 374, 5970, 189, 2353, 7056	736	46	16792	2.9758979206049148	1.0	0.4624916061994886	61.3841
GOTERM_BP_DIRECT	GO:0000186~activation of MAPKK activity	6	0.7947019867549668	0.04956786195810157	4217, 4803, 2247, 2149, 1956, 1950	736	46	16792	2.9758979206049148	1.0	0.4624916061994886	61.3841
GOTERM_BP_DIRECT	GO:0050873~brown fat cell differentiation	5	0.6622516556291391	0.04957392682669609	10603, 5997, 5743, 9370, 154	736	32	16792	3.564877717391304	1.0	0.46158191564109463	61.3887
GOTERM_BP_DIRECT	GO:0006977~DNA damage response, signal transduction by p53 class mediator resulting in cell cycle arrest	7	0.9271523178807948	0.05335792144739437	57472, 55835, 7027, 472, 581, 1017, 7157	736	62	16792	2.575911640953717	1.0	0.4861374555901895	64.1666
GOTERM_BP_DIRECT	GO:0031532~actin cytoskeleton reorganization	6	0.7947019867549668	0.05355777577064455	1525, 50488, 387, 1901, 3815, 84168	736	47	16792	2.912580943570768	1.0	0.48648178714623946	64.3079
GOTERM_BP_DIRECT	GO:0008584~male gonad development	9	1.1920529801324504	0.05357538353550556	7042, 4254, 596, 7098, 2625, 3815, 8743, 2627, 2099	736	94	16792	2.184435707678076	1.0	0.48562963453256425	64.3204
GOTERM_BP_DIRECT	GO:0046697~decidualization	4	0.5298013245033113	0.05468619968334841	51738, 6696, 5743, 1508	736	20	16792	4.5630434782608695	1.0	0.4919004893723792	65.096
GOTERM_BP_DIRECT	GO:0045777~positive regulation of blood pressure	4	0.5298013245033113	0.05468619968334841	151, 10911, 9370, 6915	736	20	16792	4.5630434782608695	1.0	0.4919004893723792	65.096
GOTERM_BP_DIRECT	GO:0042744~hydrogen peroxide catabolic process	4	0.5298013245033113	0.05468619968334841	2876, 4353, 8288, 847	736	20	16792	4.5630434782608695	1.0	0.4919004893723792	65.096
GOTERM_BP_DIRECT	GO:0006801~superoxide metabolic process	4	0.5298013245033113	0.05468619968334841	6647, 6648, 4843, 9973	736	20	16792	4.5630434782608695	1.0	0.4919004893723792	65.096
GOTERM_BP_DIRECT	GO:0035584~calcium-mediated signaling using intracellular calcium source	4	0.5298013245033113	0.05468619968334841	7412, 9455, 1672, 6262	736	20	16792	4.5630434782608695	1.0	0.4919004893723792	65.096
GOTERM_BP_DIRECT	GO:0002480~antigen processing and presentation of exogenous peptide antigen via MHC class I, TAP-independent	3	0.3973509933774834	0.05614824753605552	3135, 3133, 3105	736	9	16792	7.605072463768116	1.0	0.5003056392630552	66.0927
GOTERM_BP_DIRECT	GO:0060316~positive regulation of ryanodine-sensitive calcium-release channel activity	3	0.3973509933774834	0.05614824753605552	805, 801, 808	736	9	16792	7.605072463768116	1.0	0.5003056392630552	66.0927
GOTERM_BP_DIRECT	GO:0071223~cellular response to lipoteichoic acid	3	0.3973509933774834	0.05614824753605552	929, 7099, 7097	736	9	16792	7.605072463768116	1.0	0.5003056392630552	66.0927
GOTERM_BP_DIRECT	GO:0060452~positive regulation of cardiac muscle contraction	3	0.3973509933774834	0.05614824753605552	5997, 1490, 1113	736	9	16792	7.605072463768116	1.0	0.5003056392630552	66.0927
GOTERM_BP_DIRECT	GO:0035767~endothelial cell chemotaxis	3	0.3973509933774834	0.05614824753605552	7422, 3164, 3146	736	9	16792	7.605072463768116	1.0	0.5003056392630552	66.0927
GOTERM_BP_DIRECT	GO:0042158~lipoprotein biosynthetic process	3	0.3973509933774834	0.05614824753605552	4547, 348, 335	736	9	16792	7.605072463768116	1.0	0.5003056392630552	66.0927
GOTERM_BP_DIRECT	GO:0010469~regulation of receptor activity	3	0.3973509933774834	0.05614824753605552	5144, 5054, 5328	736	9	16792	7.605072463768116	1.0	0.5003056392630552	66.0927
GOTERM_BP_DIRECT	GO:0060670~branching involved in labyrinthine layer morphogenesis	3	0.3973509933774834	0.05614824753605552	133, 9021, 3586	736	9	16792	7.605072463768116	1.0	0.5003056392630552	66.0927
GOTERM_BP_DIRECT	GO:0007184~SMAD protein import into nucleus	3	0.3973509933774834	0.05614824753605552	7042, 7040, 7043	736	9	16792	7.605072463768116	1.0	0.5003056392630552	66.0927
GOTERM_BP_DIRECT	GO:0006972~hyperosmotic response	3	0.3973509933774834	0.05614824753605552	6750, 7098, 3176	736	9	16792	7.605072463768116	1.0	0.5003056392630552	66.0927
GOTERM_BP_DIRECT	GO:0009651~response to salt stress	3	0.3973509933774834	0.05614824753605552	581, 7124, 7054	736	9	16792	7.605072463768116	1.0	0.5003056392630552	66.0927
GOTERM_BP_DIRECT	GO:0033555~multicellular organismal response to stress	3	0.3973509933774834	0.05614824753605552	117, 5728, 4842	736	9	16792	7.605072463768116	1.0	0.5003056392630552	66.0927
GOTERM_BP_DIRECT	GO:0002544~chronic inflammatory response	3	0.3973509933774834	0.05614824753605552	7412, 6279, 6356	736	9	16792	7.605072463768116	1.0	0.5003056392630552	66.0927
GOTERM_BP_DIRECT	GO:0035067~negative regulation of histone acetylation	3	0.3973509933774834	0.05614824753605552	7291, 4204, 50943	736	9	16792	7.605072463768116	1.0	0.5003056392630552	66.0927
GOTERM_BP_DIRECT	GO:0042473~outer ear morphogenesis	3	0.3973509933774834	0.05614824753605552	7291, 5594, 2260	736	9	16792	7.605072463768116	1.0	0.5003056392630552	66.0927
GOTERM_BP_DIRECT	GO:0043030~regulation of macrophage activation	3	0.3973509933774834	0.05614824753605552	4282, 6095, 8399	736	9	16792	7.605072463768116	1.0	0.5003056392630552	66.0927
GOTERM_BP_DIRECT	GO:0034405~response to fluid shear stress	3	0.3973509933774834	0.05614824753605552	1437, 4846, 207	736	9	16792	7.605072463768116	1.0	0.5003056392630552	66.0927
GOTERM_BP_DIRECT	GO:0070493~thrombin receptor signaling pathway	3	0.3973509933774834	0.05614824753605552	2149, 2150, 2151	736	9	16792	7.605072463768116	1.0	0.5003056392630552	66.0927
GOTERM_BP_DIRECT	GO:0008354~germ cell migration	3	0.3973509933774834	0.05614824753605552	7040, 1525, 3815	736	9	16792	7.605072463768116	1.0	0.5003056392630552	66.0927
GOTERM_BP_DIRECT	GO:0050665~hydrogen peroxide biosynthetic process	3	0.3973509933774834	0.05614824753605552	6647, 6648, 1544	736	9	16792	7.605072463768116	1.0	0.5003056392630552	66.0927
GOTERM_BP_DIRECT	GO:0007586~digestion	7	0.9271523178807948	0.05689450883177458	276, 6750, 277, 278, 27159, 4852, 6822	736	63	16792	2.535024154589372	1.0	0.5040523011510867	66.5909
GOTERM_BP_DIRECT	GO:0048286~lung alveolus development	5	0.6622516556291391	0.05975577042591874	91461, 6441, 23152, 100, 7043	736	34	16792	3.355179028132992	1.0	0.5207826326998336	68.4379
GOTERM_BP_DIRECT	GO:0045787~positive regulation of cell cycle	5	0.6622516556291391	0.05975577042591874	7042, 595, 6532, 2323, 2260	736	34	16792	3.355179028132992	1.0	0.5207826326998336	68.4379
GOTERM_BP_DIRECT	GO:0030282~bone mineralization	5	0.6622516556291391	0.05975577042591874	79176, 91461, 5743, 632, 54829	736	34	16792	3.355179028132992	1.0	0.5207826326998336	68.4379
GOTERM_BP_DIRECT	GO:0042632~cholesterol homeostasis	7	0.9271523178807948	0.0605685748070848	3949, 4041, 8399, 4547, 3606, 348, 335	736	64	16792	2.4954144021739135	1.0	0.5247185260046401	68.9446
GOTERM_BP_DIRECT	GO:0001558~regulation of cell growth	8	1.0596026490066226	0.060655096316450226	8838, 55540, 8725, 3486, 1490, 1154, 340719, 984	736	80	16792	2.2815217391304348	1.0	0.5242559642540711	68.9981
GOTERM_BP_DIRECT	GO:0007492~endoderm development	4	0.5298013245033113	0.061797403827474486	7040, 23237, 2131, 4088	736	21	16792	4.34575569358178	1.0	0.5300945073179513	69.6962
GOTERM_BP_DIRECT	GO:0030879~mammary gland development	4	0.5298013245033113	0.061797403827474486	4855, 2194, 3084, 7043	736	21	16792	4.34575569358178	1.0	0.5300945073179513	69.6962
GOTERM_BP_DIRECT	GO:0002028~regulation of sodium ion transport	4	0.5298013245033113	0.061797403827474486	7040, 4846, 4842, 154	736	21	16792	4.34575569358178	1.0	0.5300945073179513	69.6962
GOTERM_BP_DIRECT	GO:0019835~cytolysis	4	0.5298013245033113	0.061797403827474486	727, 3002, 730, 4069	736	21	16792	4.34575569358178	1.0	0.5300945073179513	69.6962
GOTERM_BP_DIRECT	GO:0071560~cellular response to transforming growth factor beta stimulus	6	0.7947019867549668	0.06208047251810654	7040, 10631, 383, 3066, 25, 1906	736	49	16792	2.7937000887311445	1.0	0.5307878144007329	69.8669
GOTERM_BP_DIRECT	GO:0036092~phosphatidylinositol-3-phosphate biosynthetic process	6	0.7947019867549668	0.06208047251810654	5293, 2549, 2247, 472, 54106, 2260	736	49	16792	2.7937000887311445	1.0	0.5307878144007329	69.8669
GOTERM_BP_DIRECT	GO:0072593~reactive oxygen species metabolic process	5	0.6622516556291391	0.06523117310997942	6647, 596, 6441, 1490, 29949	736	35	16792	3.2593167701863357	1.0	0.5480728527585708	71.7061
GOTERM_BP_DIRECT	GO:0048565~digestive tract development	5	0.6622516556291391	0.06523117310997942	7040, 2625, 3815, 3691, 7043	736	35	16792	3.2593167701863357	1.0	0.5480728527585708	71.7061
GOTERM_BP_DIRECT	GO:0071902~positive regulation of protein serine/threonine kinase activity	5	0.6622516556291391	0.06523117310997942	805, 5515, 387, 801, 808	736	35	16792	3.2593167701863357	1.0	0.5480728527585708	71.7061
GOTERM_BP_DIRECT	GO:0001890~placenta development	5	0.6622516556291391	0.06523117310997942	6647, 3952, 5468, 283, 100	736	35	16792	3.2593167701863357	1.0	0.5480728527585708	71.7061
GOTERM_BP_DIRECT	GO:0006641~triglyceride metabolic process	5	0.6622516556291391	0.06523117310997942	4547, 2876, 847, 348, 51141	736	35	16792	3.2593167701863357	1.0	0.5480728527585708	71.7061
GOTERM_BP_DIRECT	GO:0008152~metabolic process	13	1.7218543046357615	0.06555022503654526	48, 2938, 80308, 5621, 55556, 10, 2950, 2194, 30, 2944, 410, 414, 4069	736	168	16792	1.765463250517598	1.0	0.5488974885383364	71.8863
GOTERM_BP_DIRECT	GO:0043267~negative regulation of potassium ion transport	3	0.3973509933774834	0.06819648556314008	116, 4846, 4842	736	10	16792	6.844565217391304	1.0	0.5626786540145591	73.3396
GOTERM_BP_DIRECT	GO:0050765~negative regulation of phagocytosis	3	0.3973509933774834	0.06819648556314008	7040, 5728, 9370	736	10	16792	6.844565217391304	1.0	0.5626786540145591	73.3396
GOTERM_BP_DIRECT	GO:0033160~positive regulation of protein import into nucleus, translocation	3	0.3973509933774834	0.06819648556314008	57506, 3479, 3569	736	10	16792	6.844565217391304	1.0	0.5626786540145591	73.3396
GOTERM_BP_DIRECT	GO:0033151~V(D)J recombination	3	0.3973509933774834	0.06819648556314008	3146, 5896, 472	736	10	16792	6.844565217391304	1.0	0.5626786540145591	73.3396
GOTERM_BP_DIRECT	GO:0045792~negative regulation of cell size	3	0.3973509933774834	0.06819648556314008	5728, 207, 1072	736	10	16792	6.844565217391304	1.0	0.5626786540145591	73.3396
GOTERM_BP_DIRECT	GO:0051918~negative regulation of fibrinolysis	3	0.3973509933774834	0.06819648556314008	5345, 5054, 7056	736	10	16792	6.844565217391304	1.0	0.5626786540145591	73.3396
GOTERM_BP_DIRECT	GO:0046902~regulation of mitochondrial membrane permeability	3	0.3973509933774834	0.06819648556314008	596, 6774, 7157	736	10	16792	6.844565217391304	1.0	0.5626786540145591	73.3396
GOTERM_BP_DIRECT	GO:0031643~positive regulation of myelination	3	0.3973509933774834	0.06819648556314008	3084, 3082, 56288	736	10	16792	6.844565217391304	1.0	0.5626786540145591	73.3396
GOTERM_BP_DIRECT	GO:0032098~regulation of appetite	3	0.3973509933774834	0.06819648556314008	4852, 6581, 5443	736	10	16792	6.844565217391304	1.0	0.5626786540145591	73.3396
GOTERM_BP_DIRECT	GO:0043281~regulation of cysteine-type endopeptidase activity involved in apoptotic process	3	0.3973509933774834	0.06819648556314008	91662, 355, 4803	736	10	16792	6.844565217391304	1.0	0.5626786540145591	73.3396
GOTERM_BP_DIRECT	GO:0010884~positive regulation of lipid storage	3	0.3973509933774834	0.06819648556314008	718, 8399, 4790	736	10	16792	6.844565217391304	1.0	0.5626786540145591	73.3396
GOTERM_BP_DIRECT	GO:0060252~positive regulation of glial cell proliferation	3	0.3973509933774834	0.06819648556314008	4049, 5324, 706	736	10	16792	6.844565217391304	1.0	0.5626786540145591	73.3396
GOTERM_BP_DIRECT	GO:0050880~regulation of blood vessel size	3	0.3973509933774834	0.06819648556314008	4846, 2729, 4922	736	10	16792	6.844565217391304	1.0	0.5626786540145591	73.3396
GOTERM_BP_DIRECT	GO:0008343~adult feeding behavior	3	0.3973509933774834	0.06819648556314008	51738, 4852, 3952	736	10	16792	6.844565217391304	1.0	0.5626786540145591	73.3396
GOTERM_BP_DIRECT	GO:0007229~integrin-mediated signaling pathway	9	1.1920529801324504	0.06845900660764223	3685, 3676, 80332, 1490, 3691, 8038, 3684, 101, 335	736	99	16792	2.074110671936759	1.0	0.5631291438448871	73.4798
GOTERM_BP_DIRECT	GO:0006958~complement activation, classical pathway	9	1.1920529801324504	0.06845900660764223	717, 727, 718, 1191, 1378, 4179, 4153, 730, 1604	736	99	16792	2.074110671936759	1.0	0.5631291438448871	73.4798
GOTERM_BP_DIRECT	GO:2001243~negative regulation of intrinsic apoptotic signaling pathway	4	0.5298013245033113	0.06931410297970952	596, 4318, 8725, 2641	736	22	16792	4.148221343873518	1.0	0.5668001906004512	73.9317
GOTERM_BP_DIRECT	GO:0046329~negative regulation of JNK cascade	4	0.5298013245033113	0.06931410297970952	5048, 2150, 259, 207	736	22	16792	4.148221343873518	1.0	0.5668001906004512	73.9317
GOTERM_BP_DIRECT	GO:0031334~positive regulation of protein complex assembly	4	0.5298013245033113	0.06931410297970952	7040, 7422, 2247, 7124	736	22	16792	4.148221343873518	1.0	0.5668001906004512	73.9317
GOTERM_BP_DIRECT	GO:0060045~positive regulation of cardiac muscle cell proliferation	4	0.5298013245033113	0.06931410297970952	2247, 3084, 2627, 2260	736	22	16792	4.148221343873518	1.0	0.5668001906004512	73.9317
GOTERM_BP_DIRECT	GO:0002230~positive regulation of defense response to virus by host	4	0.5298013245033113	0.06931410297970952	3593, 57506, 51561, 3565	736	22	16792	4.148221343873518	1.0	0.5668001906004512	73.9317
GOTERM_BP_DIRECT	GO:0010507~negative regulation of autophagy	5	0.6622516556291391	0.07095864543286193	3953, 596, 3952, 3082, 207	736	36	16792	3.168780193236715	1.0	0.574641752750835	74.7805
GOTERM_BP_DIRECT	GO:0007611~learning or memory	5	0.6622516556291391	0.07095864543286193	5728, 1956, 5048, 1392, 5621	736	36	16792	3.168780193236715	1.0	0.574641752750835	74.7805
GOTERM_BP_DIRECT	GO:0032481~positive regulation of type I interferon production	6	0.7947019867549668	0.07132370322045462	929, 4615, 5970, 3659, 4790, 6778	736	51	16792	2.6841432225063935	1.0	0.5755916179826124	74.9653
GOTERM_BP_DIRECT	GO:0031175~neuron projection development	9	1.1920529801324504	0.07171160431239981	116, 374, 4852, 3146, 3925, 177, 3569, 999, 351	736	100	16792	2.0533695652173916	1.0	0.576655354340716	75.1603
GOTERM_BP_DIRECT	GO:0050796~regulation of insulin secretion	7	0.9271523178807948	0.07241664038499498	6352, 3458, 3952, 4843, 2641, 7124, 3553	736	67	16792	2.383679428942245	1.0	0.5793712699873594	75.511
GOTERM_BP_DIRECT	GO:0016337~single organismal cell-cell adhesion	9	1.1920529801324504	0.07505669540551413	7412, 1832, 29119, 1956, 7373, 960, 101, 3383, 999	736	101	16792	2.0330391734825657	1.0	0.5919737037573696	76.7832
GOTERM_BP_DIRECT	GO:0046777~protein autophosphorylation	13	1.7218543046357615	0.07528303540875467	1956, 11213, 2043, 3815, 25, 207, 2242, 2260, 50488, 472, 545, 2011, 1613	736	172	16792	1.72440596562184	1.0	0.5921372989022786	76.8893
GOTERM_BP_DIRECT	GO:0034097~response to cytokine	6	0.7947019867549668	0.07621300299956972	7356, 3570, 596, 3565, 7076, 2353	736	52	16792	2.6325250836120397	1.0	0.5958322359404764	77.3204
GOTERM_BP_DIRECT	GO:0009749~response to glucose	7	0.9271523178807948	0.07664062578657757	7040, 10628, 5728, 9370, 1490, 169026, 285	736	68	16792	2.3486253196930944	1.0	0.5969870155776822	77.5161
GOTERM_BP_DIRECT	GO:0007188~adenylate cyclase-modulating G-protein coupled receptor signaling pathway	5	0.6622516556291391	0.07693421417274562	1232, 108, 2641, 1129, 154	736	37	16792	3.0831374853113984	1.0	0.5974694599584156	77.6495
GOTERM_BP_DIRECT	GO:0035924~cellular response to vascular endothelial growth factor stimulus	4	0.5298013245033113	0.07722156291676995	7412, 7422, 3164, 207	736	23	16792	3.9678638941398865	1.0	0.5979184115526118	77.7794
GOTERM_BP_DIRECT	GO:0001501~skeletal system development	11	1.456953642384106	0.07823623737068164	7042, 10743, 2131, 91461, 10631, 4318, 3479, 632, 3239, 1302, 2260	736	137	16792	1.831878768644875	1.0	0.6019308975802086	78.2323
GOTERM_BP_DIRECT	GO:0007399~nervous system development	19	2.5165562913907285	0.08009036965521044	5097, 6774, 3562, 3084, 9445, 8507, 1129, 351, 5631, 6687, 10603, 6609, 7422, 129831, 2247, 1131, 627, 2353, 2048	736	287	16792	1.510415088622936	1.0	0.6099209697666268	79.0374
GOTERM_BP_DIRECT	GO:0005975~carbohydrate metabolic process	13	1.7218543046357615	0.08047832287014742	276, 277, 278, 27159, 2990, 1431, 231, 217, 51005, 4668, 1116, 28, 1118	736	174	16792	1.7045852073963015	1.0	0.6108042640222606	79.2022
GOTERM_BP_DIRECT	GO:0042535~positive regulation of tumor necrosis factor biosynthetic process	3	0.3973509933774834	0.08099870566766257	7099, 7096, 943	736	11	16792	6.222332015810277	1.0	0.6123088807666996	79.4214
GOTERM_BP_DIRECT	GO:0046849~bone remodeling	3	0.3973509933774834	0.08099870566766257	4041, 7166, 3569	736	11	16792	6.222332015810277	1.0	0.6123088807666996	79.4214
GOTERM_BP_DIRECT	GO:0098911~regulation of ventricular cardiac muscle cell action potential	3	0.3973509933774834	0.08099870566766257	1832, 29119, 6262	736	11	16792	6.222332015810277	1.0	0.6123088807666996	79.4214
GOTERM_BP_DIRECT	GO:0048149~behavioral response to ethanol	3	0.3973509933774834	0.08099870566766257	1139, 89832, 3066	736	11	16792	6.222332015810277	1.0	0.6123088807666996	79.4214
GOTERM_BP_DIRECT	GO:0010759~positive regulation of macrophage chemotaxis	3	0.3973509933774834	0.08099870566766257	6352, 728, 6347	736	11	16792	6.222332015810277	1.0	0.6123088807666996	79.4214
GOTERM_BP_DIRECT	GO:0061045~negative regulation of wound healing	3	0.3973509933774834	0.08099870566766257	2247, 4088, 5054	736	11	16792	6.222332015810277	1.0	0.6123088807666996	79.4214
GOTERM_BP_DIRECT	GO:0001775~cell activation	3	0.3973509933774834	0.08099870566766257	7076, 3479, 1471	736	11	16792	6.222332015810277	1.0	0.6123088807666996	79.4214
GOTERM_BP_DIRECT	GO:0002003~angiotensin maturation	3	0.3973509933774834	0.08099870566766257	1636, 2028, 1359	736	11	16792	6.222332015810277	1.0	0.6123088807666996	79.4214
GOTERM_BP_DIRECT	GO:0033690~positive regulation of osteoblast proliferation	3	0.3973509933774834	0.08099870566766257	3685, 4041, 25	736	11	16792	6.222332015810277	1.0	0.6123088807666996	79.4214
GOTERM_BP_DIRECT	GO:0042551~neuron maturation	3	0.3973509933774834	0.08099870566766257	30813, 4204, 54738	736	11	16792	6.222332015810277	1.0	0.6123088807666996	79.4214
GOTERM_BP_DIRECT	GO:0060445~branching involved in salivary gland morphogenesis	3	0.3973509933774834	0.08099870566766257	7052, 3569, 2260	736	11	16792	6.222332015810277	1.0	0.6123088807666996	79.4214
GOTERM_BP_DIRECT	GO:0048266~behavioral response to pain	3	0.3973509933774834	0.08099870566766257	5008, 7442, 706	736	11	16792	6.222332015810277	1.0	0.6123088807666996	79.4214
GOTERM_BP_DIRECT	GO:0032495~response to muramyl dipeptide	3	0.3973509933774834	0.08099870566766257	22861, 5970, 64127	736	11	16792	6.222332015810277	1.0	0.6123088807666996	79.4214
GOTERM_BP_DIRECT	GO:0014075~response to amine	3	0.3973509933774834	0.08099870566766257	4830, 3176, 383	736	11	16792	6.222332015810277	1.0	0.6123088807666996	79.4214
GOTERM_BP_DIRECT	GO:0030431~sleep	3	0.3973509933774834	0.08099870566766257	5729, 3606, 2353	736	11	16792	6.222332015810277	1.0	0.6123088807666996	79.4214
GOTERM_BP_DIRECT	GO:0010763~positive regulation of fibroblast migration	3	0.3973509933774834	0.08099870566766257	7040, 10911, 207	736	11	16792	6.222332015810277	1.0	0.6123088807666996	79.4214
GOTERM_BP_DIRECT	GO:0031571~mitotic G1 DNA damage checkpoint	3	0.3973509933774834	0.08099870566766257	595, 1017, 7157	736	11	16792	6.222332015810277	1.0	0.6123088807666996	79.4214
GOTERM_BP_DIRECT	GO:0040008~regulation of growth	6	0.7947019867549668	0.08127876347095274	3458, 5515, 5008, 9021, 8651, 9655	736	53	16792	2.5828547990155863	1.0	0.6126691210997646	79.5384
GOTERM_BP_DIRECT	GO:0001657~ureteric bud development	5	0.6622516556291391	0.08315332874624061	7040, 4088, 384, 847, 2260	736	38	16792	3.0020022883295194	1.0	0.6204588441301531	80.3059
GOTERM_BP_DIRECT	GO:0009790~embryo development	5	0.6622516556291391	0.08315332874624061	7042, 4855, 3084, 498, 5921	736	38	16792	3.0020022883295194	1.0	0.6204588441301531	80.3059
GOTERM_BP_DIRECT	GO:0038128~ERBB2 signaling pathway	5	0.6622516556291391	0.08315332874624061	2549, 3084, 1956, 1950, 207	736	38	16792	3.0020022883295194	1.0	0.6204588441301531	80.3059
GOTERM_BP_DIRECT	GO:0018107~peptidyl-threonine phosphorylation	5	0.6622516556291391	0.08315332874624061	5599, 596, 2011, 207, 5594	736	38	16792	3.0020022883295194	1.0	0.6204588441301531	80.3059
GOTERM_BP_DIRECT	GO:0007257~activation of JUN kinase activity	5	0.6622516556291391	0.08315332874624061	4217, 959, 2549, 2205, 28988	736	38	16792	3.0020022883295194	1.0	0.6204588441301531	80.3059
GOTERM_BP_DIRECT	GO:0036152~phosphatidylethanolamine acyl-chain remodeling	4	0.5298013245033113	0.08550406408883492	8398, 8399, 5320, 5319	736	24	16792	3.802536231884058	1.0	0.6302185493816013	81.2298
GOTERM_BP_DIRECT	GO:0001819~positive regulation of cytokine production	4	0.5298013245033113	0.08550406408883492	6647, 6556, 7124, 59067	736	24	16792	3.802536231884058	1.0	0.6302185493816013	81.2298
GOTERM_BP_DIRECT	GO:0071353~cellular response to interleukin-4	4	0.5298013245033113	0.08550406408883492	4360, 2194, 2625, 383	736	24	16792	3.802536231884058	1.0	0.6302185493816013	81.2298
GOTERM_BP_DIRECT	GO:0045742~positive regulation of epidermal growth factor receptor signaling pathway	4	0.5298013245033113	0.08550406408883492	10551, 4318, 356, 207	736	24	16792	3.802536231884058	1.0	0.6302185493816013	81.2298
GOTERM_BP_DIRECT	GO:0050482~arachidonic acid secretion	4	0.5298013245033113	0.08550406408883492	8399, 5320, 1636, 5319	736	24	16792	3.802536231884058	1.0	0.6302185493816013	81.2298
GOTERM_BP_DIRECT	GO:0034341~response to interferon-gamma	4	0.5298013245033113	0.08550406408883492	942, 6556, 169026, 4210	736	24	16792	3.802536231884058	1.0	0.6302185493816013	81.2298
GOTERM_BP_DIRECT	GO:1901898~negative regulation of relaxation of cardiac muscle	2	0.26490066225165565	0.08562829250332042	5142.51	736	2	16792	22.815217391304348	1.0	0.6298205002433135	81.2775
GOTERM_BP_DIRECT	GO:2000320~negative regulation of T-helper 17 cell differentiation	2	0.26490066225165565	0.08562829250332042	3565.51	736	2	16792	22.815217391304348	1.0	0.6298205002433135	81.2775
GOTERM_BP_DIRECT	GO:0042704~uterine wall breakdown	2	0.26490066225165565	0.08562829250332042	7042.7	736	2	16792	22.815217391304348	1.0	0.6298205002433135	81.2775
GOTERM_BP_DIRECT	GO:0014806~smooth muscle hyperplasia	2	0.26490066225165565	0.08562829250332042	3162.48	736	2	16792	22.815217391304348	1.0	0.6298205002433135	81.2775
GOTERM_BP_DIRECT	GO:0042495~detection of triacyl bacterial lipopeptide	2	0.26490066225165565	0.08562829250332042	7096.71	736	2	16792	22.815217391304348	1.0	0.6298205002433135	81.2775
GOTERM_BP_DIRECT	GO:2000309~positive regulation of tumor necrosis factor (ligand) superfamily member 11 production	2	0.26490066225165565	0.08562829250332042	3458.1	736	2	16792	22.815217391304348	1.0	0.6298205002433135	81.2775
GOTERM_BP_DIRECT	GO:1902998~positive regulation of neurofibrillary tangle assembly	2	0.26490066225165565	0.08562829250332042	1191.35	736	2	16792	22.815217391304348	1.0	0.6298205002433135	81.2775
GOTERM_BP_DIRECT	GO:0032762~mast cell cytokine production	2	0.26490066225165565	0.08562829250332042	3815.11	736	2	16792	22.815217391304348	1.0	0.6298205002433135	81.2775
GOTERM_BP_DIRECT	GO:0032227~negative regulation of synaptic transmission, dopaminergic	2	0.26490066225165565	0.08562829250332042	5743.65	736	2	16792	22.815217391304348	1.0	0.6298205002433135	81.2775
GOTERM_BP_DIRECT	GO:0035419~activation of MAPK activity involved in innate immune response	2	0.26490066225165565	0.08562829250332042	64127.1	736	2	16792	22.815217391304348	1.0	0.6298205002433135	81.2775
GOTERM_BP_DIRECT	GO:0002532~production of molecular mediator involved in inflammatory response	2	0.26490066225165565	0.08562829250332042	27159.4	736	2	16792	22.815217391304348	1.0	0.6298205002433135	81.2775
GOTERM_BP_DIRECT	GO:1905005~regulation of epithelial to mesenchymal transition involved in endocardial cushion formation	2	0.26490066225165565	0.08562829250332042	7040.7	736	2	16792	22.815217391304348	1.0	0.6298205002433135	81.2775
GOTERM_BP_DIRECT	GO:0032431~activation of phospholipase A2 activity	2	0.26490066225165565	0.08562829250332042	283.532	736	2	16792	22.815217391304348	1.0	0.6298205002433135	81.2775
GOTERM_BP_DIRECT	GO:0001988~positive regulation of heart rate involved in baroreceptor response to decreased systemic arterial blood pressure	2	0.26490066225165565	0.08562829250332042	1139.9	736	2	16792	22.815217391304348	1.0	0.6298205002433135	81.2775
GOTERM_BP_DIRECT	GO:0060557~positive regulation of vitamin D biosynthetic process	2	0.26490066225165565	0.08562829250332042	3458.71	736	2	16792	22.815217391304348	1.0	0.6298205002433135	81.2775
GOTERM_BP_DIRECT	GO:0019049~evasion or tolerance of host defenses by virus	2	0.26490066225165565	0.08562829250332042	7040.41	736	2	16792	22.815217391304348	1.0	0.6298205002433135	81.2775
GOTERM_BP_DIRECT	GO:0022898~regulation of transmembrane transporter activity	2	0.26490066225165565	0.08562829250332042	596.363	736	2	16792	22.815217391304348	1.0	0.6298205002433135	81.2775
GOTERM_BP_DIRECT	GO:1990051~activation of protein kinase C activity	2	0.26490066225165565	0.08562829250332042	3952.25	736	2	16792	22.815217391304348	1.0	0.6298205002433135	81.2775
GOTERM_BP_DIRECT	GO:0042322~negative regulation of circadian sleep/wake cycle, REM sleep	2	0.26490066225165565	0.08562829250332042	51738.1	736	2	16792	22.815217391304348	1.0	0.6298205002433135	81.2775
GOTERM_BP_DIRECT	GO:0006925~inflammatory cell apoptotic process	2	0.26490066225165565	0.08562829250332042	355.356	736	2	16792	22.815217391304348	1.0	0.6298205002433135	81.2775
GOTERM_BP_DIRECT	GO:0097694~establishment of RNA localization to telomere	2	0.26490066225165565	0.08562829250332042	545.472	736	2	16792	22.815217391304348	1.0	0.6298205002433135	81.2775
GOTERM_BP_DIRECT	GO:1904884~positive regulation of telomerase catalytic core complex assembly	2	0.26490066225165565	0.08562829250332042	545.472	736	2	16792	22.815217391304348	1.0	0.6298205002433135	81.2775
GOTERM_BP_DIRECT	GO:1902947~regulation of tau-protein kinase activity	2	0.26490066225165565	0.08562829250332042	3082.35	736	2	16792	22.815217391304348	1.0	0.6298205002433135	81.2775
GOTERM_BP_DIRECT	GO:0071954~chemokine (C-C motif) ligand 11 production	2	0.26490066225165565	0.08562829250332042	7292.28	736	2	16792	22.815217391304348	1.0	0.6298205002433135	81.2775
GOTERM_BP_DIRECT	GO:0046666~retinal cell programmed cell death	2	0.26490066225165565	0.08562829250332042	356.581	736	2	16792	22.815217391304348	1.0	0.6298205002433135	81.2775
GOTERM_BP_DIRECT	GO:0097695~establishment of macromolecular complex localization to telomere	2	0.26490066225165565	0.08562829250332042	545.472	736	2	16792	22.815217391304348	1.0	0.6298205002433135	81.2775
GOTERM_BP_DIRECT	GO:0034418~urate biosynthetic process	2	0.26490066225165565	0.08562829250332042	5631.49	736	2	16792	22.815217391304348	1.0	0.6298205002433135	81.2775
GOTERM_BP_DIRECT	GO:1901740~negative regulation of myoblast fusion	2	0.26490066225165565	0.08562829250332042	3627.88	736	2	16792	22.815217391304348	1.0	0.6298205002433135	81.2775
GOTERM_BP_DIRECT	GO:0060319~primitive erythrocyte differentiation	2	0.26490066225165565	0.08562829250332042	7422.16	736	2	16792	22.815217391304348	1.0	0.6298205002433135	81.2775
GOTERM_BP_DIRECT	GO:0002384~hepatic immune response	2	0.26490066225165565	0.08562829250332042	3570.36	736	2	16792	22.815217391304348	1.0	0.6298205002433135	81.2775
GOTERM_BP_DIRECT	GO:0042095~interferon-gamma biosynthetic process	2	0.26490066225165565	0.08562829250332042	3593.36	736	2	16792	22.815217391304348	1.0	0.6298205002433135	81.2775
GOTERM_BP_DIRECT	GO:0046101~hypoxanthine biosynthetic process	2	0.26490066225165565	0.08562829250332042	5631.1	736	2	16792	22.815217391304348	1.0	0.6298205002433135	81.2775
GOTERM_BP_DIRECT	GO:0032834~positive regulation of CD4-positive, CD25-positive, alpha-beta regulatory T cell differentiation involved in immune response	2	0.26490066225165565	0.08562829250332042	3965.35	736	2	16792	22.815217391304348	1.0	0.6298205002433135	81.2775
GOTERM_BP_DIRECT	GO:0032943~mononuclear cell proliferation	2	0.26490066225165565	0.08562829250332042	7040.16	736	2	16792	22.815217391304348	1.0	0.6298205002433135	81.2775
GOTERM_BP_DIRECT	GO:0086067~AV node cell to bundle of His cell communication	2	0.26490066225165565	0.08562829250332042	1525.63	736	2	16792	22.815217391304348	1.0	0.6298205002433135	81.2775
GOTERM_BP_DIRECT	GO:2000568~positive regulation of memory T cell activation	2	0.26490066225165565	0.08562829250332042	7292.31	736	2	16792	22.815217391304348	1.0	0.6298205002433135	81.2775
GOTERM_BP_DIRECT	GO:0006808~regulation of nitrogen utilization	2	0.26490066225165565	0.08562829250332042	596.581	736	2	16792	22.815217391304348	1.0	0.6298205002433135	81.2775
GOTERM_BP_DIRECT	GO:0042496~detection of diacyl bacterial lipopeptide	2	0.26490066225165565	0.08562829250332042	10333.7	736	2	16792	22.815217391304348	1.0	0.6298205002433135	81.2775
GOTERM_BP_DIRECT	GO:1900221~regulation of beta-amyloid clearance	2	0.26490066225165565	0.08562829250332042	1191.35	736	2	16792	22.815217391304348	1.0	0.6298205002433135	81.2775
GOTERM_BP_DIRECT	GO:0002730~regulation of dendritic cell cytokine production	2	0.26490066225165565	0.08562829250332042	7098.71	736	2	16792	22.815217391304348	1.0	0.6298205002433135	81.2775
GOTERM_BP_DIRECT	GO:0046469~platelet activating factor metabolic process	2	0.26490066225165565	0.08562829250332042	5048.79	736	2	16792	22.815217391304348	1.0	0.6298205002433135	81.2775
GOTERM_BP_DIRECT	GO:0061518~microglial cell proliferation	2	0.26490066225165565	0.08562829250332042	90865.1	736	2	16792	22.815217391304348	1.0	0.6298205002433135	81.2775
GOTERM_BP_DIRECT	GO:0002519~natural killer cell tolerance induction	2	0.26490066225165565	0.08562829250332042	3965.85	736	2	16792	22.815217391304348	1.0	0.6298205002433135	81.2775
GOTERM_BP_DIRECT	GO:0098868~bone growth	2	0.26490066225165565	0.08562829250332042	3953.4	736	2	16792	22.815217391304348	1.0	0.6298205002433135	81.2775
GOTERM_BP_DIRECT	GO:0033594~response to hydroxyisoflavone	2	0.26490066225165565	0.08562829250332042	1956.63	736	2	16792	22.815217391304348	1.0	0.6298205002433135	81.2775
GOTERM_BP_DIRECT	GO:0002645~positive regulation of tolerance induction	2	0.26490066225165565	0.08562829250332042	3135.1	736	2	16792	22.815217391304348	1.0	0.6298205002433135	81.2775
GOTERM_BP_DIRECT	GO:0002876~positive regulation of chronic inflammatory response to antigenic stimulus	2	0.26490066225165565	0.08562829250332042	4049.71	736	2	16792	22.815217391304348	1.0	0.6298205002433135	81.2775
GOTERM_BP_DIRECT	GO:2000418~positive regulation of eosinophil migration	2	0.26490066225165565	0.08562829250332042	101.637	736	2	16792	22.815217391304348	1.0	0.6298205002433135	81.2775
GOTERM_BP_DIRECT	GO:2000521~negative regulation of immunological synapse formation	2	0.26490066225165565	0.08562829250332042	84868.4	736	2	16792	22.815217391304348	1.0	0.6298205002433135	81.2775
GOTERM_BP_DIRECT	GO:0032741~positive regulation of interleukin-18 production	2	0.26490066225165565	0.08562829250332042	54106.7	736	2	16792	22.815217391304348	1.0	0.6298205002433135	81.2775
GOTERM_BP_DIRECT	GO:0002540~leukotriene production involved in inflammatory response	2	0.26490066225165565	0.08562829250332042	240.241	736	2	16792	22.815217391304348	1.0	0.6298205002433135	81.2775
GOTERM_BP_DIRECT	GO:0001912~positive regulation of leukocyte mediated cytotoxicity	2	0.26490066225165565	0.08562829250332042	4843.63	736	2	16792	22.815217391304348	1.0	0.6298205002433135	81.2775
GOTERM_BP_DIRECT	GO:0032674~regulation of interleukin-5 production	2	0.26490066225165565	0.08562829250332042	3965.36	736	2	16792	22.815217391304348	1.0	0.6298205002433135	81.2775
GOTERM_BP_DIRECT	GO:0072604~interleukin-6 secretion	2	0.26490066225165565	0.08562829250332042	3952.48	736	2	16792	22.815217391304348	1.0	0.6298205002433135	81.2775
GOTERM_BP_DIRECT	GO:1902170~cellular response to reactive nitrogen species	2	0.26490066225165565	0.08562829250332042	4217.68	736	2	16792	22.815217391304348	1.0	0.6298205002433135	81.2775
GOTERM_BP_DIRECT	GO:0002296~T-helper 1 cell lineage commitment	2	0.26490066225165565	0.08562829250332042	3565.68	736	2	16792	22.815217391304348	1.0	0.6298205002433135	81.2775
GOTERM_BP_DIRECT	GO:0002062~chondrocyte differentiation	5	0.6622516556291391	0.08961090334036144	7040, 864, 1302, 7045, 2260	736	39	16792	2.9250278706800446	1.0	0.6463774907805918	82.7462
GOTERM_BP_DIRECT	GO:0008219~cell death	5	0.6622516556291391	0.08961090334036144	7042, 3162, 11202, 1191, 3605	736	39	16792	2.9250278706800446	1.0	0.6463774907805918	82.7462
GOTERM_BP_DIRECT	GO:0032088~negative regulation of NF-kappaB transcription factor activity	7	0.9271523178807948	0.09012830835248142	91662, 11213, 54106, 84868, 847, 114548, 50943	736	71	16792	2.2493876301285978	1.0	0.6476455339189262	82.9288
GOTERM_BP_DIRECT	GO:0042475~odontogenesis of dentin-containing tooth	6	0.7947019867549668	0.0919318299763317	133, 760, 581, 3371, 3066, 6331	736	55	16792	2.4889328063241107	1.0	0.6543350627424973	83.5512
GOTERM_BP_DIRECT	GO:0051090~regulation of sequence-specific DNA binding transcription factor activity	4	0.5298013245033113	0.09414508088321309	3162, 5599, 2353, 5594	736	25	16792	3.6504347826086954	1.0	0.66255961111068	84.2855
GOTERM_BP_DIRECT	GO:0071158~positive regulation of cell cycle arrest	4	0.5298013245033113	0.09414508088321309	7040, 3642, 2627, 7157	736	25	16792	3.6504347826086954	1.0	0.66255961111068	84.2855
GOTERM_BP_DIRECT	GO:0036499~PERK-mediated unfolded protein response	3	0.3973509933774834	0.0944660217480819	6347, 4780, 3576	736	12	16792	5.703804347826087	1.0	0.6629298684323444	84.3894
GOTERM_BP_DIRECT	GO:0042136~neurotransmitter biosynthetic process	3	0.3973509933774834	0.0944660217480819	4842, 7054, 5053	736	12	16792	5.703804347826087	1.0	0.6629298684323444	84.3894
GOTERM_BP_DIRECT	GO:0071498~cellular response to fluid shear stress	3	0.3973509933774834	0.0944660217480819	760, 5743, 4780	736	12	16792	5.703804347826087	1.0	0.6629298684323444	84.3894
GOTERM_BP_DIRECT	GO:0007171~activation of transmembrane receptor protein tyrosine kinase activity	3	0.3973509933774834	0.0944660217480819	3084, 1950, 154	736	12	16792	5.703804347826087	1.0	0.6629298684323444	84.3894
GOTERM_BP_DIRECT	GO:0042312~regulation of vasodilation	3	0.3973509933774834	0.0944660217480819	10911, 1636, 154	736	12	16792	5.703804347826087	1.0	0.6629298684323444	84.3894
GOTERM_BP_DIRECT	GO:0043950~positive regulation of cAMP-mediated signaling	3	0.3973509933774834	0.0944660217480819	3627, 5196, 2833	736	12	16792	5.703804347826087	1.0	0.6629298684323444	84.3894
GOTERM_BP_DIRECT	GO:0046889~positive regulation of lipid biosynthetic process	3	0.3973509933774834	0.0944660217480819	3630, 207, 348	736	12	16792	5.703804347826087	1.0	0.6629298684323444	84.3894
GOTERM_BP_DIRECT	GO:0009650~UV protection	3	0.3973509933774834	0.0944660217480819	4239, 2876, 847	736	12	16792	5.703804347826087	1.0	0.6629298684323444	84.3894
GOTERM_BP_DIRECT	GO:0015909~long-chain fatty acid transport	3	0.3973509933774834	0.0944660217480819	5468, 3933, 348	736	12	16792	5.703804347826087	1.0	0.6629298684323444	84.3894
GOTERM_BP_DIRECT	GO:0043616~keratinocyte proliferation	3	0.3973509933774834	0.0944660217480819	11202, 1012, 3664	736	12	16792	5.703804347826087	1.0	0.6629298684323444	84.3894
GOTERM_BP_DIRECT	GO:0060315~negative regulation of ryanodine-sensitive calcium-release channel activity	3	0.3973509933774834	0.0944660217480819	805, 801, 808	736	12	16792	5.703804347826087	1.0	0.6629298684323444	84.3894
GOTERM_BP_DIRECT	GO:0035413~positive regulation of catenin import into nucleus	3	0.3973509933774834	0.0944660217480819	1956, 4088, 1950	736	12	16792	5.703804347826087	1.0	0.6629298684323444	84.3894
GOTERM_BP_DIRECT	GO:0045744~negative regulation of G-protein coupled receptor protein signaling pathway	3	0.3973509933774834	0.0944660217480819	6352, 5997, 3576	736	12	16792	5.703804347826087	1.0	0.6629298684323444	84.3894
GOTERM_BP_DIRECT	GO:0090399~replicative senescence	3	0.3973509933774834	0.0944660217480819	545, 472, 7157	736	12	16792	5.703804347826087	1.0	0.6629298684323444	84.3894
GOTERM_BP_DIRECT	GO:0032695~negative regulation of interleukin-12 production	3	0.3973509933774834	0.0944660217480819	11213, 4210, 3586	736	12	16792	5.703804347826087	1.0	0.6629298684323444	84.3894
GOTERM_BP_DIRECT	GO:0050921~positive regulation of chemotaxis	3	0.3973509933774834	0.0944660217480819	7040, 2150, 2833	736	12	16792	5.703804347826087	1.0	0.6629298684323444	84.3894
GOTERM_BP_DIRECT	GO:0086004~regulation of cardiac muscle cell contraction	3	0.3973509933774834	0.0944660217480819	5142, 5144, 6331	736	12	16792	5.703804347826087	1.0	0.6629298684323444	84.3894
GOTERM_BP_DIRECT	GO:0007010~cytoskeleton organization	12	1.5894039735099337	0.09607322687334241	23237, 6357, 6356, 4139, 6354, 5338, 2245, 6347, 51517, 6369, 1072, 348	736	161	16792	1.7005130974885228	1.0	0.6684913157246538	84.8999
GOTERM_BP_DIRECT	GO:0030819~positive regulation of cAMP biosynthetic process	5	0.6622516556291391	0.09630135869084862	117, 133, 2641, 1392, 551	736	40	16792	2.8519021739130435	1.0	0.6684699202170603	84.9711
GOTERM_BP_DIRECT	GO:0038083~peptidyl-tyrosine autophosphorylation	5	0.6622516556291391	0.09630135869084862	25, 3702, 3716, 6098, 2242	736	40	16792	2.8519021739130435	1.0	0.6684699202170603	84.9711
GOTERM_BP_DIRECT	GO:0001895~retina homeostasis	5	0.6622516556291391	0.09630135869084862	6647, 213, 134430, 3933, 4069	736	40	16792	2.8519021739130435	1.0	0.6684699202170603	84.9711
GOTERM_BP_DIRECT	GO:0007160~cell-matrix adhesion	8	1.0596026490066226	0.09920240333681166	7448, 3685, 4059, 3676, 7412, 1490, 3691, 960	736	90	16792	2.0280193236714976	1.0	0.6789619025646235	85.8488
GOTERM_BP_DIRECT	GO:0009791~post-embryonic development	7	0.9271523178807948	0.09978987334289502	48, 596, 4204, 27161, 6648, 2625, 1544	736	73	16792	2.1877605717689104	1.0	0.6803052226019903	86.0206

## Sheet: Hypertension
Category	Term	Count	%	PValue	Genes	List Total	Pop Hits	Pop Total	Fold Enrichment	Bonferroni	Benjamini	FDR
GOTERM_BP_DIRECT	GO:0008217~regulation of blood pressure	36	5.056179775280898	1.6817597756666558E-31	2053, 1910, 2643, 5972, 4879, 4852, 4878, 10699, 51752, 2784, 8529, 5443, 4881, 4846, 6647, 6648, 5743, 476, 1113, 796, 5468, 477, 1906, 1584, 1909, 3162, 11188, 183, 10911, 6863, 3952, 186, 1636, 27347, 6446, 2982	698	65	16792	13.324046726912057	7.187841281199287E-28	7.187841281199287E-28	3.14762e-28
GOTERM_BP_DIRECT	GO:0042493~response to drug	68	9.550561797752808	2.7552288968801523E-30	5066, 10891, 847, 1312, 1392, 51083, 3383, 335, 25828, 4860, 5741, 5228, 6647, 3291, 6546, 6648, 4363, 301, 5743, 476, 26, 4982, 3956, 6198, 10628, 10911, 1812, 7077, 1277, 1813, 3586, 4023, 210, 19, 7515, 5970, 768, 5009, 7040, 3458, 3357, 3030, 368, 1543, 268, 2170, 5728, 596, 5764, 7013, 5243, 2778, 5468, 375611, 6530, 358, 4524, 6532, 6915, 3565, 567, 1471, 2353, 1535, 1536, 10451, 3569, 3934	698	304	16792	5.381239632031368	1.177584830526577E-26	5.887924152632885E-27	5.15675e-27
GOTERM_BP_DIRECT	GO:0001666~response to hypoxia	46	6.460674157303371	6.0942213051586295E-24	5066, 212, 210, 133, 2056, 7515, 4878, 2033, 5664, 6347, 847, 768, 283, 5465, 7040, 7422, 7351, 1803, 25828, 5562, 5327, 1543, 81, 5228, 4313, 3291, 6648, 6649, 4843, 3091, 9370, 857, 834, 1909, 7412, 3162, 10911, 3952, 6532, 93649, 4524, 1813, 7200, 1471, 1535, 7054	698	172	16792	6.433930832278269	2.604670185824798E-20	8.682233952749329E-21	1.14061e-20
GOTERM_BP_DIRECT	GO:0006954~inflammatory response	66	9.269662921348315	5.689002012925626E-23	2053, 5919, 730249, 7124, 6347, 7349, 8639, 1392, 51083, 6869, 6356, 100302736, 5587, 8877, 2852, 246, 3576, 50848, 301, 5743, 1903, 7133, 207, 4982, 4973, 6403, 6696, 4790, 3586, 5879, 11334, 3606, 4775, 5970, 6401, 3604, 6283, 7040, 8792, 353376, 729230, 3553, 624, 3559, 8718, 114548, 958, 7857, 658, 9734, 1401, 2920, 796, 7098, 6863, 7099, 5473, 186, 6915, 566, 3567, 2353, 1535, 1536, 3569, 51…	698	379	16792	4.189399036825911	2.4314794603244125E-19	6.078698650811031E-20	1.06477e-19
GOTERM_BP_DIRECT	GO:0007568~aging	40	5.617977528089887	3.194466503748623E-19	9365, 1910, 133, 2056, 6558, 10891, 4353, 5970, 6347, 2729, 847, 3779, 7040, 1728, 7351, 1543, 268, 5728, 1281, 6647, 796, 7133, 207, 2796, 4887, 7412, 239, 56729, 6198, 183, 4976, 490, 7077, 51761, 1490, 84687, 7076, 2353, 3586, 3569	698	165	16792	5.832074324911002	1.3653149837021615E-15	2.730629967404323E-16	5.97884e-16
GOTERM_BP_DIRECT	GO:0007267~cell-cell signaling	47	6.601123595505618	1.5583020219251967E-17	133, 2701, 3606, 10850, 8743, 2250, 8840, 3623, 154, 2697, 152, 153, 151, 8792, 367, 10135, 627, 26291, 3553, 3630, 5741, 268, 5443, 2028, 5228, 3558, 551, 5241, 146, 1489, 4295, 796, 2100, 3375, 2796, 1906, 3972, 1908, 183, 6863, 356, 1490, 7200, 4693, 3586, 4068, 11334	698	254	16792	4.451548857252443	6.66018284170829E-14	1.1100304736180485E-14	2.91655e-14
GOTERM_BP_DIRECT	GO:0045909~positive regulation of vasodilation	18	2.528089887640449	8.427911930909359E-17	2053, 8862, 4846, 133, 2702, 1956, 4843, 796, 7349, 2697, 3779, 239, 3162, 183, 10911, 186, 3630, 2852	698	29	16792	14.932121331884202	4.745093207247919E-13	6.783462680459706E-14	2.10942e-13
GOTERM_BP_DIRECT	GO:0007565~female pregnancy	27	3.7921348314606744	1.2858582587211554E-15	133, 5069, 4878, 10699, 5617, 5020, 1312, 7349, 1392, 152, 7040, 151, 7351, 10135, 3077, 5228, 412, 596, 3291, 2778, 2796, 790, 183, 3952, 3565, 259, 2353	698	89	16792	7.298284021763627	5.694111848697503E-12	7.117639810871879E-13	2.498e-12
GOTERM_BP_DIRECT	GO:0002576~platelet degranulation	28	3.932584269662921	7.251374946332613E-15	5919, 805, 213, 801, 7450, 3082, 2316, 7414, 2335, 197, 3479, 5660, 948, 335, 7040, 7422, 81, 5267, 5265, 6647, 350, 5054, 5340, 2, 6403, 5473, 808, 7076	698	103	16792	6.539850335215735	3.0843105847111474E-11	3.4270364324129332E-12	1.35114e-11
GOTERM_BP_DIRECT	GO:0032355~response to estradiol	26	3.651685393258427	2.2355283182097887E-14	5066, 920, 2099, 5020, 847, 7349, 1728, 7040, 8835, 2950, 1544, 5159, 7035, 5728, 5764, 301, 5743, 2690, 10628, 2688, 3952, 6532, 1490, 1277, 1471, 7054	698	91	16792	6.873516168645109	9.537637346568317E-11	9.537592937647332E-12	4.17666e-11
GOTERM_BP_DIRECT	GO:0032496~response to lipopolysaccharide	34	4.775280898876404	3.122501745445823E-14	338, 133, 2056, 210, 2643, 5972, 4353, 6401, 3604, 1312, 6590, 1991, 8792, 3454, 1543, 1544, 8718, 958, 6648, 5743, 2920, 834, 2796, 1906, 4982, 7412, 6403, 6198, 6863, 7099, 356, 5473, 2353, 7054	698	164	16792	4.987490390663218	1.3333711912366653E-10	1.2121526005159922E-11	5.83866e-11
GOTERM_BP_DIRECT	GO:0008284~positive regulation of cell proliferation	59	8.286516853932584	5.992000543438708E-14	2147, 2056, 3082, 2335, 3479, 2250, 1392, 4072, 150, 10135, 26291, 3630, 5228, 2852, 5159, 1489, 2321, 3791, 1903, 1906, 1908, 239, 3952, 8452, 1490, 7076, 3643, 23411, 8862, 1910, 133, 1956, 5970, 7040, 3458, 3357, 7422, 1803, 8792, 367, 5562, 59067, 3558, 551, 10413, 5728, 596, 146, 5764, 6899, 356, 7432, 186, 93649, 3667, 1471, 2869, 7224, 3569	698	466	16792	3.045882164860976	2.5623503319138763E-10	2.1352919432615636E-11	1.1221e-10
GOTERM_BP_DIRECT	GO:0043066~negative regulation of apoptotic process	58	8.146067415730338	7.563956920177332E-14	7291, 4353, 2641, 3479, 5538, 847, 7349, 284, 1311, 4072, 1728, 8835, 2950, 7351, 130497, 8877, 5159, 8870, 6648, 4318, 301, 3791, 207, 239, 6198, 3952, 7076, 4790, 3586, 23411, 1910, 8554, 1956, 213, 5970, 5664, 2316, 2729, 3357, 7422, 5563, 5562, 4057, 3558, 551, 5728, 596, 5624, 23564, 2796, 7157, 7052, 358, 3565, 566, 2869, 3569, 7917	698	455	16792	3.0666456752416638	3.231408474135833E-10	2.4857005342937555E-11	1.41509e-10
GOTERM_BP_DIRECT	GO:0071222~cellular response to lipopolysaccharide	28	3.932584269662921	8.634200944505807E-14	1910, 10891, 19, 5970, 730249, 7124, 6347, 3383, 948, 3458, 2950, 353376, 100302736, 3576, 114548, 4360, 958, 7035, 4843, 7133, 5054, 7099, 6915, 567, 4790, 3586, 3569, 3934	698	113	16792	5.961102517940006	3.691682515238881E-10	2.6369129102477018E-11	1.6166e-10
GOTERM_BP_DIRECT	GO:0032868~response to insulin	22	3.089887640449438	1.5263846929961855E-13	133, 3291, 4878, 5970, 8743, 847, 51083, 5009, 2475, 790, 5465, 56729, 6198, 3030, 3952, 4160, 3667, 3586, 3636, 2170, 3569, 23411	698	67	16792	7.899414104263781	6.524503159965889E-10	4.349665072567177E-11	2.85716e-10
GOTERM_BP_DIRECT	GO:0045429~positive regulation of nitric oxide biosynthetic process	18	2.528089887640449	4.0772420141012076E-13	6648, 5743, 1956, 7124, 2099, 207, 23564, 1906, 3383, 2475, 3458, 183, 7099, 186, 3643, 3553, 3630, 3569	698	43	16792	10.070500433131205	1.7423982257014359E-9	1.0889988910633974E-10	7.63012e-10
GOTERM_BP_DIRECT	GO:0035902~response to immobilization stress	13	1.8258426966292134	4.96752565576037E-12	6546, 6648, 5972, 5468, 1392, 51083, 7040, 114131, 84687, 1543, 2353, 1544, 7054	698	21	16792	14.892618365397736	2.123097031514476E-8	1.2488806655497342E-9	9.29723e-09
GOTERM_BP_DIRECT	GO:0071260~cellular response to mechanical stimulus	21	2.9494382022471908	5.414076197448968E-12	958, 4878, 5743, 1956, 2729, 476, 834, 207, 477, 2697, 7040, 183, 7098, 7099, 358, 1277, 3553, 4790, 1535, 5879, 51311	698	71	16792	7.115541385850922	2.3139921312420597E-8	1.2855512210308007E-9	1.01332e-08
GOTERM_BP_DIRECT	GO:0007204~positive regulation of cytosolic calcium ion concentration	28	3.932584269662921	6.677592650323036E-12	1910, 133, 5310, 27020, 111, 2740, 5020, 2099, 948, 2697, 51196, 729230, 624, 2852, 551, 3558, 146, 1903, 796, 1906, 4887, 1909, 183, 6863, 10911, 185, 6915, 7224	698	134	16792	5.026899884531497	2.8539837160224124E-8	1.5020966692702586E-9	1.24978e-08
GOTERM_BP_DIRECT	GO:0045766~positive regulation of angiogenesis	26	3.651685393258427	6.916432307083704E-12	7291, 133, 3082, 51752, 7422, 6356, 8877, 5587, 3553, 5740, 5228, 3576, 4846, 2321, 3091, 3791, 5054, 1215, 239, 3162, 116844, 10911, 358, 6915, 1536, 23411	698	115	16792	5.439043229101782	2.9560981218423876E-8	1.4780491275345753E-9	1.2945e-08
GOTERM_BP_DIRECT	GO:0007584~response to nutrient	21	2.9494382022471908	1.258277395932817E-11	5728, 6546, 19, 9370, 2729, 5468, 9388, 4982, 335, 2475, 717, 7412, 1728, 6198, 25828, 6532, 410, 6915, 3565, 1536, 411	698	74	16792	6.827073491829939	5.3778986930375083E-8	2.5609041554019996E-9	2.35503e-08
GOTERM_BP_DIRECT	GO:0048661~positive regulation of smooth muscle cell proliferation	19	2.6685393258426964	1.940685633224901E-11	10891, 1956, 5743, 3606, 7124, 3479, 207, 1906, 2475, 239, 56729, 6198, 3162, 7052, 1991, 10135, 1535, 3569, 5159	698	60	16792	7.618147086914996	8.294470033032297E-8	3.770213807818834E-9	3.63222e-08
GOTERM_BP_DIRECT	GO:0007507~heart development	32	4.49438202247191	2.1706117576557766E-11	5066, 5950, 133, 5310, 1889, 2033, 5020, 156, 2697, 5465, 2296, 7040, 3357, 51196, 130497, 140628, 2200, 5728, 1281, 5764, 6648, 7137, 9734, 187, 5468, 1906, 1909, 790, 27295, 6899, 7054, 2057	698	183	16792	4.206742136001378	9.2771787474355E-8	4.0335561557469646E-9	4.06256e-08
GOTERM_BP_DIRECT	GO:0045471~response to ethanol	24	3.3707865168539324	4.082214684458517E-11	5950, 5728, 210, 6647, 9370, 6347, 847, 2796, 1392, 3383, 7412, 1728, 6198, 2950, 2539, 3952, 410, 6915, 7200, 3565, 5741, 7054, 551, 3558	698	105	16792	5.498812934916087	1.7447374045520547E-7	7.269739810134013E-9	7.64036e-08
GOTERM_BP_DIRECT	GO:0019229~regulation of vasoconstriction	12	1.6853932584269662	6.957775279224387E-11	152, 1908, 150, 151, 59272, 183, 1889, 185, 1636, 624, 477, 1906	698	20	16792	14.434383954154727	2.9737542162067143E-7	1.1895018525720502E-8	1.30223e-07
GOTERM_BP_DIRECT	GO:0051384~response to glucocorticoid	19	2.6685393258426964	8.599120713801835E-11	5066, 210, 133, 596, 3291, 5069, 5743, 7124, 9370, 2690, 189, 5020, 7349, 133522, 6198, 5730, 3586, 3569, 3557	698	65	16792	7.032135772536919	3.675263817726204E-7	1.4135632553369248E-8	1.60943e-07
GOTERM_BP_DIRECT	GO:0001525~angiogenesis	34	4.775280898876404	2.0463023428411745E-10	5333, 2702, 3606, 2335, 6347, 51752, 284, 283, 7422, 889, 5587, 5228, 2028, 3576, 4313, 5728, 4846, 7857, 1284, 5743, 2321, 3091, 3791, 857, 290, 5054, 3953, 79400, 3162, 6899, 3952, 1490, 10451, 23411	698	223	16792	3.667930152774744	8.745890995864869E-7	3.239220247586161E-8	3.82991e-07
GOTERM_BP_DIRECT	GO:0010628~positive regulation of gene expression	37	5.196629213483146	2.585848389154808E-10	2053, 7291, 338, 7124, 2335, 1392, 2475, 2697, 3458, 7040, 7422, 7421, 5564, 367, 5562, 130497, 3553, 3630, 3077, 268, 8856, 3054, 2852, 551, 3091, 1401, 857, 7157, 239, 7098, 7099, 6532, 1490, 566, 72, 3569, 3934	698	262	16792	3.3974058925173343	1.1051909110104674E-6	3.9471125035106525E-8	4.83973e-07
GOTERM_BP_DIRECT	GO:0006805~xenobiotic metabolic process	20	2.8089887640449436	2.927171080924549E-10	2053, 1577, 6818, 445329, 6817, 196, 26, 8639, 1573, 1576, 6283, 1728, 2950, 1559, 116285, 1557, 1562, 8856, 1544, 1565	698	78	16792	6.168540151348175	1.2510719867853126E-6	4.314043944297907E-8	5.47856e-07
GOTERM_BP_DIRECT	GO:0014823~response to activity	15	2.106741573033708	1.0147361548524857E-9	210, 5764, 6648, 9370, 2729, 6347, 5020, 847, 1906, 3952, 5562, 26291, 3586, 1535, 7054	698	43	16792	8.392083694276003	4.3369730478026725E-6	1.4456607133617183E-7	1.8992e-06
GOTERM_BP_DIRECT	GO:0045776~negative regulation of blood pressure	13	1.8258426966292134	1.0354150322804802E-9	5465, 8862, 4846, 2643, 10911, 2702, 4843, 9370, 1813, 796, 5020, 7349, 1392	698	30	16792	10.424832855778416	4.425354292236783E-6	1.427536699960541E-7	1.93791e-06
GOTERM_BP_DIRECT	GO:0022617~extracellular matrix disassembly	19	2.6685393258426964	1.4089435978288914E-9	4314, 2006, 4313, 4312, 4318, 2335, 5045, 3818, 5340, 1514, 1215, 2, 1991, 6696, 1520, 7077, 7076, 9622, 2200	698	76	16792	6.01432664756447	6.0218069409812E-6	1.8818201574788418E-7	2.63701e-06
GOTERM_BP_DIRECT	GO:0071456~cellular response to hypoxia	21	2.9494382022471908	1.954631003412683E-9	7291, 5728, 596, 5764, 6546, 10891, 5743, 3091, 207, 7157, 1906, 3383, 2475, 3779, 3162, 7422, 114131, 358, 5562, 5740, 23411	698	96	16792	5.262535816618911	8.35405806065559E-6	2.5315429996730643E-7	3.65833e-06
GOTERM_BP_DIRECT	GO:0050999~regulation of nitric-oxide synthase activity	12	1.6853932584269662	2.54664594568173E-9	4846, 805, 2643, 3952, 1956, 801, 808, 3553, 857, 5805, 207, 23564	698	26	16792	11.103372272426713	1.0884305331027022E-5	3.201283182985293E-7	4.76636e-06
GOTERM_BP_DIRECT	GO:0006953~acute-phase response	14	1.9662921348314606	2.9082579037072165E-9	2147, 2056, 3240, 5068, 1401, 2335, 197, 325, 4153, 3630, 3077, 3569, 3557, 5265	698	39	16792	8.635956211887445	1.242981684701494E-5	3.5513976825995996E-7	5.44316e-06
GOTERM_BP_DIRECT	GO:0035815~positive regulation of renal sodium excretion	9	1.2640449438202246	3.6168440404748706E-9	1910, 183, 6863, 4879, 186, 1813, 5020, 1906, 4881	698	12	16792	18.04297994269341	1.5458272002333295E-5	4.2939967126454093E-7	6.76937e-06
GOTERM_BP_DIRECT	GO:0030819~positive regulation of cAMP biosynthetic process	14	1.9662921348314606	4.146111978201416E-9	4158, 133, 19, 2641, 2778, 796, 7349, 1392, 153, 4160, 1812, 5741, 2852, 551	698	40	16792	8.420057306590259	1.7720325757530908E-5	4.789318519549113E-7	7.75996e-06
GOTERM_BP_DIRECT	GO:0051000~positive regulation of nitric-oxide synthase activity	11	1.544943820224719	5.8562675315065135E-9	3357, 805, 2643, 801, 186, 3091, 808, 3630, 2099, 207, 348	698	22	16792	12.02865329512894	2.5029374478680033E-5	6.586757756998907E-7	1.09607e-05
GOTERM_BP_DIRECT	GO:0048265~response to pain	10	1.4044943820224718	6.264906748561714E-9	1910, 6869, 6863, 2643, 2701, 6530, 796, 1312, 7349, 1392	698	17	16792	14.151356817798751	2.677585285948414E-5	6.865692858681882E-7	1.17255e-05
GOTERM_BP_DIRECT	GO:0014068~positive regulation of phosphatidylinositol 3-kinase signaling	17	2.387640449438202	6.3437166993088015E-9	2147, 3606, 3082, 2321, 3791, 3479, 4734, 847, 284, 6403, 2688, 183, 3952, 3630, 2852, 23411, 5159	698	65	16792	6.291910954375138	2.7112677548735142E-5	6.778258978545892E-7	1.1873e-05
GOTERM_BP_DIRECT	GO:0032930~positive regulation of superoxide anion generation	8	1.1235955056179776	6.899578793939486E-9	7040, 6647, 2950, 183, 1956, 1401, 1535, 5580	698	9	16792	21.384272524673673	2.9488365090535318E-5	7.19238762880714E-7	1.29134e-05
GOTERM_BP_DIRECT	GO:0006874~cellular calcium ion homeostasis	20	2.8089887640449436	6.983056879272898E-9	2053, 958, 6786, 7137, 7504, 6347, 857, 488, 348, 1908, 492, 7040, 3357, 1991, 6356, 7421, 490, 729230, 1813, 5741	698	93	16792	5.173614320485566	2.984513996462379E-5	7.106089222608247E-7	1.30697e-05
GOTERM_BP_DIRECT	GO:0001878~response to yeast	9	1.2640449438202246	9.061234782532756E-9	133, 6863, 1991, 4852, 4353, 7432, 796, 3569, 283	698	13	16792	16.65505840864007	3.872696764206651E-5	9.006441885617278E-7	1.69592e-05
GOTERM_BP_DIRECT	GO:0007165~signal transduction	90	12.640449438202248	1.0981077972690142E-8	2056, 4306, 2641, 6347, 3479, 8743, 2099, 5020, 8840, 156, 1392, 3623, 2475, 150, 6356, 2245, 3925, 10135, 26291, 5587, 8877, 10060, 5228, 5583, 5443, 5580, 5159, 3576, 4360, 1185, 128611, 301, 1136, 2908, 8874, 30811, 3091, 834, 207, 4982, 5921, 1909, 143872, 1908, 3956, 6198, 3952, 7200, 11333, 4693, 4790, 2057, 8862, 920, 133, 8439, 1956, 2784, 2697, 5564, 7421, 8792, 5563, 367, 5562, 3553, 88…	698	1161	16792	1.8649074876168896	4.6932026013468686E-5	1.0666614164156485E-6	2.05524e-05
GOTERM_BP_DIRECT	GO:0050731~positive regulation of peptidyl-tyrosine phosphorylation	18	2.528089887640449	3.4418152416595877E-8	920, 9370, 3082, 2690, 3479, 6794, 284, 7157, 3383, 2475, 948, 7040, 2688, 183, 7422, 3630, 3567, 3569	698	82	16792	5.2808721783492905	1.4709236691357042E-4	3.26895434710206E-6	6.44178e-05
GOTERM_BP_DIRECT	GO:1903779~regulation of cardiac conduction	15	2.106741573033708	4.5530549845268496E-8	59272, 6546, 4878, 6786, 10699, 7137, 486, 476, 477, 488, 492, 183, 490, 10060, 4881	698	56	16792	6.443921408104789	1.945786417624218E-4	4.230373109370689E-6	8.5216e-05
GOTERM_BP_DIRECT	GO:0055114~oxidation-reduction process	55	7.724719101123595	4.715800609542032E-8	5066, 7498, 4353, 3283, 1579, 1573, 8639, 1576, 1728, 54498, 25828, 5740, 1562, 8529, 246, 1565, 6647, 4846, 3291, 6648, 3290, 6649, 5743, 4843, 1589, 1588, 26, 501, 196743, 1586, 1585, 1584, 7306, 7412, 55328, 1559, 1557, 875, 23028, 114112, 1371, 373156, 8288, 1543, 1544, 1734, 4482, 55349, 79400, 653361, 2539, 4524, 1535, 7054, 1536	698	592	16792	2.2350538217300393	2.015330121281078E-4	4.288359371606987E-6	8.8262e-05
GOTERM_BP_DIRECT	GO:0051091~positive regulation of sequence-specific DNA binding transcription factor activity	20	2.8089887640449436	5.5841023185673686E-8	5728, 10891, 6598, 2033, 7124, 2099, 2100, 5468, 207, 1906, 133522, 8792, 93649, 23028, 3565, 4693, 3553, 3567, 3586, 3569	698	105	16792	4.582344112430072	2.386360614433647E-4	4.972165546179852E-6	0.000104513
GOTERM_BP_DIRECT	GO:0006940~regulation of smooth muscle contraction	9	1.2640449438202246	8.107425650377044E-8	152, 150, 151, 51196, 1136, 7137, 857, 477, 154	698	16	16792	13.532234957020059	3.4645135832100937E-4	7.071635943933785E-6	0.00015174
GOTERM_BP_DIRECT	GO:0010744~positive regulation of macrophage derived foam cell differentiation	9	1.2640449438202246	8.107425650377044E-8	338, 4023, 183, 185, 3606, 4481, 4790, 5583, 948	698	16	16792	13.532234957020059	3.4645135832100937E-4	7.071635943933785E-6	0.00015174
GOTERM_BP_DIRECT	GO:0042542~response to hydrogen peroxide	14	1.9662921348314606	1.0758060446244854E-7	3039, 10628, 3162, 3240, 6647, 596, 6546, 6648, 2876, 1277, 3040, 847, 23411, 5159	698	51	16792	6.603966514972751	4.5969383644117734E-4	9.19594827786252E-6	0.00020135
GOTERM_BP_DIRECT	GO:0050728~negative regulation of inflammatory response	17	2.387640449438202	1.227438515658009E-7	55872, 730249, 9370, 3082, 5624, 7133, 335, 348, 5465, 1991, 5740, 4790, 3559, 5580, 2852, 3558, 114548	698	79	16792	5.176888759928911	5.244696712981556E-4	1.0286363832712198E-5	0.00022973
GOTERM_BP_DIRECT	GO:0051092~positive regulation of NF-kappaB transcription factor activity	22	3.089887640449438	1.3129557818569616E-7	958, 5970, 7124, 847, 6283, 3383, 7040, 183, 7098, 8792, 7099, 367, 8877, 5587, 3553, 3630, 268, 4790, 4057, 5583, 3569, 114548	698	133	16792	3.979404097636641	5.609999186795278E-4	1.0791429041590028E-5	0.000245736
GOTERM_BP_DIRECT	GO:0031669~cellular response to nutrient levels	8	1.1235955056179776	1.3601811421976072E-7	114131, 25828, 5563, 5562, 3569, 3383, 3934, 2475	698	12	16792	16.038204393505254	5.811725134904355E-4	1.0968646630638013E-5	0.000254574
GOTERM_BP_DIRECT	GO:0042310~vasoconstriction	9	1.2640449438202246	1.4757145633324593E-7	1909, 1910, 1908, 3357, 6532, 857, 624, 1906, 551	698	17	16792	12.736221136018877	6.305215888082749E-4	1.167994014339424E-5	0.000276198
GOTERM_BP_DIRECT	GO:2000379~positive regulation of reactive oxygen species metabolic process	11	1.544943820224719	2.0116229331818188E-7	79400, 2147, 59272, 183, 7498, 3952, 185, 730249, 7157, 5159, 948	698	30	16792	8.82101241642789	8.593982335289851E-4	1.5632018325995034E-5	0.000376499
GOTERM_BP_DIRECT	GO:0019373~epoxygenase P450 pathway	9	1.2640449438202246	2.559735860193889E-7	2053, 1559, 1557, 1543, 1579, 1562, 1544, 8529, 1573	698	18	16792	12.02865329512894	0.0010934330125584868	1.9536081428239704E-5	0.000479085
GOTERM_BP_DIRECT	GO:0001934~positive regulation of protein phosphorylation	21	2.9494382022471908	2.723515638828527E-7	1910, 958, 5919, 2147, 4318, 1956, 27020, 7124, 9370, 3791, 207, 1392, 2475, 7040, 6899, 7422, 3643, 3553, 5879, 23411, 2852	698	127	16792	3.9779798298851614	0.0011633535214469193	2.0421383453261832E-5	0.000509738
GOTERM_BP_DIRECT	GO:0042632~cholesterol homeostasis	15	2.106741573033708	2.758999231653396E-7	2053, 6646, 338, 4023, 19, 3606, 857, 1071, 9388, 335, 348, 4547, 116285, 2170, 23411	698	64	16792	5.6384312320916905	0.0011785014552118112	2.033076632934616E-5	0.000516379
GOTERM_BP_DIRECT	GO:0050829~defense response to Gram-negative bacterium	14	1.9662921348314606	2.812070742821299E-7	920, 133, 4852, 4843, 1113, 796, 5054, 6403, 6863, 7099, 7432, 566, 567, 3569	698	55	16792	6.123678041156552	0.0012011572369740042	2.0370626490850974E-5	0.000526312
GOTERM_BP_DIRECT	GO:0001975~response to amphetamine	11	1.544943820224719	2.8596578754942123E-7	6647, 805, 801, 1812, 9734, 84687, 808, 1813, 5020, 7054, 3383	698	31	16792	8.536463628801183	0.0012214713463495341	2.0370091701971127E-5	0.000535219
GOTERM_BP_DIRECT	GO:0000302~response to reactive oxygen species	12	1.6853932584269662	3.37083550304516E-7	79400, 6647, 2950, 6648, 2876, 25828, 6649, 10891, 847, 1535, 1536, 348	698	39	16792	7.402248181617809	0.001439658033456137	2.3617677438858564E-5	0.000630892
GOTERM_BP_DIRECT	GO:0060452~positive regulation of cardiac muscle contraction	7	0.9831460674157303	3.7784182594199535E-7	5997, 59272, 3784, 4878, 1490, 1113, 7349	698	9	16792	18.711238459089465	0.0016135930257958897	2.6046374805743788E-5	0.000707175
GOTERM_BP_DIRECT	GO:0006704~glucocorticoid biosynthetic process	7	0.9831460674157303	3.7784182594199535E-7	3291, 3290, 1589, 3283, 1392, 1586, 1584	698	9	16792	18.711238459089465	0.0016135930257958897	2.6046374805743788E-5	0.000707175
GOTERM_BP_DIRECT	GO:0044267~cellular protein metabolic process	20	2.8089887640449436	3.785847839229526E-7	4313, 4312, 2147, 5069, 4878, 9445, 3479, 5617, 5045, 325, 796, 3375, 5340, 335, 354, 7276, 3630, 567, 1471, 4057	698	118	16792	4.077509591569132	0.001616763300767543	2.5683347525728983E-5	0.000708566
GOTERM_BP_DIRECT	GO:0045907~positive regulation of vasoconstriction	11	1.544943820224719	4.0056372414436945E-7	2697, 152, 146, 2702, 5743, 1956, 6915, 857, 207, 3383, 551	698	32	16792	8.269699140401146	0.0017105450474181882	2.674979378147757E-5	0.000749702
GOTERM_BP_DIRECT	GO:0002026~regulation of the force of heart contraction	9	1.2640449438202246	4.260727037860667E-7	8862, 3458, 133, 6546, 1113, 476, 156, 477, 488	698	19	16792	11.395566279595839	0.0018193780454822672	2.801553254105915E-5	0.000797445
GOTERM_BP_DIRECT	GO:0007263~nitric oxide mediated signal transduction	9	1.2640449438202246	4.260727037860667E-7	4846, 183, 4843, 186, 2982, 23564, 348, 948, 4887	698	19	16792	11.395566279595839	0.0018193780454822672	2.801553254105915E-5	0.000797445
GOTERM_BP_DIRECT	GO:0042554~superoxide anion generation	8	1.1235955056179776	5.47895921757E-7	239, 79400, 6647, 6648, 653361, 1535, 1536, 1906	698	14	16792	13.747032337290216	0.0023389681522106853	3.5479791956616324E-5	0.00102545
GOTERM_BP_DIRECT	GO:0030198~extracellular matrix organization	26	3.651685393258427	6.002330366913874E-7	2006, 10855, 1297, 7124, 7450, 2335, 5045, 1311, 3383, 7276, 7373, 780, 50848, 2200, 1281, 1282, 1284, 1298, 1299, 3791, 5054, 4982, 7412, 6696, 1277, 4146	698	196	16792	3.1912753640138005	0.002562108950681541	3.82887709790003E-5	0.0011234
GOTERM_BP_DIRECT	GO:0043406~positive regulation of MAP kinase activity	14	1.9662921348314606	6.728903214584858E-7	958, 1956, 7124, 2321, 6283, 1906, 1908, 150, 7040, 3357, 1991, 7422, 2688, 5159	698	59	16792	5.7085134281967855	0.002871802664384804	4.2292255679754476E-5	0.00125939
GOTERM_BP_DIRECT	GO:2000252~negative regulation of feeding behavior	6	0.8426966292134831	7.04102943195384E-7	56729, 4160, 7200, 3630, 7349, 4887	698	6	16792	24.05730659025788	0.0030048135225855255	4.361262921059872E-5	0.00131781
GOTERM_BP_DIRECT	GO:0035690~cellular response to drug	15	2.106741573033708	7.354678289376375E-7	5972, 4843, 1956, 9370, 6347, 7157, 1906, 790, 3784, 7098, 5563, 84687, 26291, 3553, 7054	698	69	16792	5.229849258751713	0.0031384553770706924	4.490457257311231E-5	0.00137651
GOTERM_BP_DIRECT	GO:0001938~positive regulation of endothelial cell proliferation	15	2.106741573033708	7.354678289376375E-7	7857, 3091, 3791, 6347, 207, 283, 2475, 116844, 3357, 7422, 6356, 5587, 1535, 5228, 23411	698	69	16792	5.229849258751713	0.0031384553770706924	4.490457257311231E-5	0.00137651
GOTERM_BP_DIRECT	GO:0007566~embryo implantation	12	1.6853932584269662	7.683163661731327E-7	4313, 6647, 2056, 6696, 4318, 5743, 730249, 5740, 3553, 1471, 796, 780	698	42	16792	6.873516168645108	0.0032783996841034835	4.624942920317121E-5	0.00143799
GOTERM_BP_DIRECT	GO:0042593~glucose homeostasis	18	2.528089887640449	8.129202420842293E-7	5950, 9370, 3091, 6794, 5468, 207, 1584, 3953, 150, 3952, 5563, 5562, 3667, 3643, 3630, 5443, 3569, 2200	698	101	16792	4.2874407784618	0.0034683937053389124	4.825470413538646E-5	0.00152147
GOTERM_BP_DIRECT	GO:0019732~antifungal humoral response	7	0.9831460674157303	9.113462030707371E-7	133, 6863, 4852, 7432, 796, 4057, 283	698	10	16792	16.840114613180518	0.003887519402157369	5.3356048388852884E-5	0.00170568
GOTERM_BP_DIRECT	GO:0010629~negative regulation of gene expression	21	2.9494382022471908	9.483879190592018E-7	5241, 7498, 4843, 2319, 7124, 2099, 7349, 6098, 207, 1392, 5091, 2697, 7040, 3458, 183, 1636, 1490, 4790, 3636, 23411, 2852	698	137	16792	3.687616338652668	0.004045207902764858	5.4774336159413295E-5	0.00177501
GOTERM_BP_DIRECT	GO:0070374~positive regulation of ERK1 and ERK2 cascade	24	3.3707865168539324	9.932773374629843E-7	5728, 2056, 1956, 2641, 27020, 7124, 3791, 6347, 284, 8074, 3383, 948, 7040, 3357, 7422, 7099, 6356, 1490, 26291, 1813, 3569, 2852, 246, 5159	698	175	16792	3.2992877609496523	0.004236271030528926	5.6601990697568993E-5	0.00185902
GOTERM_BP_DIRECT	GO:0008202~steroid metabolic process	12	1.6853932584269662	9.940256692088768E-7	1559, 1557, 1577, 6818, 1589, 445329, 6817, 1543, 8856, 1586, 1576, 1565	698	43	16792	6.713666955420804	0.004239455849252671	5.5899329966302425E-5	0.00186043
GOTERM_BP_DIRECT	GO:0043410~positive regulation of MAPK cascade	16	2.247191011235955	1.0236568307558201E-6	2321, 3791, 3479, 7133, 5660, 4982, 154, 6899, 3952, 367, 7077, 3643, 3630, 3569, 2852, 8718	698	81	16792	4.7520605610385935	0.004365554675965111	5.681801610590842E-5	0.00191588
GOTERM_BP_DIRECT	GO:0002028~regulation of sodium ion transport	9	1.2640449438202246	1.065334464598808E-6	7040, 4846, 6546, 150094, 102724428, 1813, 476, 154, 65125	698	21	16792	10.310274252967663	0.004542891636316715	5.837319272217201E-5	0.00199389
GOTERM_BP_DIRECT	GO:0009409~response to cold	11	1.544943820224719	1.3575493946993042E-6	153, 4023, 133, 6648, 10891, 490, 7200, 2353, 5468, 3569, 154	698	36	16792	7.350843680356575	0.005785369970573551	7.34424934897282E-5	0.00254079
GOTERM_BP_DIRECT	GO:0050729~positive regulation of inflammatory response	15	2.106741573033708	1.5083693959193129E-6	4023, 1956, 3606, 6347, 5054, 6283, 7052, 183, 7098, 6356, 7099, 185, 729230, 59067, 3558	698	73	16792	4.943282176080386	0.006426039785880522	8.058144889455665E-5	0.00282306
GOTERM_BP_DIRECT	GO:0002003~angiotensin maturation	7	0.9831460674157303	1.934420798679144E-6	1215, 59272, 183, 5972, 1636, 2028, 4311	698	11	16792	15.30919510289138	0.008233638868483384	1.0206543899438092E-4	0.00362044
GOTERM_BP_DIRECT	GO:0055078~sodium ion homeostasis	7	0.9831460674157303	1.934420798679144E-6	6338, 6337, 6340, 1579, 6332, 8529, 1585	698	11	16792	15.30919510289138	0.008233638868483384	1.0206543899438092E-4	0.00362044
GOTERM_BP_DIRECT	GO:0006955~immune response	40	5.617977528089887	2.4724283112270117E-6	8862, 920, 3606, 7124, 3604, 10850, 6347, 8743, 6590, 948, 3458, 6356, 1520, 4860, 729230, 3553, 59067, 3559, 3557, 8718, 3576, 4155, 3558, 958, 2920, 7133, 5199, 4982, 1584, 1215, 5553, 7099, 356, 5473, 3565, 567, 3567, 3586, 3569, 5818	698	421	16792	2.2857298423047867	0.010511535252466508	1.288596440210954E-4	0.00462735
GOTERM_BP_DIRECT	GO:0070542~response to fatty acid	8	1.1235955056179776	2.783000044467654E-6	210, 7351, 5743, 1490, 2170, 847, 5444, 948	698	17	16792	11.321085454239	0.011824098119984194	1.4329766854814796E-4	0.0052086
GOTERM_BP_DIRECT	GO:0043200~response to amino acid	10	1.4044943820224718	3.077791391485845E-6	210, 2950, 5970, 4524, 1490, 6347, 3569, 1906, 3383, 2475	698	31	16792	7.760421480728349	0.013068358340498687	1.565889368961848E-4	0.00576031
GOTERM_BP_DIRECT	GO:0008203~cholesterol metabolic process	14	1.9662921348314606	3.696287928509381E-6	338, 6646, 19, 3069, 1071, 847, 1585, 1584, 348, 335, 3953, 3952, 3565, 5444	698	68	16792	4.952974886229564	0.015673830517275333	1.8584112708486256E-4	0.00691783
GOTERM_BP_DIRECT	GO:0042312~regulation of vasodilation	7	0.9831460674157303	3.732823483201636E-6	59272, 10911, 4879, 185, 1636, 4881, 154	698	12	16792	14.033428844317097	0.015827524533695292	1.8549578590310034E-4	0.00698621
GOTERM_BP_DIRECT	GO:0007166~cell surface receptor signaling pathway	30	4.213483146067416	3.823072722770487E-6	2811, 1910, 920, 2147, 4879, 1956, 1395, 6347, 2740, 5617, 8743, 3623, 948, 154, 6869, 3458, 340348, 624, 3559, 8718, 4881, 23523, 301, 1489, 1906, 4887, 1908, 3953, 183, 186	698	274	16792	2.634011670466191	0.016207072936083367	1.8779666343737844E-4	0.00715511
GOTERM_BP_DIRECT	GO:1901215~negative regulation of neuron death	11	1.544943820224719	3.8947771426280265E-6	5465, 2056, 10891, 26291, 2690, 1113, 7349, 3569, 207, 23411, 348	698	40	16792	6.615759312320916	0.0165085256995261	1.8914472265629811E-4	0.0072893
GOTERM_BP_DIRECT	GO:0007190~activation of adenylate cyclase activity	11	1.544943820224719	3.8947771426280265E-6	1909, 153, 805, 111, 801, 1812, 808, 2740, 796, 2778, 154	698	40	16792	6.615759312320916	0.0165085256995261	1.8914472265629811E-4	0.0072893
GOTERM_BP_DIRECT	GO:0008283~cell proliferation	36	5.056179775280898	4.059388879371828E-6	2006, 4852, 5068, 1956, 2641, 5045, 3479, 5617, 2250, 9388, 2649, 2296, 51196, 10011, 367, 5587, 1543, 3559, 2028, 10413, 5728, 596, 146, 1489, 207, 6098, 7157, 2242, 1909, 79400, 6899, 11333, 23028, 4693, 5879, 11334	698	366	16792	2.366292451500775	0.017200221081106082	1.949232840930959E-4	0.00759737
GOTERM_BP_DIRECT	GO:0051412~response to corticosterone	8	1.1235955056179776	4.391107790662251E-6	805, 114131, 801, 808, 7200, 2353, 1392, 7054	698	18	16792	10.692136262336836	0.018592620410091687	2.085075470892317E-4	0.00821818
GOTERM_BP_DIRECT	GO:0007597~blood coagulation, intrinsic pathway	8	1.1235955056179776	4.391107790662251E-6	2811, 2, 2147, 2161, 7450, 2160, 3818, 350	698	18	16792	10.692136262336836	0.018592620410091687	2.085075470892317E-4	0.00821818
GOTERM_BP_DIRECT	GO:0098869~cellular oxidant detoxification	14	1.9662921348314606	5.181624449677537E-6	3039, 3240, 5743, 213, 847, 373156, 348, 2950, 2952, 2876, 8288, 3040, 2946, 114112	698	70	16792	4.811461318051577	0.021902890857338098	2.433365457238379E-4	0.0096976
GOTERM_BP_DIRECT	GO:0045944~positive regulation of transcription from RNA polymerase II promoter	71	9.97191011235955	6.079107549885253E-6	7291, 10891, 6598, 7124, 3082, 3479, 2099, 196, 7349, 23175, 51083, 2649, 154, 90993, 2296, 4072, 130497, 10135, 5587, 5741, 5443, 10153, 2852, 3054, 2908, 3091, 207, 1906, 9063, 133522, 546, 406, 1813, 23028, 4790, 3586, 23411, 5216, 5310, 2033, 1956, 3606, 5970, 4775, 1029, 5465, 7040, 3458, 7422, 7421, 367, 5307, 3553, 8856, 140628, 114548, 3558, 10413, 958, 5241, 658, 5468, 7157, 5054, 6899, …	698	981	16792	1.7411506298759527	0.02564755210880376	2.823751750867798E-4	0.0113772
GOTERM_BP_DIRECT	GO:0002674~negative regulation of acute inflammatory response	6	0.8426966292134831	6.128518744021878E-6	2950, 3565, 325, 3630, 5468, 114548	698	8	16792	18.04297994269341	0.025853298744097142	2.816094736750596E-4	0.0114697
GOTERM_BP_DIRECT	GO:0045348~positive regulation of MHC class II biosynthetic process	6	0.8426966292134831	6.128518744021878E-6	3458, 7099, 3565, 566, 3586, 23411	698	8	16792	18.04297994269341	0.025853298744097142	2.816094736750596E-4	0.0114697
GOTERM_BP_DIRECT	GO:0032092~positive regulation of protein binding	13	1.8258426966292134	6.390640639091758E-6	5310, 889, 2051, 2033, 2641, 1636, 8874, 567, 3077, 857, 5901, 118, 119	698	61	16792	5.126966978251679	0.02694403977094173	2.905289092330898E-4	0.0119602
GOTERM_BP_DIRECT	GO:0071880~adenylate cyclase-activating adrenergic receptor signaling pathway	8	1.1235955056179776	6.7040449250378225E-6	152, 153, 150, 151, 146, 1813, 2778, 154	698	19	16792	10.129392248529633	0.02824657438692979	3.015669832813206E-4	0.0125467
GOTERM_BP_DIRECT	GO:0042127~regulation of cell proliferation	23	3.2303370786516856	8.924465066337384E-6	8554, 958, 59272, 5333, 301, 4843, 7124, 486, 2920, 7133, 10899, 3623, 4982, 2242, 10628, 183, 185, 5473, 84687, 6446, 23411, 8718, 7917	698	185	16792	2.9909083868969253	0.03742503861844626	3.972474710918217E-4	0.0167019
GOTERM_BP_DIRECT	GO:0009611~response to wounding	13	1.8258426966292134	9.072483447648315E-6	133, 2147, 11202, 7450, 2335, 6347, 667, 6198, 7040, 1490, 729230, 1543, 5879	698	63	16792	4.964206121799245	0.03803380585233629	3.9967237932114763E-4	0.0169789
GOTERM_BP_DIRECT	GO:0017144~drug metabolic process	9	1.2640449438202246	9.31376672430178E-6	2053, 790, 1559, 1557, 1543, 1544, 8529, 1576, 1565	698	27	16792	8.019102196752627	0.0390253261925152	4.0611368041998386E-4	0.0174304
GOTERM_BP_DIRECT	GO:0015701~bicarbonate transport	11	1.544943820224719	9.810198976595696E-6	65010, 7439, 57835, 3039, 375611, 358, 3040, 5172, 9497, 768, 8671	698	44	16792	6.01432664756447	0.04106213350893895	4.2343553891044383E-4	0.0183594
GOTERM_BP_DIRECT	GO:0045777~positive regulation of blood pressure	8	1.1235955056179776	9.945428240750663E-6	151, 183, 10911, 9370, 6915, 2740, 5020, 50848	698	20	16792	9.622922636103151	0.04161621604381527	4.2497938742969144E-4	0.0186125
GOTERM_BP_DIRECT	GO:0042311~vasodilation	7	0.9831460674157303	1.1294552669012453E-5	1910, 183, 2643, 2876, 1812, 624, 348	698	14	16792	12.028653295128942	0.04712656466352516	4.778381823202782E-4	0.021137
GOTERM_BP_DIRECT	GO:0050892~intestinal absorption	7	0.9831460674157303	1.1294552669012453E-5	65010, 150, 3784, 7421, 3952, 50848, 948	698	14	16792	12.028653295128942	0.04712656466352516	4.778381823202782E-4	0.021137
GOTERM_BP_DIRECT	GO:0030194~positive regulation of blood coagulation	7	0.9831460674157303	1.1294552669012453E-5	2147, 10855, 2161, 6915, 350, 5054, 948	698	14	16792	12.028653295128942	0.04712656466352516	4.778381823202782E-4	0.021137
GOTERM_BP_DIRECT	GO:0071356~cellular response to tumor necrosis factor	17	2.387640449438202	1.200016024972473E-5	338, 10891, 5970, 730249, 6347, 796, 1906, 3383, 7412, 6356, 1277, 1535, 3569, 23411, 2852, 3576, 3934	698	110	16792	3.7179473821307636	0.04999591333669928	5.027068617774466E-4	0.0224574
GOTERM_BP_DIRECT	GO:2000352~negative regulation of endothelial cell apoptotic process	9	1.2640449438202246	1.2567521706418887E-5	7857, 889, 3791, 3565, 26291, 3586, 284, 5054, 3383	698	28	16792	7.732705689725748	0.05229681836997935	5.213584658014803E-4	0.023519
GOTERM_BP_DIRECT	GO:0043627~response to estrogen	13	1.8258426966292134	1.2692489480796066E-5	2056, 2033, 2099, 857, 5468, 1392, 4982, 51083, 335, 3162, 410, 411, 5159	698	65	16792	4.811461318051577	0.052802869500648164	5.214797928247972E-4	0.0237529
GOTERM_BP_DIRECT	GO:0097267~omega-hydroxylase P450 pathway	6	0.8426966292134831	1.3316864891936284E-5	1559, 1557, 1543, 1579, 1544, 8529	698	9	16792	16.038204393505254	0.05532720443422445	5.41916534208764E-4	0.0249212
GOTERM_BP_DIRECT	GO:0050665~hydrogen peroxide biosynthetic process	6	0.8426966292134831	1.3316864891936284E-5	6647, 6648, 1543, 1535, 1544, 1536	698	9	16792	16.038204393505254	0.05532720443422445	5.41916534208764E-4	0.0249212
GOTERM_BP_DIRECT	GO:0045987~positive regulation of smooth muscle contraction	8	1.1235955056179776	1.438547512857531E-5	6869, 146, 5743, 93649, 6915, 8877, 1906, 4887	698	21	16792	9.164688224860145	0.059631973641631086	5.798691970478886E-4	0.0269208
GOTERM_BP_DIRECT	GO:0048662~negative regulation of smooth muscle cell proliferation	9	1.2640449438202246	1.6727556012429848E-5	3162, 3458, 10891, 9370, 1312, 5468, 9927, 283, 4881	698	29	16792	7.466060665942101	0.06899829687843828	6.679466593876304E-4	0.031303
GOTERM_BP_DIRECT	GO:0051044~positive regulation of membrane protein ectodomain proteolysis	7	0.9831460674157303	1.8163923953244896E-5	150, 3458, 7124, 5045, 3553, 7133, 348	698	15	16792	11.226743075453678	0.07469634164715966	7.185687061466162E-4	0.0339906
GOTERM_BP_DIRECT	GO:0018107~peptidyl-threonine phosphorylation	10	1.4044943820224718	1.9175084855323396E-5	790, 596, 27347, 130497, 9943, 156, 207, 5580, 2475, 65125	698	38	16792	6.330870155331022	0.07868667381014494	7.515990447302112E-4	0.0358824
GOTERM_BP_DIRECT	GO:0030168~platelet activation	17	2.387640449438202	2.1239332300022962E-5	2811, 958, 1281, 2147, 2316, 7450, 207, 152, 150, 151, 1277, 7222, 10451, 5879, 3569, 5583, 5580	698	115	16792	3.556297495951165	0.08677945820972843	8.249129383155474E-4	0.0397445
GOTERM_BP_DIRECT	GO:0033574~response to testosterone	9	1.2640449438202246	2.1985844970175057E-5	790, 6198, 2056, 10911, 6915, 2796, 768, 1906, 551	698	30	16792	7.217191977077364	0.08968859471079016	8.462051392522651E-4	0.0411412
GOTERM_BP_DIRECT	GO:0045893~positive regulation of transcription, DNA-templated	43	6.03932584269663	2.4391472949495835E-5	8554, 2056, 10891, 4775, 5970, 55729, 7124, 1029, 3479, 196, 2099, 8074, 5465, 2296, 7040, 3454, 367, 3553, 8856, 30009, 6736, 3091, 2100, 5468, 5901, 7157, 9063, 27302, 6899, 183, 186, 406, 93649, 1277, 3565, 3643, 4693, 4790, 2353, 3567, 3586, 3569, 3664	698	515	16792	2.0086683172448327	0.09900036529089062	9.303743153485922E-4	0.0456418
GOTERM_BP_DIRECT	GO:0045080~positive regulation of chemokine biosynthetic process	6	0.8426966292134831	2.5722383580162064E-5	3162, 3458, 7098, 7124, 3565, 3553	698	10	16792	14.434383954154727	0.10411111087745417	9.724373306959633E-4	0.0481316
GOTERM_BP_DIRECT	GO:0071407~cellular response to organic cyclic compound	12	1.6853932584269662	2.6411712290926526E-5	7040, 3956, 6198, 3606, 7124, 4481, 6347, 3553, 1543, 1535, 207, 3054	698	59	16792	4.8930115098829585	0.10674675482067597	9.897304993505829E-4	0.0494212
GOTERM_BP_DIRECT	GO:0044130~negative regulation of growth of symbiont in host	7	0.9831460674157303	2.8043584182850334E-5	3458, 1991, 4353, 7124, 4153, 3586, 948	698	16	16792	10.525071633237824	0.11295534976582366	0.0010417175521760802	0.052474
GOTERM_BP_DIRECT	GO:0032967~positive regulation of collagen biosynthetic process	8	1.1235955056179776	2.8204037996125258E-5	90993, 7040, 2147, 10911, 1490, 6347, 7349, 5159	698	23	16792	8.367758814002741	0.11356347544815115	0.0010386478034971613	0.0527741
GOTERM_BP_DIRECT	GO:0071347~cellular response to interleukin-1	13	1.8258426966292134	3.212943016400784E-5	7035, 5970, 730249, 3091, 6347, 1906, 3383, 6356, 5740, 4790, 3569, 3934, 3576	698	71	16792	4.404858953145809	0.1283117152463591	0.0011730156717458806	0.0601171
GOTERM_BP_DIRECT	GO:0019722~calcium-mediated signaling	11	1.544943820224719	3.885805752641768E-5	3357, 805, 51196, 185, 801, 84687, 6401, 808, 8877, 1906, 3576	698	51	16792	5.188830833192876	0.1530236990518512	0.0014064893274270407	0.0727026
GOTERM_BP_DIRECT	GO:0030308~negative regulation of cell growth	17	2.387640449438202	4.026424794915461E-5	596, 4879, 4878, 1029, 2100, 5538, 6794, 5468, 7157, 27302, 2697, 7040, 183, 186, 84687, 23411, 4881	698	121	16792	3.379952165573421	0.15809900968428525	0.001445113307062429	0.0753326
GOTERM_BP_DIRECT	GO:0016098~monoterpenoid metabolic process	5	0.7022471910112359	4.1292880020282927E-5	1559, 1557, 1544, 1576, 1565	698	6	16792	20.047755491881567	0.16179234687952004	0.0014696640936924243	0.0772564
GOTERM_BP_DIRECT	GO:0042737~drug catabolic process	5	0.7022471910112359	4.1292880020282927E-5	1559, 1577, 1544, 1576, 1565	698	6	16792	20.047755491881567	0.16179234687952004	0.0014696640936924243	0.0772564
GOTERM_BP_DIRECT	GO:0003081~regulation of systemic arterial blood pressure by renin-angiotensin	5	0.7022471910112359	4.1292880020282927E-5	59272, 183, 185, 1636, 2028	698	6	16792	20.047755491881567	0.16179234687952004	0.0014696640936924243	0.0772564
GOTERM_BP_DIRECT	GO:0010460~positive regulation of heart rate	7	0.9831460674157303	4.1822084623084324E-5	1908, 133, 3784, 10911, 4878, 1906, 488	698	17	16792	9.905949772459127	0.16368615827340538	0.00147619305259028	0.0782462
GOTERM_BP_DIRECT	GO:0016525~negative regulation of angiogenesis	12	1.6853932584269662	4.2835916601855674E-5	2296, 354, 5764, 183, 1284, 4879, 889, 356, 729230, 6347, 350, 4881	698	62	16792	4.656252888437009	0.1673023175197259	0.001499568201679402	0.0801423
GOTERM_BP_DIRECT	GO:0007595~lactation	10	1.4044943820224718	4.52056682147061E-5	790, 8862, 5066, 7422, 7421, 7498, 3091, 5617, 857, 780	698	42	16792	5.72793014053759	0.17569394589824072	0.0015696074704181218	0.0845741
GOTERM_BP_DIRECT	GO:0009636~response to toxic substance	14	1.9662921348314606	4.552004259243975E-5	2053, 9376, 596, 196, 1728, 6198, 2950, 6532, 1813, 1471, 2353, 5444, 4155, 5159	698	85	16792	3.962379908983651	0.17680081968840633	0.001567778541125664	0.085162
GOTERM_BP_DIRECT	GO:0034374~low-density lipoprotein particle remodeling	6	0.8426966292134831	4.554568589698535E-5	338, 183, 185, 4353, 1071, 348	698	11	16792	13.122167231049755	0.17689104105748998	0.0015561215427190023	0.08521
GOTERM_BP_DIRECT	GO:0043491~protein kinase B signaling	9	1.2640449438202246	4.6706166599533786E-5	958, 7040, 5728, 6198, 7124, 6347, 3479, 3553, 207	698	33	16792	6.5610836155248755	0.1809636543120201	0.00158308542148633	0.0873802
GOTERM_BP_DIRECT	GO:0002027~regulation of heart rate	9	1.2640449438202246	4.6706166599533786E-5	6336, 805, 183, 6546, 801, 808, 1813, 796, 5020	698	33	16792	6.5610836155248755	0.1809636543120201	0.00158308542148633	0.0873802
GOTERM_BP_DIRECT	GO:0070555~response to interleukin-1	9	1.2640449438202246	4.6706166599533786E-5	2056, 301, 8792, 5970, 4524, 6401, 2690, 2729, 1535	698	33	16792	6.5610836155248755	0.1809636543120201	0.00158308542148633	0.0873802
GOTERM_BP_DIRECT	GO:0006979~response to oxidative stress	16	2.247191011235955	4.8473462473409146E-5	210, 5743, 1956, 4353, 2729, 4482, 475, 7349, 207, 348, 3162, 2876, 8288, 4153, 9943, 23411	698	110	16792	3.499244594946601	0.18712716812943364	0.0016300133901302472	0.0906851
GOTERM_BP_DIRECT	GO:0045840~positive regulation of mitotic nuclear division	8	1.1235955056179776	6.787437034155993E-5	1908, 7013, 3479, 3553, 3643, 3630, 1906, 5159	698	26	16792	7.402248181617809	0.2518149243665416	0.0022638781185931878	0.126959
GOTERM_BP_DIRECT	GO:0007202~activation of phospholipase C activity	8	1.1235955056179776	6.787437034155993E-5	1909, 3357, 183, 1956, 395, 6401, 5580, 283	698	26	16792	7.402248181617809	0.2518149243665416	0.0022638781185931878	0.126959
GOTERM_BP_DIRECT	GO:0032148~activation of protein kinase B activity	8	1.1235955056179776	6.787437034155993E-5	152, 150, 151, 3606, 3479, 3643, 3630, 283	698	26	16792	7.402248181617809	0.2518149243665416	0.0022638781185931878	0.126959
GOTERM_BP_DIRECT	GO:0045454~cell redox homeostasis	13	1.8258426966292134	7.347346307390778E-5	4846, 1734, 4843, 2729, 653361, 25828, 889, 2876, 4057, 1535, 114112, 3569, 1536	698	77	16792	4.061623190563019	0.26950808675481486	0.0024314355241359387	0.137425
GOTERM_BP_DIRECT	GO:0035556~intracellular signal transduction	35	4.915730337078652	7.422758518890084E-5	5333, 111, 5664, 9771, 8835, 5563, 3925, 5562, 8877, 5587, 5583, 10019, 5580, 3576, 4881, 7857, 65266, 4139, 8874, 30811, 207, 1906, 5921, 65125, 3162, 186, 1490, 102724428, 150094, 27347, 9943, 6446, 1813, 2982, 5879	698	403	16792	2.0893442448114783	0.27185893138147255	0.0024374896703617255	0.138835
GOTERM_BP_DIRECT	GO:0019430~removal of superoxide radicals	6	0.8426966292134831	7.541201619458917E-5	1728, 6647, 4846, 6648, 6649, 4353	698	12	16792	12.02865329512894	0.2755359297190981	0.0024574572583249132	0.141049
GOTERM_BP_DIRECT	GO:0055119~relaxation of cardiac muscle	6	0.8426966292134831	7.541201619458917E-5	5997, 6546, 2946, 476, 477, 488	698	12	16792	12.02865329512894	0.2755359297190981	0.0024574572583249132	0.141049
GOTERM_BP_DIRECT	GO:0032870~cellular response to hormone stimulus	10	1.4044943820224718	8.037719781909321E-5	150, 8835, 6198, 150094, 102724428, 2690, 2353, 5228, 1585, 1584	698	45	16792	5.346068131168418	0.29074910989129443	0.002599236954243911	0.150329
GOTERM_BP_DIRECT	GO:0032755~positive regulation of interleukin-6 production	10	1.4044943820224718	8.037719781909321E-5	7098, 7099, 7124, 100302736, 353376, 3553, 1535, 7349, 3569, 948	698	45	16792	5.346068131168418	0.29074910989129443	0.002599236954243911	0.150329
GOTERM_BP_DIRECT	GO:0006883~cellular sodium ion homeostasis	7	0.9831460674157303	8.5383816785747E-5	183, 6546, 186, 6446, 23327, 476, 477	698	19	16792	8.86321821746343	0.3057658707976255	0.0027401937845045188	0.159686
GOTERM_BP_DIRECT	GO:0010800~positive regulation of peptidyl-threonine phosphorylation	8	1.1235955056179776	8.837058160768163E-5	7040, 805, 2641, 801, 808, 566, 8877, 7224	698	27	16792	7.12809084155789	0.314572505199604	0.0028147814663423976	0.165267
GOTERM_BP_DIRECT	GO:0006006~glucose metabolic process	12	1.6853932584269662	8.971492195879539E-5	115209, 11188, 2539, 3952, 5562, 7124, 9370, 1737, 3630, 3636, 207, 2200	698	67	16792	4.308771329598426	0.3184998295231045	0.0028364051705006554	0.167779
GOTERM_BP_DIRECT	GO:0006749~glutathione metabolic process	11	1.544943820224719	8.981038868422956E-5	6647, 2950, 2539, 2953, 6648, 2876, 2952, 2946, 221357, 373156, 2949	698	56	16792	4.725542365943512	0.3187778667140344	0.002818570637642459	0.167958
GOTERM_BP_DIRECT	GO:0010700~negative regulation of norepinephrine secretion	5	0.7022471910112359	9.317700485014667E-5	152, 150, 151, 186, 1392	698	7	16792	17.183790421612773	0.32851061646493307	0.0029027647435896364	0.174248
GOTERM_BP_DIRECT	GO:0009749~response to glucose	12	1.6853932584269662	1.0307657737201366E-4	2697, 7040, 10628, 5728, 6198, 4023, 6546, 114131, 25828, 9370, 1490, 7200	698	68	16792	4.2454070453396255	0.3563318613837627	0.0031874599420057548	0.192744
GOTERM_BP_DIRECT	GO:0071375~cellular response to peptide hormone stimulus	7	0.9831460674157303	1.1771455473390698E-4	5970, 857, 4790, 1585, 1906, 2852, 1584	698	20	16792	8.420057306590259	0.3953718397501874	0.003613180589349785	0.220088
GOTERM_BP_DIRECT	GO:0006809~nitric oxide biosynthetic process	6	0.8426966292134831	1.183639996710638E-4	1728, 4846, 2643, 4843, 207, 23564	698	13	16792	11.103372272426713	0.39704799336215013	0.0036071761411099468	0.221301
GOTERM_BP_DIRECT	GO:0046685~response to arsenic-containing substance	6	0.8426966292134831	1.183639996710638E-4	5728, 210, 1371, 2729, 1543, 4982	698	13	16792	11.103372272426713	0.39704799336215013	0.0036071761411099468	0.221301
GOTERM_BP_DIRECT	GO:0010745~negative regulation of macrophage derived foam cell differentiation	6	0.8426966292134831	1.183639996710638E-4	5465, 19, 9370, 1401, 1071, 5468	698	13	16792	11.103372272426713	0.39704799336215013	0.0036071761411099468	0.221301
GOTERM_BP_DIRECT	GO:0043123~positive regulation of I-kappaB kinase/NF-kappaB signaling	19	2.6685393258426964	1.2807586833167025E-4	958, 5970, 7124, 9370, 2316, 8743, 834, 6283, 948, 2697, 3956, 3162, 3357, 7052, 356, 353376, 100302736, 5587, 4057	698	161	16792	2.8390610261795013	0.42156628421492426	0.003874964493531974	0.239438
GOTERM_BP_DIRECT	GO:0006810~transport	31	4.353932584269663	1.3287223009368214E-4	79665, 2701, 6559, 6558, 213, 6557, 486, 23209, 8671, 2697, 7351, 368, 367, 6541, 7276, 100302736, 1188, 1187, 4363, 5243, 7504, 10928, 51312, 492, 28982, 5730, 6530, 490, 10052, 6576, 7917	698	348	16792	2.143035931890788	0.43330477598837336	0.00399154522249634	0.248394
GOTERM_BP_DIRECT	GO:0033138~positive regulation of peptidyl-serine phosphorylation	12	1.6853932584269662	1.3494773486899983E-4	7040, 596, 7422, 2641, 7124, 5587, 857, 7349, 284, 3569, 207, 551	698	70	16792	4.1241097011870655	0.43831020013348077	0.004025481109300899	0.25227
GOTERM_BP_DIRECT	GO:2001237~negative regulation of extrinsic apoptotic signaling pathway	9	1.2640449438202246	1.3693036430760628E-4	10413, 6198, 2950, 7857, 367, 5970, 3565, 2729, 3479	698	38	16792	5.697783139797919	0.44305035622898137	0.0040561988768033075	0.255971
GOTERM_BP_DIRECT	GO:0043065~positive regulation of apoptotic process	28	3.932584269662921	1.4056726623696316E-4	8439, 133, 7124, 5664, 1029, 8743, 51083, 7040, 2245, 56259, 2852, 5159, 5764, 6647, 7013, 5743, 8874, 207, 7157, 3162, 10628, 7052, 7098, 356, 10451, 5879, 3569, 23411	698	300	16792	2.2453486150907356	0.45164189280223654	0.0041350595870888185	0.262762
GOTERM_BP_DIRECT	GO:0050766~positive regulation of phagocytosis	8	1.1235955056179776	1.4447349485851628E-4	7275, 10960, 7124, 4153, 566, 197, 3553, 1535	698	29	16792	6.636498369726311	0.46072213749195257	0.004220686432268028	0.270054
GOTERM_BP_DIRECT	GO:0071549~cellular response to dexamethasone stimulus	8	1.1235955056179776	1.4447349485851628E-4	7040, 6198, 1956, 358, 186, 6347, 1392, 3569	698	29	16792	6.636498369726311	0.46072213749195257	0.004220686432268028	0.270054
GOTERM_BP_DIRECT	GO:0046627~negative regulation of insulin receptor signaling pathway	8	1.1235955056179776	1.4447349485851628E-4	8835, 6198, 5970, 3667, 5770, 197, 3553, 5580	698	29	16792	6.636498369726311	0.46072213749195257	0.004220686432268028	0.270054
GOTERM_BP_DIRECT	GO:0097190~apoptotic signaling pathway	12	1.6853932584269662	1.5379775739431676E-4	958, 7098, 8792, 7099, 356, 100302736, 353376, 5740, 857, 7133, 8718, 4982	698	71	16792	4.06602364905767	0.4817938631784705	0.004462003092509881	0.28746
GOTERM_BP_DIRECT	GO:0042346~positive regulation of NF-kappaB import into nucleus	7	0.9831460674157303	1.5904618657423957E-4	7098, 7099, 5743, 3606, 7124, 8877, 3553	698	21	16792	8.019102196752627	0.4932905233743139	0.004582827893749197	0.297256
GOTERM_BP_DIRECT	GO:0042730~fibrinolysis	7	0.9831460674157303	1.5904618657423957E-4	2811, 2147, 5327, 2161, 3818, 5054, 5340	698	21	16792	8.019102196752627	0.4932905233743139	0.004582827893749197	0.297256
GOTERM_BP_DIRECT	GO:0032094~response to food	7	0.9831460674157303	1.5904618657423957E-4	3291, 2539, 4353, 2690, 1543, 5020, 207	698	21	16792	8.019102196752627	0.4932905233743139	0.004582827893749197	0.297256
GOTERM_BP_DIRECT	GO:0050900~leukocyte migration	16	2.247191011235955	1.60313848805401E-4	338, 2147, 4312, 4318, 6401, 2335, 857, 5478, 5624, 284, 3383, 6402, 4973, 6403, 1277, 50848	698	122	16792	3.155056602001033	0.4960288817931212	0.0045883427061609305	0.299621
GOTERM_BP_DIRECT	GO:0048010~vascular endothelial growth factor receptor signaling pathway	12	1.6853932584269662	1.7483782372535044E-4	2296, 7422, 653361, 2321, 3791, 5587, 6347, 1535, 10451, 1536, 5879, 5228	698	72	16792	4.009551098376313	0.5263668445598728	0.004969757623623838	0.326724
GOTERM_BP_DIRECT	GO:0045821~positive regulation of glycolytic process	6	0.8426966292134831	1.7784702578656865E-4	5563, 5562, 3091, 3479, 3643, 3630	698	14	16792	10.310274252967663	0.5324204520130991	0.005021691905168435	0.332339
GOTERM_BP_DIRECT	GO:0071354~cellular response to interleukin-6	6	0.8426966292134831	1.7784702578656865E-4	10891, 5970, 6347, 5740, 4790, 8074	698	14	16792	10.310274252967663	0.5324204520130991	0.005021691905168435	0.332339
GOTERM_BP_DIRECT	GO:0019395~fatty acid oxidation	6	0.8426966292134831	1.7784702578656865E-4	239, 10891, 116285, 5562, 9370, 5468	698	14	16792	10.310274252967663	0.5324204520130991	0.005021691905168435	0.332339
GOTERM_BP_DIRECT	GO:0045721~negative regulation of gluconeogenesis	6	0.8426966292134831	1.7784702578656865E-4	3953, 150094, 9370, 102724428, 3630, 3569	698	14	16792	10.310274252967663	0.5324204520130991	0.005021691905168435	0.332339
GOTERM_BP_DIRECT	GO:2000650~negative regulation of sodium ion transmembrane transporter activity	5	0.7022471910112359	1.802254909607497E-4	183, 27347, 130497, 23327, 4734	698	8	16792	15.035816618911177	0.5371504247210286	0.005055291739018086	0.336776
GOTERM_BP_DIRECT	GO:0048304~positive regulation of isotype switching to IgG isotypes	5	0.7022471910112359	1.802254909607497E-4	958, 3458, 30009, 3565, 3558	698	8	16792	15.035816618911177	0.5371504247210286	0.005055291739018086	0.336776
GOTERM_BP_DIRECT	GO:0009308~amine metabolic process	5	0.7022471910112359	1.802254909607497E-4	7412, 6817, 1543, 26, 8639	698	8	16792	15.035816618911177	0.5371504247210286	0.005055291739018086	0.336776
GOTERM_BP_DIRECT	GO:0050891~multicellular organismal water homeostasis	5	0.7022471910112359	1.802254909607497E-4	6338, 6337, 358, 6340, 551	698	8	16792	15.035816618911177	0.5371504247210286	0.005055291739018086	0.336776
GOTERM_BP_DIRECT	GO:1904706~negative regulation of vascular smooth muscle cell proliferation	5	0.7022471910112359	1.802254909607497E-4	3162, 7168, 2950, 3586, 2852	698	8	16792	15.035816618911177	0.5371504247210286	0.005055291739018086	0.336776
GOTERM_BP_DIRECT	GO:0034220~ion transmembrane transport	22	3.089887640449438	1.8094381126527534E-4	1187, 1185, 805, 6557, 801, 486, 476, 6340, 477, 488, 7439, 2697, 6338, 1831, 492, 6337, 490, 23327, 808, 6446, 10052, 1188	698	210	16792	2.5202892618365396	0.5385694964574732	0.005042302374951513	0.338116
GOTERM_BP_DIRECT	GO:0098656~anion transmembrane transport	8	1.1235955056179776	1.8175234482484338E-4	57835, 9376, 4363, 368, 19, 10060, 9497, 8671	698	30	16792	6.415281757402101	0.5401615853972478	0.005031973119862254	0.339625
GOTERM_BP_DIRECT	GO:0046326~positive regulation of glucose import	8	1.1235955056179776	1.8175234482484338E-4	3667, 9370, 26291, 3479, 3643, 3630, 5741, 207	698	30	16792	6.415281757402101	0.5401615853972478	0.005031973119862254	0.339625
GOTERM_BP_DIRECT	GO:0050830~defense response to Gram-positive bacterium	13	1.8258426966292134	1.9438489578836398E-4	133, 4852, 7124, 1401, 1113, 796, 283, 948, 6863, 7432, 4153, 567, 3569	698	85	16792	3.679352772627676	0.564335053614816	0.005346185768443146	0.36319
GOTERM_BP_DIRECT	GO:0006367~transcription initiation from RNA polymerase II promoter	18	2.528089887640449	1.9454188032400738E-4	10413, 5241, 4306, 10891, 4878, 2908, 2099, 2100, 5468, 2649, 5465, 2961, 7421, 2960, 367, 1490, 9439, 8856	698	152	16792	2.8488915698989596	0.5646273226160213	0.005316285481170802	0.363482
GOTERM_BP_DIRECT	GO:0006915~apoptotic process	43	6.03932584269663	2.0880594190284668E-4	2056, 2033, 3604, 1029, 8743, 23151, 196, 1311, 9927, 2697, 3458, 10011, 22900, 56259, 5587, 3553, 55332, 3559, 5580, 8718, 114548, 551, 5728, 596, 8870, 2908, 10884, 834, 3375, 7157, 79400, 6198, 3956, 1677, 11188, 653361, 4976, 356, 6446, 4790, 1471, 2869, 3934	698	567	16792	1.8244518225416029	0.5903818037056876	0.005668774584115743	0.390084
GOTERM_BP_DIRECT	GO:0008360~regulation of cell shape	17	2.387640449438202	2.3179443840551237E-4	5764, 2147, 301, 3791, 2335, 6347, 2242, 3383, 5921, 375611, 7168, 7422, 6356, 2245, 79784, 3569, 147179	698	140	16792	2.921244371674171	0.6287220351997965	0.006251291933866088	0.432942
GOTERM_BP_DIRECT	GO:0030335~positive regulation of cell migration	20	2.8089887640449436	2.399026683460692E-4	10500, 1956, 2321, 3082, 3791, 3479, 1906, 239, 150, 7040, 7422, 6356, 1277, 1812, 8877, 3643, 3630, 81, 2852, 5159	698	184	16792	2.6149246293758566	0.6413710590073223	0.006428724841370581	0.448054
GOTERM_BP_DIRECT	GO:0050727~regulation of inflammatory response	11	1.544943820224719	2.482356095103355E-4	1215, 59272, 301, 5743, 185, 5970, 27347, 6401, 197, 2099, 834	698	63	16792	4.200482103060899	0.6539218632785684	0.006609874913922398	0.463583
GOTERM_BP_DIRECT	GO:0007623~circadian rhythm	12	1.6853932584269662	2.531745791146707E-4	50865, 4547, 10891, 3952, 2033, 1956, 4843, 6532, 406, 9370, 10135, 5054	698	75	16792	3.849169054441261	0.6611525084749261	0.006699230549055635	0.472786
GOTERM_BP_DIRECT	GO:0071333~cellular response to glucose stimulus	10	1.4044943820224718	2.5751545594466315E-4	1215, 3956, 7351, 10891, 26291, 2729, 1535, 7054, 2852, 3383	698	52	16792	4.62640511351113	0.6673827323848547	0.0067717994029747874	0.480874
GOTERM_BP_DIRECT	GO:0045725~positive regulation of glycogen biosynthetic process	6	0.8426966292134831	2.57688576700989E-4	3667, 3479, 3643, 3630, 5741, 207	698	15	16792	9.622922636103151	0.6676288142653874	0.0067349047181128885	0.481197
GOTERM_BP_DIRECT	GO:0032270~positive regulation of cellular protein metabolic process	6	0.8426966292134831	2.57688576700989E-4	7040, 183, 185, 9370, 3630, 207	698	15	16792	9.622922636103151	0.6676288142653874	0.0067349047181128885	0.481197
GOTERM_BP_DIRECT	GO:0006112~energy reserve metabolic process	6	0.8426966292134831	2.57688576700989E-4	9365, 3953, 3952, 4160, 2778, 2475	698	15	16792	9.622922636103151	0.6676288142653874	0.0067349047181128885	0.481197
GOTERM_BP_DIRECT	GO:0035813~regulation of renal sodium excretion	4	0.5617977528089888	2.760449540221974E-4	183, 185, 10699, 551	698	4	16792	24.05730659025788	0.6927148098941905	0.007169171928548601	0.515391
GOTERM_BP_DIRECT	GO:0002018~renin-angiotensin regulation of aldosterone production	4	0.5617977528089888	2.760449540221974E-4	183, 5972, 185, 186	698	4	16792	24.05730659025788	0.6927148098941905	0.007169171928548601	0.515391
GOTERM_BP_DIRECT	GO:0032811~negative regulation of epinephrine secretion	4	0.5617977528089888	2.760449540221974E-4	152, 150, 151, 1392	698	4	16792	24.05730659025788	0.6927148098941905	0.007169171928548601	0.515391
GOTERM_BP_DIRECT	GO:0051919~positive regulation of fibrinolysis	4	0.5617977528089888	2.760449540221974E-4	2161, 2160, 3818, 5340	698	4	16792	24.05730659025788	0.6927148098941905	0.007169171928548601	0.515391
GOTERM_BP_DIRECT	GO:0031663~lipopolysaccharide-mediated signaling pathway	8	1.1235955056179776	2.7955553674624447E-4	7040, 4846, 7099, 3606, 7124, 6347, 3553, 207	698	32	16792	6.01432664756447	0.6972922330890436	0.007216185302181266	0.521929
GOTERM_BP_DIRECT	GO:0050873~brown fat cell differentiation	8	1.1235955056179776	2.7955553674624447E-4	153, 116844, 5997, 5919, 10891, 5743, 9370, 154	698	32	16792	6.01432664756447	0.6972922330890436	0.007216185302181266	0.521929
GOTERM_BP_DIRECT	GO:0007259~JAK-STAT cascade	8	1.1235955056179776	2.7955553674624447E-4	8554, 8835, 5310, 2688, 3454, 729230, 2690, 6347	698	32	16792	6.01432664756447	0.6972922330890436	0.007216185302181266	0.521929
GOTERM_BP_DIRECT	GO:0030574~collagen catabolic process	11	1.544943820224719	2.8344222192884825E-4	1514, 4314, 1281, 4313, 1282, 4312, 1284, 4318, 1520, 1277, 5045	698	64	16792	4.134849570200573	0.7022805784632613	0.007272246233587465	0.529167
GOTERM_BP_DIRECT	GO:0045740~positive regulation of DNA replication	9	1.2640449438202246	2.8546253416035223E-4	2056, 1956, 3479, 3643, 3630, 1471, 7349, 3569, 5879	698	42	16792	5.155137126483831	0.704840988503264	0.007280202608220154	0.532929
GOTERM_BP_DIRECT	GO:0051496~positive regulation of stress fiber assembly	9	1.2640449438202246	2.8546253416035223E-4	7168, 6863, 6385, 4771, 1490, 5879, 5216, 335, 2475	698	42	16792	5.155137126483831	0.704840988503264	0.007280202608220154	0.532929
GOTERM_BP_DIRECT	GO:0002548~monocyte chemotaxis	9	1.2640449438202246	2.8546253416035223E-4	301, 8792, 6356, 6223, 2321, 6347, 796, 3569, 6283	698	42	16792	5.155137126483831	0.704840988503264	0.007280202608220154	0.532929
GOTERM_BP_DIRECT	GO:0034405~response to fluid shear stress	5	0.7022471910112359	3.137523918089573E-4	2697, 5310, 4846, 207, 5159	698	9	16792	13.365170327921046	0.7384652544386214	0.007951481091099666	0.585597
GOTERM_BP_DIRECT	GO:0055091~phospholipid homeostasis	5	0.7022471910112359	3.137523918089573E-4	19, 2170, 1071, 9388, 335	698	9	16792	13.365170327921046	0.7384652544386214	0.007951481091099666	0.585597
GOTERM_BP_DIRECT	GO:0032869~cellular response to insulin stimulus	12	1.6853932584269662	3.2039245049255555E-4	2950, 7351, 3667, 9734, 9370, 2690, 6347, 2729, 3643, 5468, 23175, 207	698	77	16792	3.7491906374427866	0.7457854659335967	0.008071255496799323	0.597955
GOTERM_BP_DIRECT	GO:0031623~receptor internalization	9	1.2640449438202246	3.3811946240601165E-4	133, 2690, 2868, 4734, 796, 857, 156, 3576, 948	698	43	16792	5.035250216565602	0.7643404144659102	0.008466117391147221	0.63094
GOTERM_BP_DIRECT	GO:1902042~negative regulation of extrinsic apoptotic signaling pathway via death domain receptors	8	1.1235955056179776	3.42245751782535E-4	3162, 4846, 2876, 356, 3082, 8743, 5054, 3383	698	33	16792	5.832074324911001	0.768461407169683	0.008519111452887085	0.638617
GOTERM_BP_DIRECT	GO:0048146~positive regulation of fibroblast proliferation	10	1.4044943820224718	3.457124153954615E-4	7040, 183, 10911, 1956, 358, 2335, 8877, 3479, 2099, 5159	698	54	16792	4.455056775973682	0.7718678768277537	0.008555230744104914	0.645066
GOTERM_BP_DIRECT	GO:0030301~cholesterol transport	6	0.8426966292134831	3.620726642020722E-4	338, 4481, 857, 1071, 335, 948	698	16	16792	9.021489971346705	0.787280054426333	0.008906795579243232	0.675495
GOTERM_BP_DIRECT	GO:0035994~response to muscle stretch	6	0.8426966292134831	3.620726642020722E-4	6546, 4878, 5970, 4790, 2353, 1906	698	16	16792	9.021489971346705	0.787280054426333	0.008906795579243232	0.675495
GOTERM_BP_DIRECT	GO:0006182~cGMP biosynthetic process	6	0.8426966292134831	3.620726642020722E-4	3357, 4879, 4878, 358, 2982, 4881	698	16	16792	9.021489971346705	0.787280054426333	0.008906795579243232	0.675495
GOTERM_BP_DIRECT	GO:0043434~response to peptide hormone	9	1.2640449438202246	3.984279078835495E-4	2697, 301, 1277, 3667, 1490, 7076, 5020, 7054, 488	698	44	16792	4.9208127116436575	0.8179038083656085	0.00974086925262363	0.743081
GOTERM_BP_DIRECT	GO:0019731~antibacterial humoral response	9	1.2640449438202246	3.984279078835495E-4	133, 6863, 4852, 7432, 567, 796, 4057, 6590, 283	698	44	16792	4.9208127116436575	0.8179038083656085	0.00974086925262363	0.743081
GOTERM_BP_DIRECT	GO:0034644~cellular response to UV	9	1.2640449438202246	3.984279078835495E-4	5764, 55872, 5743, 2033, 358, 23028, 2332, 4734, 7157	698	44	16792	4.9208127116436575	0.8179038083656085	0.00974086925262363	0.743081
GOTERM_BP_DIRECT	GO:0050796~regulation of insulin secretion	11	1.544943820224719	4.1500413132118425E-4	152, 150, 3458, 3952, 4843, 2641, 406, 7124, 2740, 3553, 2778	698	67	16792	3.9497070521318904	0.8303632361752054	0.010086477174564457	0.773883
GOTERM_BP_DIRECT	GO:0042060~wound healing	12	1.6853932584269662	4.4897924087508524E-4	5465, 1281, 7168, 1956, 6385, 2335, 7076, 3630, 3569, 5159, 246, 2475	698	80	16792	3.608595988538682	0.853300380268228	0.01084625165714348	0.836986
GOTERM_BP_DIRECT	GO:0001503~ossification	12	1.6853932584269662	4.4897924087508524E-4	133522, 2296, 7291, 596, 6696, 8792, 4318, 1956, 1490, 197, 4057, 246	698	80	16792	3.608595988538682	0.853300380268228	0.01084625165714348	0.836986
GOTERM_BP_DIRECT	GO:0001570~vasculogenesis	10	1.4044943820224718	4.574537236999258E-4	10413, 7040, 133, 7422, 93649, 7137, 3791, 857, 10052, 5921	698	56	16792	4.295947605403193	0.8585210800330784	0.010987801508685169	0.85272
GOTERM_BP_DIRECT	GO:0032147~activation of protein kinase activity	9	1.2640449438202246	4.671956289726693E-4	150, 2056, 7422, 1813, 3643, 796, 6794, 5580, 65125	698	45	16792	4.811461318051577	0.8642934859942574	0.011157850027857963	0.870805
GOTERM_BP_DIRECT	GO:0008015~blood circulation	9	1.2640449438202246	4.671956289726693E-4	1908, 4973, 2006, 133, 2056, 4852, 4524, 2982, 624	698	45	16792	4.811461318051577	0.8642934859942574	0.011157850027857963	0.870805
GOTERM_BP_DIRECT	GO:0010951~negative regulation of endopeptidase activity	15	2.106741573033708	4.933682519140399E-4	7035, 831, 5045, 197, 207, 6590, 5054, 2, 10653, 183, 7077, 7076, 259, 5267, 5265	698	121	16792	2.982310734329489	0.8786621228619338	0.011713958603002728	0.919375
GOTERM_BP_DIRECT	GO:0042523~positive regulation of tyrosine phosphorylation of Stat5 protein	6	0.8426966292134831	4.955104057034176E-4	2056, 2688, 3565, 2690, 3479, 3558	698	17	16792	8.490814090679251	0.8797685142108306	0.011699556902082353	0.923349
GOTERM_BP_DIRECT	GO:0048514~blood vessel morphogenesis	6	0.8426966292134831	4.955104057034176E-4	2697, 1282, 6899, 2321, 4734, 5921	698	17	16792	8.490814090679251	0.8797685142108306	0.011699556902082353	0.923349
GOTERM_BP_DIRECT	GO:0090201~negative regulation of release of cytochrome c from mitochondria	6	0.8426966292134831	4.955104057034176E-4	4976, 2876, 3082, 3479, 207, 551	698	17	16792	8.490814090679251	0.8797685142108306	0.011699556902082353	0.923349
GOTERM_BP_DIRECT	GO:0055093~response to hyperoxia	6	0.8426966292134831	4.955104057034176E-4	2056, 6648, 1277, 1543, 847, 5159	698	17	16792	8.490814090679251	0.8797685142108306	0.011699556902082353	0.923349
GOTERM_BP_DIRECT	GO:0071380~cellular response to prostaglandin E stimulus	6	0.8426966292134831	4.955104057034176E-4	5563, 31, 5562, 2778, 5468, 207	698	17	16792	8.490814090679251	0.8797685142108306	0.011699556902082353	0.923349
GOTERM_BP_DIRECT	GO:0006641~triglyceride metabolic process	8	1.1235955056179776	5.012489248034058E-4	4023, 4547, 2876, 857, 847, 1071, 350, 348	698	35	16792	5.498812934916087	0.882682929621108	0.011769282177979123	0.933995
GOTERM_BP_DIRECT	GO:0046888~negative regulation of hormone secretion	5	0.7022471910112359	5.057723972985402E-4	9370, 7349, 8074, 3569, 1906	698	10	16792	12.02865329512894	0.884930394357891	0.011810026701085663	0.942386
GOTERM_BP_DIRECT	GO:0070301~cellular response to hydrogen peroxide	10	1.4044943820224718	5.235530780800918E-4	51526, 301, 5562, 5970, 358, 1471, 3569, 5580, 23411, 3934	698	57	16792	4.220580103554014	0.893355225146815	0.012156391059587324	0.975363
GOTERM_BP_DIRECT	GO:0032729~positive regulation of interferon-gamma production	9	1.2640449438202246	5.452806951629762E-4	7099, 3454, 3606, 7124, 100302736, 353376, 729230, 3553, 3558	698	46	16792	4.706864332876542	0.9028175674201929	0.012589458040976775	1.01565
GOTERM_BP_DIRECT	GO:0032757~positive regulation of interleukin-8 production	7	0.9831460674157303	5.651818639585983E-4	7098, 7099, 7124, 9370, 3553, 796, 5054	698	26	16792	6.476967158915583	0.910746100458472	0.012975996137187362	1.05253
GOTERM_BP_DIRECT	GO:0051930~regulation of sensory perception of pain	7	0.9831460674157303	5.651818639585983E-4	152, 1910, 55, 5020, 1312, 1906, 4887	698	26	16792	6.476967158915583	0.910746100458472	0.012975996137187362	1.05253
GOTERM_BP_DIRECT	GO:0001501~skeletal system development	16	2.247191011235955	5.700014300964746E-4	1281, 658, 4318, 2702, 1298, 197, 3479, 1311, 3623, 4982, 2296, 7421, 1277, 5307, 5741, 2200	698	137	16792	2.809612448497271	0.9125668424242674	0.013016057907896061	1.06146
GOTERM_BP_DIRECT	GO:0051592~response to calcium ion	10	1.4044943820224718	5.972830603090934E-4	10628, 805, 4547, 1956, 801, 808, 4734, 857, 7222, 3569	698	58	16792	4.147811481078945	0.9221950692003129	0.013562538761279108	1.11199
GOTERM_BP_DIRECT	GO:0000165~MAPK cascade	24	3.3707865168539324	6.074654203817975E-4	4342, 9365, 805, 7857, 1956, 801, 3606, 7124, 6347, 857, 2250, 8074, 284, 5921, 7040, 8452, 3667, 808, 3630, 3553, 3567, 3559, 3558, 5159	698	262	16792	2.203722741092325	0.9255104259956191	0.013719360865690922	1.13085
GOTERM_BP_DIRECT	GO:0031100~organ regeneration	9	1.2640449438202246	6.335916393334027E-4	790, 133, 2950, 3082, 6347, 5468, 23175, 5228, 335	698	47	16792	4.606718283240871	0.933385226574639	0.014230207748093693	1.17921
GOTERM_BP_DIRECT	GO:0051781~positive regulation of cell division	9	1.2640449438202246	6.335916393334027E-4	7040, 3357, 5764, 7422, 5473, 3553, 847, 2250, 5228	698	47	16792	4.606718283240871	0.933385226574639	0.014230207748093693	1.17921
GOTERM_BP_DIRECT	GO:0003100~regulation of systemic arterial blood pressure by endothelin	4	0.5617977528089888	6.68761842097878E-4	1908, 4846, 1889, 1906	698	5	16792	19.245845272206303	0.9426879451732515	0.01493598905635063	1.24428
GOTERM_BP_DIRECT	GO:0034197~triglyceride transport	4	0.5617977528089888	6.68761842097878E-4	4547, 1071, 350, 948	698	5	16792	19.245845272206303	0.9426879451732515	0.01493598905635063	1.24428
GOTERM_BP_DIRECT	GO:0042541~hemoglobin biosynthetic process	4	0.5617977528089888	6.68761842097878E-4	212, 2056, 3091, 3623	698	5	16792	19.245845272206303	0.9426879451732515	0.01493598905635063	1.24428
GOTERM_BP_DIRECT	GO:0051897~positive regulation of protein kinase B signaling	12	1.6853932584269662	6.852329859035663E-4	7040, 10855, 2876, 3952, 1956, 3606, 7124, 3643, 3630, 284, 3569, 2475	698	84	16792	3.436758084322554	0.9465863878552344	0.015221650775876339	1.27474
GOTERM_BP_DIRECT	GO:0048678~response to axon injury	7	0.9831460674157303	7.014136589126147E-4	3956, 6647, 2056, 6648, 25828, 1813, 1471	698	27	16792	6.237079486363155	0.9501578283855647	0.015497891016025278	1.30466
GOTERM_BP_DIRECT	GO:0035094~response to nicotine	8	1.1235955056179776	7.141198576326308E-4	7412, 3162, 596, 84687, 1813, 477, 1906, 551	698	37	16792	5.201579803299001	0.9527942036769591	0.015695411894210975	1.32814
GOTERM_BP_DIRECT	GO:0007588~excretion	8	1.1235955056179776	7.141198576326308E-4	1187, 6338, 3162, 3758, 23327, 6340, 7369, 1188	698	37	16792	5.201579803299001	0.9527942036769591	0.015695411894210975	1.32814
GOTERM_BP_DIRECT	GO:0045597~positive regulation of cell differentiation	8	1.1235955056179776	7.141198576326308E-4	1908, 658, 10911, 367, 4771, 1490, 2690, 3630	698	37	16792	5.201579803299001	0.9527942036769591	0.015695411894210975	1.32814
GOTERM_BP_DIRECT	GO:0009408~response to heat	9	1.2640449438202246	7.330874058483316E-4	6198, 6647, 4846, 6347, 2729, 3479, 796, 3569, 207	698	48	16792	4.510744985673353	0.9564725974100954	0.016026702051216257	1.36319
GOTERM_BP_DIRECT	GO:0035176~social behavior	9	1.2640449438202246	7.330874058483316E-4	5728, 6899, 6532, 22941, 5020, 7349, 7054, 2475, 551	698	48	16792	4.510744985673353	0.9564725974100954	0.016026702051216257	1.36319
GOTERM_BP_DIRECT	GO:0010763~positive regulation of fibroblast migration	5	0.7022471910112359	7.687590895073688E-4	7040, 6546, 10911, 8874, 207	698	11	16792	10.93513935920813	0.9626319771006011	0.016714833042996924	1.42907
GOTERM_BP_DIRECT	GO:0042102~positive regulation of T cell proliferation	10	1.4044943820224718	7.702674158757048E-4	920, 7412, 3458, 301, 3952, 4860, 3565, 3553, 59067, 3569	698	60	16792	4.009551098376313	0.9628722828171653	0.01666263451219152	1.43186
GOTERM_BP_DIRECT	GO:0007050~cell cycle arrest	16	2.247191011235955	7.714490186728382E-4	5310, 1029, 6794, 9927, 7157, 3623, 2475, 3458, 7040, 5564, 5563, 8452, 5562, 84687, 3664, 3576	698	141	16792	2.729907130809405	0.9630594553725764	0.016603987164276468	1.43404
GOTERM_BP_DIRECT	GO:0007155~cell adhesion	35	4.915730337078652	8.219191631631845E-4	2811, 920, 5067, 2319, 7414, 6401, 7450, 2335, 6347, 1311, 8639, 8840, 3383, 667, 488, 948, 10296, 6356, 3636, 8189, 780, 50848, 3558, 10020, 27302, 6402, 4973, 7412, 6403, 6696, 1277, 1490, 259, 5879, 5818	698	459	16792	1.8344351430479864	0.9702321684767974	0.017592538062863428	1.52717
GOTERM_BP_DIRECT	GO:0046777~protein autophosphorylation	18	2.528089887640449	8.256171280858381E-4	4342, 1956, 2321, 3791, 6794, 207, 2242, 2475, 65125, 790, 150094, 27347, 102724428, 5587, 3643, 2869, 780, 5159	698	172	16792	2.517625108282801	0.9706993353866857	0.017583005240887073	1.53399
GOTERM_BP_DIRECT	GO:0035725~sodium ion transmembrane transport	11	1.544943820224719	8.318962738384726E-4	6338, 6337, 57835, 6336, 6546, 6559, 6340, 9497, 6332, 8671, 6334	698	73	16792	3.6250735957922835	0.9714758564710871	0.017627801974136492	1.54558
GOTERM_BP_DIRECT	GO:0006928~movement of cell or subcellular component	12	1.6853932584269662	8.374939138075579E-4	10653, 239, 150, 3458, 7168, 4852, 800, 5743, 7414, 3479, 5879, 3576	698	86	16792	3.356833477710402	0.9721507351125567	0.017657904512172196	1.5559
GOTERM_BP_DIRECT	GO:0042157~lipoprotein metabolic process	8	1.1235955056179776	8.444529690253294E-4	5465, 338, 4023, 213, 19, 1071, 348, 335	698	38	16792	5.064696124264817	0.9729675354494545	0.01771602812468487	1.56873
GOTERM_BP_DIRECT	GO:0042517~positive regulation of tyrosine phosphorylation of Stat3 protein	8	1.1235955056179776	8.444529690253294E-4	2688, 7422, 3952, 3606, 1489, 2690, 59067, 3569	698	38	16792	5.064696124264817	0.9729675354494545	0.01771602812468487	1.56873
GOTERM_BP_DIRECT	GO:0014070~response to organic cyclic compound	9	1.2640449438202246	8.447770937520785E-4	1910, 2539, 25828, 10135, 3565, 268, 1543, 1312, 3383	698	49	16792	4.418688965557569	0.9730049894536399	0.017636240416040616	1.56933
GOTERM_BP_DIRECT	GO:0010881~regulation of cardiac muscle contraction by regulation of the release of sequestered calcium ion	6	0.8426966292134831	8.690304462613135E-4	805, 6546, 801, 808, 2946, 477	698	19	16792	7.597044186397225	0.9756652754557432	0.01805006602756687	1.61404
GOTERM_BP_DIRECT	GO:0030890~positive regulation of B cell proliferation	8	1.1235955056179776	9.928494374969827E-4	958, 596, 7099, 3565, 3567, 59067, 10451, 3558	698	39	16792	4.934832121078539	0.9856720977848642	0.020497003735928	1.84199
GOTERM_BP_DIRECT	GO:0032570~response to progesterone	8	1.1235955056179776	9.928494374969827E-4	7040, 10628, 5764, 5970, 6347, 857, 5020, 2353	698	39	16792	4.934832121078539	0.9856720977848642	0.020497003735928	1.84199
GOTERM_BP_DIRECT	GO:0001937~negative regulation of endothelial cell proliferation	7	0.9831460674157303	0.0010488227886233455	2697, 7857, 889, 7498, 857, 350, 348	698	29	16792	5.806936073510523	0.9887233493596266	0.021536648527537006	1.94487
GOTERM_BP_DIRECT	GO:0045087~innate immune response	33	4.634831460674158	0.0010722703610012393	10321, 4852, 81030, 6590, 6283, 283, 353376, 100302736, 4153, 5587, 2852, 114548, 301, 23569, 1113, 325, 796, 5468, 2242, 717, 7098, 6863, 653361, 7099, 7432, 2161, 567, 4790, 1535, 1536, 51311, 4068, 3934	698	430	16792	1.846258412740721	0.9897997426215488	0.021907871244100763	1.98794
GOTERM_BP_DIRECT	GO:0030195~negative regulation of blood coagulation	5	0.7022471910112359	0.0011154326261832936	5624, 1906, 350, 5054, 348	698	12	16792	10.023877745940784	0.9915197882336148	0.022671830032590323	2.06717
GOTERM_BP_DIRECT	GO:0002031~G-protein coupled receptor internalization	5	0.7022471910112359	0.0011154326261832936	133, 3357, 1813, 2868, 796	698	12	16792	10.023877745940784	0.9915197882336148	0.022671830032590323	2.06717
GOTERM_BP_DIRECT	GO:0042738~exogenous drug catabolic process	5	0.7022471910112359	0.0011154326261832936	1559, 1557, 8856, 1544, 1576	698	12	16792	10.023877745940784	0.9915197882336148	0.022671830032590323	2.06717
GOTERM_BP_DIRECT	GO:0070989~oxidative demethylation	5	0.7022471910112359	0.0011154326261832936	1559, 1577, 1544, 1576, 1565	698	12	16792	10.023877745940784	0.9915197882336148	0.022671830032590323	2.06717
GOTERM_BP_DIRECT	GO:0042744~hydrogen peroxide catabolic process	6	0.8426966292134831	0.001119469076783516	3039, 2876, 4353, 8288, 3040, 847	698	20	16792	7.217191977077364	0.9916649931962918	0.02264535437612314	2.07458
GOTERM_BP_DIRECT	GO:0006801~superoxide metabolic process	6	0.8426966292134831	0.001119469076783516	6647, 6648, 653361, 4843, 1535, 1536	698	20	16792	7.217191977077364	0.9916649931962918	0.02264535437612314	2.07458
GOTERM_BP_DIRECT	GO:0030324~lung development	11	1.544943820224719	0.0011434043966707832	5950, 4846, 5764, 7422, 3290, 2033, 1956, 1490, 1544, 1392, 7917	698	76	16792	3.4819785854320617	0.9924763687628344	0.023015328186382966	2.11848
GOTERM_BP_DIRECT	GO:0008285~negative regulation of cell proliferation	31	4.353932584269663	0.001152908186386157	133, 6598, 1029, 3604, 6794, 7040, 7421, 367, 3553, 3636, 2170, 780, 2852, 3576, 5728, 4846, 6648, 5743, 2796, 7157, 5340, 93649, 51761, 7077, 4771, 1813, 3586, 7369, 2117, 3664, 3569	698	396	16792	1.8832740007525108	0.9927761864162143	0.023095806053368806	2.13591
GOTERM_BP_DIRECT	GO:0043280~positive regulation of cysteine-type endopeptidase activity involved in apoptotic process	8	1.1235955056179776	0.0011610038638490408	239, 22900, 7124, 1490, 8743, 23411, 2852, 114548	698	40	16792	4.811461318051576	0.9930221419010781	0.02314775712994732	2.15076
GOTERM_BP_DIRECT	GO:0007605~sensory perception of sound	15	2.106741573033708	0.0012649661380873273	6647, 5172, 7349, 501, 3383, 375611, 6899, 7275, 3784, 2876, 1277, 79784, 4693, 7054, 4155	698	133	16792	2.713230066570437	0.9955278574090941	0.025078704305745547	2.3412
GOTERM_BP_DIRECT	GO:0002740~negative regulation of cytokine secretion involved in immune response	4	0.5617977528089888	0.0012962308041606658	7124, 3586, 284, 335	698	6	16792	16.038204393505254	0.9960879125814444	0.025572408731780016	2.3984
GOTERM_BP_DIRECT	GO:2000021~regulation of ion homeostasis	4	0.5617977528089888	0.0012962308041606658	65266, 27347, 7369, 65125	698	6	16792	16.038204393505254	0.9960879125814444	0.025572408731780016	2.3984
GOTERM_BP_DIRECT	GO:1900122~positive regulation of receptor binding	4	0.5617977528089888	0.0012962308041606658	4318, 627, 567, 3077	698	6	16792	16.038204393505254	0.9960879125814444	0.025572408731780016	2.3984
GOTERM_BP_DIRECT	GO:0046483~heterocycle metabolic process	4	0.5617977528089888	0.0012962308041606658	1557, 1544, 1576, 1565	698	6	16792	16.038204393505254	0.9960879125814444	0.025572408731780016	2.3984
GOTERM_BP_DIRECT	GO:0003158~endothelium development	4	0.5617977528089888	0.0012962308041606658	2697, 2701, 2702, 3791	698	6	16792	16.038204393505254	0.9960879125814444	0.025572408731780016	2.3984
GOTERM_BP_DIRECT	GO:0010742~macrophage derived foam cell differentiation	4	0.5617977528089888	0.0012962308041606658	7040, 6646, 2033, 5468	698	6	16792	16.038204393505254	0.9960879125814444	0.025572408731780016	2.3984
GOTERM_BP_DIRECT	GO:0033033~negative regulation of myeloid cell apoptotic process	4	0.5617977528089888	0.0012962308041606658	10296, 2056, 596, 350	698	6	16792	16.038204393505254	0.9960879125814444	0.025572408731780016	2.3984
GOTERM_BP_DIRECT	GO:0055117~regulation of cardiac muscle contraction	6	0.8426966292134831	0.0014196012299288851	27302, 6336, 805, 2702, 801, 808	698	21	16792	6.873516168645108	0.9976927209838637	0.027845368911275203	2.62381
GOTERM_BP_DIRECT	GO:0048844~artery morphogenesis	6	0.8426966292134831	0.0014196012299288851	2296, 338, 6899, 7422, 2702, 348	698	21	16792	6.873516168645108	0.9976927209838637	0.027845368911275203	2.62381
GOTERM_BP_DIRECT	GO:0033198~response to ATP	6	0.8426966292134831	0.0014196012299288851	6402, 5728, 6546, 3553, 834, 7222	698	21	16792	6.873516168645108	0.9976927209838637	0.027845368911275203	2.62381
GOTERM_BP_DIRECT	GO:0035307~positive regulation of protein dephosphorylation	6	0.8426966292134831	0.0014196012299288851	7040, 805, 801, 808, 8189, 5580	698	21	16792	6.873516168645108	0.9976927209838637	0.027845368911275203	2.62381
GOTERM_BP_DIRECT	GO:0045861~negative regulation of proteolysis	6	0.8426966292134831	0.0014196012299288851	2147, 5327, 3630, 1471, 207, 7917	698	21	16792	6.873516168645108	0.9976927209838637	0.027845368911275203	2.62381
GOTERM_BP_DIRECT	GO:0071392~cellular response to estradiol stimulus	7	0.9831460674157303	0.0015149882477747175	10891, 1956, 84687, 2099, 3586, 3569, 2852	698	31	16792	5.432295036509844	0.9984661426157094	0.029554329646439448	2.79775
GOTERM_BP_DIRECT	GO:0030593~neutrophil chemotaxis	10	1.4044943820224718	0.0015467700849102592	1908, 3458, 6356, 5473, 6347, 3553, 10451, 1906, 6283, 3576	698	66	16792	3.6450464530693756	0.9986612425733804	0.030028453055815363	2.85565
GOTERM_BP_DIRECT	GO:0086064~cell communication by electrical coupling involved in cardiac conduction	5	0.7022471910112359	0.001558574238004619	2697, 6546, 2702, 476, 477	698	13	16792	9.25281022702226	0.9987272085452664	0.030117618997549833	2.87714
GOTERM_BP_DIRECT	GO:0055089~fatty acid homeostasis	5	0.7022471910112359	0.001558574238004619	5563, 5562, 3630, 23411, 348	698	13	16792	9.25281022702226	0.9987272085452664	0.030117618997549833	2.87714
GOTERM_BP_DIRECT	GO:0032516~positive regulation of phosphoprotein phosphatase activity	5	0.7022471910112359	0.001558574238004619	805, 801, 186, 808, 5159	698	13	16792	9.25281022702226	0.9987272085452664	0.030117618997549833	2.87714
GOTERM_BP_DIRECT	GO:0035810~positive regulation of urine volume	5	0.7022471910112359	0.001558574238004619	1910, 4879, 1813, 1906, 4881	698	13	16792	9.25281022702226	0.9987272085452664	0.030117618997549833	2.87714
GOTERM_BP_DIRECT	GO:0050901~leukocyte tethering or rolling	5	0.7022471910112359	0.001558574238004619	7412, 6403, 3952, 7124, 6401	698	13	16792	9.25281022702226	0.9987272085452664	0.030117618997549833	2.87714
GOTERM_BP_DIRECT	GO:0006195~purine nucleotide catabolic process	5	0.7022471910112359	0.001558574238004619	2876, 7498, 84618, 4860, 847	698	13	16792	9.25281022702226	0.9987272085452664	0.030117618997549833	2.87714
GOTERM_BP_DIRECT	GO:0045599~negative regulation of fat cell differentiation	8	1.1235955056179776	0.0015637285461866707	7040, 6648, 406, 7124, 9370, 3569, 23411, 2852	698	42	16792	4.582344112430072	0.9987549838198766	0.03007990129573579	2.88652
GOTERM_BP_DIRECT	GO:0050821~protein stabilization	15	2.106741573033708	0.0015681445327651853	5728, 10891, 2033, 2319, 2316, 10491, 1029, 3479, 335, 728489, 51327, 5580, 3054, 5216, 7917	698	136	16792	2.6533794033372655	0.9987782979644935	0.030028590922946963	2.89456
GOTERM_BP_DIRECT	GO:0007596~blood coagulation	18	2.528089887640449	0.0017343969298324819	2811, 7035, 2147, 7450, 5624, 9927, 5340, 948, 1277, 5327, 23028, 2160, 8529, 10019, 140628, 5879, 3045, 5265	698	184	16792	2.353432166438271	0.9994004003049324	0.03301399794749682	3.19674
GOTERM_BP_DIRECT	GO:0046427~positive regulation of JAK-STAT cascade	6	0.8426966292134831	0.0017750548761367858	2688, 3952, 5617, 3567, 3586, 3569	698	22	16792	6.561083615524877	0.9994961972931327	0.03362582047530227	3.27051
GOTERM_BP_DIRECT	GO:0003091~renal water homeostasis	7	0.9831460674157303	0.0018000881041272672	111, 358, 1579, 2778, 8529, 1585, 551	698	32	16792	5.262535816618912	0.9995474034448184	0.03394202635805399	3.3159
GOTERM_BP_DIRECT	GO:0046677~response to antibiotic	7	0.9831460674157303	0.0018000881041272672	6647, 6347, 1543, 26, 3569, 8639, 7157	698	32	16792	5.262535816618912	0.9995474034448184	0.03394202635805399	3.3159
GOTERM_BP_DIRECT	GO:0001974~blood vessel remodeling	7	0.9831460674157303	0.0018000881041272672	2296, 4846, 7052, 183, 1636, 186, 729230	698	32	16792	5.262535816618912	0.9995474034448184	0.03394202635805399	3.3159
GOTERM_BP_DIRECT	GO:0045785~positive regulation of cell adhesion	8	1.1235955056179776	0.0018020414235682194	239, 7168, 7052, 7422, 7124, 566, 284, 10451	698	43	16792	4.475777970280535	0.9995511729737075	0.03382916400278124	3.31944
GOTERM_BP_DIRECT	GO:0006814~sodium ion transport	11	1.544943820224719	0.001869704798902863	6338, 6559, 6558, 6557, 6446, 23327, 6340, 6332, 477, 8671, 6334	698	81	16792	3.267041635714033	0.9996640667745357	0.03492486938844919	3.44203
GOTERM_BP_DIRECT	GO:0035729~cellular response to hepatocyte growth factor stimulus	5	0.7022471910112359	0.002110865122829056	5970, 3082, 2729, 3586, 3569	698	14	16792	8.591895210806387	0.9998804018155812	0.0391738839111645	3.87773
GOTERM_BP_DIRECT	GO:0007625~grooming behavior	5	0.7022471910112359	0.002110865122829056	1812, 1813, 5020, 5538, 551	698	14	16792	8.591895210806387	0.9998804018155812	0.0391738839111645	3.87773
GOTERM_BP_DIRECT	GO:0005513~detection of calcium ion	5	0.7022471910112359	0.002110865122829056	3779, 805, 6786, 801, 808	698	14	16792	8.591895210806387	0.9998804018155812	0.0391738839111645	3.87773
GOTERM_BP_DIRECT	GO:0010875~positive regulation of cholesterol efflux	5	0.7022471910112359	0.002110865122829056	19, 9370, 5444, 23411, 348	698	14	16792	8.591895210806387	0.9998804018155812	0.0391738839111645	3.87773
GOTERM_BP_DIRECT	GO:1902176~negative regulation of oxidative stress-induced intrinsic apoptotic signaling pathway	5	0.7022471910112359	0.002110865122829056	6648, 2876, 3630, 207, 23411	698	14	16792	8.591895210806387	0.9998804018155812	0.0391738839111645	3.87773
GOTERM_BP_DIRECT	GO:0035924~cellular response to vascular endothelial growth factor stimulus	6	0.8426966292134831	0.0021915712808254152	7412, 7422, 2321, 3791, 5587, 207	698	23	16792	6.275819110502056	0.9999153558579137	0.04046703799262952	4.02313
GOTERM_BP_DIRECT	GO:0010886~positive regulation of cholesterol storage	4	0.5617977528089888	0.0021985211537164963	338, 4023, 4481, 948	698	7	16792	13.747032337290216	0.9999178385015773	0.04041847299283452	4.03564
GOTERM_BP_DIRECT	GO:0045822~negative regulation of heart contraction	4	0.5617977528089888	0.0021985211537164963	476, 477, 488, 3558	698	7	16792	13.747032337290216	0.9999178385015773	0.04041847299283452	4.03564
GOTERM_BP_DIRECT	GO:1901841~regulation of high voltage-gated calcium channel activity	4	0.5617977528089888	0.0021985211537164963	805, 4878, 801, 808	698	7	16792	13.747032337290216	0.9999178385015773	0.04041847299283452	4.03564
GOTERM_BP_DIRECT	GO:0042756~drinking behavior	4	0.5617977528089888	0.0021985211537164963	8862, 5972, 5020, 7349	698	7	16792	13.747032337290216	0.9999178385015773	0.04041847299283452	4.03564
GOTERM_BP_DIRECT	GO:0009635~response to herbicide	4	0.5617977528089888	0.0021985211537164963	210, 1543, 7054, 3934	698	7	16792	13.747032337290216	0.9999178385015773	0.04041847299283452	4.03564
GOTERM_BP_DIRECT	GO:0043401~steroid hormone mediated signaling pathway	9	1.2640449438202246	0.0023143676681301687	5465, 5241, 4306, 7421, 2099, 8856, 5468, 2649, 2852	698	57	16792	3.7985220931986126	0.9999499791937099	0.042323129435324014	4.24396
GOTERM_BP_DIRECT	GO:0071300~cellular response to retinoic acid	10	1.4044943820224718	0.0023468177720790476	10413, 6899, 3952, 19, 6532, 358, 1277, 130497, 6347, 5468	698	70	16792	3.436758084322555	0.9999564711772196	0.042721818407157275	4.30223
GOTERM_BP_DIRECT	GO:0060048~cardiac muscle contraction	8	1.1235955056179776	0.002362399402291213	7168, 6546, 3784, 7137, 476, 156, 477, 2475	698	45	16792	4.276854504934734	0.9999592820003527	0.042817507527351695	4.3302
GOTERM_BP_DIRECT	GO:0006811~ion transport	14	1.9662921348314606	0.002389984740604762	133482, 6559, 6546, 65266, 6558, 1136, 6557, 5172, 23209, 65125, 65010, 4057, 1536, 3934	698	127	16792	2.6519865532567746	0.999963820607427	0.04312449661300466	4.3797
GOTERM_BP_DIRECT	GO:0030307~positive regulation of cell growth	11	1.544943820224719	0.0024597321555149486	239, 2147, 596, 1956, 8877, 3630, 1535, 7349, 207, 3558, 551	698	84	16792	3.1503615772956746	0.9999731661371022	0.044170094050750786	4.50475
GOTERM_BP_DIRECT	GO:0070371~ERK1 and ERK2 cascade	6	0.8426966292134831	0.0026749685505034313	3357, 183, 6356, 3479, 335, 551	698	24	16792	6.01432664756447	0.9999893306362022	0.047746168577255	4.88965
GOTERM_BP_DIRECT	GO:0051924~regulation of calcium ion transport	6	0.8426966292134831	0.0026749685505034313	84876, 7439, 2697, 596, 183, 6786	698	24	16792	6.01432664756447	0.9999893306362022	0.047746168577255	4.88965
GOTERM_BP_DIRECT	GO:0001819~positive regulation of cytokine production	6	0.8426966292134831	0.0026749685505034313	150, 6647, 3357, 183, 7124, 59067	698	24	16792	6.01432664756447	0.9999893306362022	0.047746168577255	4.88965
GOTERM_BP_DIRECT	GO:0002092~positive regulation of receptor internalization	6	0.8426966292134831	0.0026749685505034313	2688, 7422, 6401, 1813, 2332, 284	698	24	16792	6.01432664756447	0.9999893306362022	0.047746168577255	4.88965
GOTERM_BP_DIRECT	GO:0050930~induction of positive chemotaxis	5	0.7022471910112359	0.0027847475033630853	7857, 7422, 566, 5228, 3576	698	15	16792	8.019102196752627	0.9999933348207284	0.04945284270356454	5.0854
GOTERM_BP_DIRECT	GO:0042953~lipoprotein transport	5	0.7022471910112359	0.0027847475033630853	338, 4547, 4481, 5468, 948	698	15	16792	8.019102196752627	0.9999933348207284	0.04945284270356454	5.0854
GOTERM_BP_DIRECT	GO:0042742~defense response to bacterium	15	2.106741573033708	0.0028608260564852344	3458, 3240, 5553, 7098, 1991, 7099, 4353, 4843, 5473, 4153, 3586, 5199, 5580, 6283, 3347	698	145	16792	2.4886868886473668	0.9999951894248071	0.0505612858252108	5.22084
GOTERM_BP_DIRECT	GO:0010468~regulation of gene expression	12	1.6853932584269662	0.002876887051508873	1908, 57835, 2147, 596, 3091, 3479, 196, 5741, 3586, 1544, 2796, 348	698	100	16792	2.8868767908309456	0.9999955094532337	0.0506292179178397	5.24941
GOTERM_BP_DIRECT	GO:0009612~response to mechanical stimulus	9	1.2640449438202246	0.002888678884640478	10628, 1281, 56729, 6198, 1185, 4353, 6347, 624, 5468	698	59	16792	3.669758632412219	0.9999957307828791	0.05062358611285189	5.27038
GOTERM_BP_DIRECT	GO:0030501~positive regulation of bone mineralization	7	0.9831460674157303	0.0029016178757432084	9365, 7040, 658, 6546, 130497, 5741, 154	698	35	16792	4.811461318051577	0.9999959611150628	0.050637536289653506	5.29338
GOTERM_BP_DIRECT	GO:0032760~positive regulation of tumor necrosis factor production	8	1.1235955056179776	0.003048166436978357	7291, 3458, 7098, 7099, 3952, 6347, 1535, 948	698	47	16792	4.094860696214107	0.9999978450851343	0.05291427190288889	5.55356
GOTERM_BP_DIRECT	GO:0043647~inositol phosphate metabolic process	8	1.1235955056179776	0.003048166436978357	51477, 5728, 805, 5333, 51196, 801, 808, 3636	698	47	16792	4.094860696214107	0.9999978450851343	0.05291427190288889	5.55356
GOTERM_BP_DIRECT	GO:0046686~response to cadmium ion	6	0.8426966292134831	0.003231106039135315	210, 6648, 2729, 567, 5741, 847	698	25	16792	5.773753581661891	0.9999990164582652	0.055778621993792354	5.8774
GOTERM_BP_DIRECT	GO:0007159~leukocyte cell-cell adhesion	6	0.8426966292134831	0.003231106039135315	7412, 6403, 6401, 796, 7369, 3383	698	25	16792	5.773753581661891	0.9999990164582652	0.055778621993792354	5.8774
GOTERM_BP_DIRECT	GO:0007569~cell aging	6	0.8426966292134831	0.003231106039135315	6647, 596, 7157, 23411, 3383, 2475	698	25	16792	5.773753581661891	0.9999990164582652	0.055778621993792354	5.8774
GOTERM_BP_DIRECT	GO:0034612~response to tumor necrosis factor	6	0.8426966292134831	0.003231106039135315	6198, 2643, 8792, 5743, 9370, 6401	698	25	16792	5.773753581661891	0.9999990164582652	0.055778621993792354	5.8774
GOTERM_BP_DIRECT	GO:0010507~negative regulation of autophagy	7	0.9831460674157303	0.0033618951040281847	3953, 3357, 596, 3952, 3082, 207, 2475	698	36	16792	4.677809614772366	0.9999994386644842	0.057740898711391875	6.10828
GOTERM_BP_DIRECT	GO:0043407~negative regulation of MAP kinase activity	7	0.9831460674157303	0.0033618951040281847	5997, 2950, 9370, 5770, 3553, 5580, 348	698	36	16792	4.677809614772366	0.9999994386644842	0.057740898711391875	6.10828
GOTERM_BP_DIRECT	GO:0051453~regulation of intracellular pH	7	0.9831460674157303	0.0033618951040281847	65010, 57835, 375611, 285335, 5172, 9497, 8671	698	36	16792	4.677809614772366	0.9999994386644842	0.057740898711391875	6.10828
GOTERM_BP_DIRECT	GO:0061049~cell growth involved in cardiac muscle cell development	4	0.5617977528089888	0.003409498551318753	183, 4878, 186, 10611	698	8	16792	12.02865329512894	0.9999995423198965	0.058301718424675464	6.19218
GOTERM_BP_DIRECT	GO:0009812~flavonoid metabolic process	4	0.5617977528089888	0.003409498551318753	6818, 445329, 6817, 1543	698	8	16792	12.02865329512894	0.9999995423198965	0.058301718424675464	6.19218
GOTERM_BP_DIRECT	GO:1901844~regulation of cell communication by electrical coupling involved in cardiac conduction	4	0.5617977528089888	0.003409498551318753	805, 801, 808, 857	698	8	16792	12.02865329512894	0.9999995423198965	0.058301718424675464	6.19218
GOTERM_BP_DIRECT	GO:0034115~negative regulation of heterotypic cell-cell adhesion	4	0.5617977528089888	0.003409498551318753	9370, 3586, 3557, 335	698	8	16792	12.02865329512894	0.9999995423198965	0.058301718424675464	6.19218
GOTERM_BP_DIRECT	GO:0060736~prostate gland growth	4	0.5617977528089888	0.003409498551318753	5728, 367, 1588, 5660	698	8	16792	12.02865329512894	0.9999995423198965	0.058301718424675464	6.19218
GOTERM_BP_DIRECT	GO:0035865~cellular response to potassium ion	4	0.5617977528089888	0.003409498551318753	6647, 10891, 1585, 1584	698	8	16792	12.02865329512894	0.9999995423198965	0.058301718424675464	6.19218
GOTERM_BP_DIRECT	GO:0034128~negative regulation of MyD88-independent toll-like receptor signaling pathway	4	0.5617977528089888	0.003409498551318753	7098, 7099, 100302736, 353376	698	8	16792	12.02865329512894	0.9999995423198965	0.058301718424675464	6.19218
GOTERM_BP_DIRECT	GO:0034383~low-density lipoprotein particle clearance	4	0.5617977528089888	0.003409498551318753	3162, 338, 9370, 948	698	8	16792	12.02865329512894	0.9999995423198965	0.058301718424675464	6.19218
GOTERM_BP_DIRECT	GO:0071316~cellular response to nicotine	4	0.5617977528089888	0.003409498551318753	5970, 7124, 4790, 7054	698	8	16792	12.02865329512894	0.9999995423198965	0.058301718424675464	6.19218
GOTERM_BP_DIRECT	GO:0007217~tachykinin receptor signaling pathway	4	0.5617977528089888	0.003409498551318753	6869, 6863, 2869, 156	698	8	16792	12.02865329512894	0.9999995423198965	0.058301718424675464	6.19218
GOTERM_BP_DIRECT	GO:0010269~response to selenium ion	4	0.5617977528089888	0.003409498551318753	338, 210, 6648, 2876	698	8	16792	12.02865329512894	0.9999995423198965	0.058301718424675464	6.19218
GOTERM_BP_DIRECT	GO:0045416~positive regulation of interleukin-8 biosynthetic process	4	0.5617977528089888	0.003409498551318753	1991, 7099, 7124, 51311	698	8	16792	12.02865329512894	0.9999995423198965	0.058301718424675464	6.19218
GOTERM_BP_DIRECT	GO:0010888~negative regulation of lipid storage	4	0.5617977528089888	0.003409498551318753	3952, 7124, 1401, 3569	698	8	16792	12.02865329512894	0.9999995423198965	0.058301718424675464	6.19218
GOTERM_BP_DIRECT	GO:0051597~response to methylmercury	4	0.5617977528089888	0.003409498551318753	210, 1371, 410, 411	698	8	16792	12.02865329512894	0.9999995423198965	0.058301718424675464	6.19218
GOTERM_BP_DIRECT	GO:0050995~negative regulation of lipid catabolic process	5	0.7022471910112359	0.0035923057829981907	150, 5562, 7124, 3553, 3630	698	16	16792	7.5179083094555885	0.9999997910473988	0.06109176835079877	6.51372
GOTERM_BP_DIRECT	GO:0008209~androgen metabolic process	5	0.7022471910112359	0.0035923057829981907	133, 10891, 1588, 2099, 1576	698	16	16792	7.5179083094555885	0.9999997910473988	0.06109176835079877	6.51372
GOTERM_BP_DIRECT	GO:0090280~positive regulation of calcium ion import	5	0.7022471910112359	0.0035923057829981907	2641, 6347, 7349, 1392, 5159	698	16	16792	7.5179083094555885	0.9999997910473988	0.06109176835079877	6.51372
GOTERM_BP_DIRECT	GO:0015698~inorganic anion transport	5	0.7022471910112359	0.0035923057829981907	57835, 9376, 5172, 9497, 8671	698	16	16792	7.5179083094555885	0.9999997910473988	0.06109176835079877	6.51372
GOTERM_BP_DIRECT	GO:0016486~peptide hormone processing	5	0.7022471910112359	0.0035923057829981907	3972, 1889, 10699, 5045, 5443	698	16	16792	7.5179083094555885	0.9999997910473988	0.06109176835079877	6.51372
GOTERM_BP_DIRECT	GO:0070528~protein kinase C signaling	5	0.7022471910112359	0.0035923057829981907	65010, 3357, 566, 5583, 551	698	16	16792	7.5179083094555885	0.9999997910473988	0.06109176835079877	6.51372
GOTERM_BP_DIRECT	GO:0042755~eating behavior	6	0.8426966292134831	0.003865849890342518	3952, 51761, 7200, 5020, 3375, 7054	698	26	16792	5.551686136213356	0.9999999353748387	0.06533775384274243	6.9929
GOTERM_BP_DIRECT	GO:0043547~positive regulation of GTPase activity	38	5.337078651685393	0.004202307476259234	9365, 3993, 805, 1956, 801, 6347, 2250, 284, 8074, 3383, 9771, 153, 3357, 51196, 6356, 2245, 3559, 3558, 5159, 50848, 8853, 958, 395, 8490, 8874, 2778, 10928, 5921, 143872, 2, 5997, 3667, 6915, 808, 3567, 5879, 10451, 50807	698	565	16792	1.6180135405837157	0.9999999847472546	0.07055222531347771	7.5791
GOTERM_BP_DIRECT	GO:0007157~heterophilic cell-cell adhesion via plasma membrane cell adhesion molecules	8	1.1235955056179776	0.004349733596558623	7412, 6403, 5068, 6401, 4345, 7369, 3383, 5818	698	50	16792	3.8491690544412607	0.9999999918992684	0.07265573850785556	7.83486
GOTERM_BP_DIRECT	GO:0007189~adenylate cyclase-activating G-protein coupled receptor signaling pathway	8	1.1235955056179776	0.004349733596558623	114131, 111, 1812, 6915, 796, 5741, 2778, 154	698	50	16792	3.8491690544412607	0.9999999918992684	0.07265573850785556	7.83486
GOTERM_BP_DIRECT	GO:0007631~feeding behavior	7	0.9831460674157303	0.004442476750522542	4852, 2641, 4160, 1813, 796, 51083, 4887	698	38	16792	4.431609108731715	0.9999999945597778	0.07386163831223846	7.9954
GOTERM_BP_DIRECT	GO:0048015~phosphatidylinositol-mediated signaling	12	1.6853932584269662	0.0045189932626764325	9365, 5728, 6198, 4343, 1956, 3667, 3479, 2250, 8074, 207, 5159, 2475	698	106	16792	2.7234686705952313	0.9999999960830378	0.07479761318963463	8.12766
GOTERM_BP_DIRECT	GO:0071310~cellular response to organic substance	5	0.7022471910112359	0.0045451658990182525	596, 30009, 3553, 5660, 834	698	17	16792	7.075678408899376	0.9999999964993619	0.07492575725675998	8.17286
GOTERM_BP_DIRECT	GO:0032722~positive regulation of chemokine production	5	0.7022471910112359	0.0045451658990182525	7098, 7099, 7124, 3091, 3569	698	17	16792	7.075678408899376	0.9999999964993619	0.07492575725675998	8.17286
GOTERM_BP_DIRECT	GO:0043651~linoleic acid metabolic process	5	0.7022471910112359	0.0045451658990182525	239, 2950, 215, 2946, 1573	698	17	16792	7.075678408899376	0.9999999964993619	0.07492575725675998	8.17286
GOTERM_BP_DIRECT	GO:0060749~mammary gland alveolus development	5	0.7022471910112359	0.0045451658990182525	7422, 8792, 367, 2099, 780	698	17	16792	7.075678408899376	0.9999999964993619	0.07492575725675998	8.17286
GOTERM_BP_DIRECT	GO:0042104~positive regulation of activated T cell proliferation	6	0.8426966292134831	0.004585039942890334	2056, 3606, 3565, 3479, 3559, 3558	698	27	16792	5.346068131168418	0.9999999970501862	0.07526963645090212	8.24168
GOTERM_BP_DIRECT	GO:0006936~muscle contraction	12	1.6853932584269662	0.004853452154379387	2697, 7168, 805, 6546, 10911, 800, 801, 7414, 808, 72, 10052, 6332	698	107	16792	2.6980156923653698	0.9999999990684368	0.07920375229893895	8.70366
GOTERM_BP_DIRECT	GO:0000187~activation of MAPK activity	12	1.6853932584269662	0.004853452154379387	4342, 151, 6647, 51196, 7099, 5562, 7124, 3082, 2690, 3479, 3553, 3643	698	107	16792	2.6980156923653698	0.9999999990684368	0.07920375229893895	8.70366
GOTERM_BP_DIRECT	GO:0006584~catecholamine metabolic process	4	0.5617977528089888	0.004957371631140965	6818, 445329, 6817, 1312	698	9	16792	10.692136262336836	0.9999999994038319	0.0805269451071956	8.88193
GOTERM_BP_DIRECT	GO:0050663~cytokine secretion	4	0.5617977528089888	0.004957371631140965	79400, 183, 2051, 6283	698	9	16792	10.692136262336836	0.9999999994038319	0.0805269451071956	8.88193
GOTERM_BP_DIRECT	GO:0010873~positive regulation of cholesterol esterification	4	0.5617977528089888	0.004957371631140965	183, 185, 348, 335	698	9	16792	10.692136262336836	0.9999999994038319	0.0805269451071956	8.88193
GOTERM_BP_DIRECT	GO:0042158~lipoprotein biosynthetic process	4	0.5617977528089888	0.004957371631140965	338, 4547, 348, 335	698	9	16792	10.692136262336836	0.9999999994038319	0.0805269451071956	8.88193
GOTERM_BP_DIRECT	GO:0014824~artery smooth muscle contraction	4	0.5617977528089888	0.004957371631140965	1909, 1908, 183, 1906	698	9	16792	10.692136262336836	0.9999999994038319	0.0805269451071956	8.88193
GOTERM_BP_DIRECT	GO:0072488~ammonium transmembrane transport	4	0.5617977528089888	0.004957371631140965	6558, 6007, 6006, 358	698	9	16792	10.692136262336836	0.9999999994038319	0.0805269451071956	8.88193
GOTERM_BP_DIRECT	GO:0002024~diet induced thermogenesis	4	0.5617977528089888	0.004957371631140965	153, 115209, 4160, 154	698	9	16792	10.692136262336836	0.9999999994038319	0.0805269451071956	8.88193
GOTERM_BP_DIRECT	GO:0007589~body fluid secretion	4	0.5617977528089888	0.004957371631140965	4879, 7432, 1906, 4881	698	9	16792	10.692136262336836	0.9999999994038319	0.0805269451071956	8.88193
GOTERM_BP_DIRECT	GO:1990573~potassium ion import across plasma membrane	4	0.5617977528089888	0.004957371631140965	3762, 486, 476, 477	698	9	16792	10.692136262336836	0.9999999994038319	0.0805269451071956	8.88193
GOTERM_BP_DIRECT	GO:0060316~positive regulation of ryanodine-sensitive calcium-release channel activity	4	0.5617977528089888	0.004957371631140965	805, 801, 808, 2946	698	9	16792	10.692136262336836	0.9999999994038319	0.0805269451071956	8.88193
GOTERM_BP_DIRECT	GO:0009651~response to salt stress	4	0.5617977528089888	0.004957371631140965	2056, 7124, 624, 7054	698	9	16792	10.692136262336836	0.9999999994038319	0.0805269451071956	8.88193
GOTERM_BP_DIRECT	GO:0031639~plasminogen activation	4	0.5617977528089888	0.004957371631140965	5327, 2160, 3818, 350	698	9	16792	10.692136262336836	0.9999999994038319	0.0805269451071956	8.88193
GOTERM_BP_DIRECT	GO:0014854~response to inactivity	3	0.42134831460674155	0.005019160865590378	1813, 3586, 847	698	3	16792	24.05730659025788	0.9999999995428043	0.08118357842556889	8.98777
GOTERM_BP_DIRECT	GO:0032800~receptor biosynthetic process	3	0.42134831460674155	0.005019160865590378	59272, 7124, 3586	698	3	16792	24.05730659025788	0.9999999995428043	0.08118357842556889	8.98777
GOTERM_BP_DIRECT	GO:0030801~positive regulation of cyclic nucleotide metabolic process	3	0.42134831460674155	0.005019160865590378	805, 801, 808	698	3	16792	24.05730659025788	0.9999999995428043	0.08118357842556889	8.98777
GOTERM_BP_DIRECT	GO:1903598~positive regulation of gap junction assembly	3	0.42134831460674155	0.005019160865590378	59272, 183, 857	698	3	16792	24.05730659025788	0.9999999995428043	0.08118357842556889	8.98777
GOTERM_BP_DIRECT	GO:0060559~positive regulation of calcidiol 1-monooxygenase activity	3	0.42134831460674155	0.005019160865590378	3458, 7124, 3553	698	3	16792	24.05730659025788	0.9999999995428043	0.08118357842556889	8.98777
GOTERM_BP_DIRECT	GO:0002005~angiotensin catabolic process in blood	3	0.42134831460674155	0.005019160865590378	59272, 1636, 2028	698	3	16792	24.05730659025788	0.9999999995428043	0.08118357842556889	8.98777
GOTERM_BP_DIRECT	GO:0023016~signal transduction by trans-phosphorylation	3	0.42134831460674155	0.005019160865590378	27347, 130497, 65125	698	3	16792	24.05730659025788	0.9999999995428043	0.08118357842556889	8.98777
GOTERM_BP_DIRECT	GO:0009822~alkaloid catabolic process	3	0.42134831460674155	0.005019160865590378	1577, 1576, 1565	698	3	16792	24.05730659025788	0.9999999995428043	0.08118357842556889	8.98777
GOTERM_BP_DIRECT	GO:0060326~cell chemotaxis	9	1.2640449438202246	0.005293290207734897	7412, 185, 3082, 2920, 10850, 566, 6347, 5580, 5159	698	65	16792	3.331011681728014	0.9999999998591902	0.08511356571313233	9.45594
GOTERM_BP_DIRECT	GO:0051482~positive regulation of cytosolic calcium ion concentration involved in phospholipase C-activating G-protein coupled signaling pathway	6	0.8426966292134831	0.0053944581831983935	7052, 185, 1812, 1813, 796, 1906	698	28	16792	5.155137126483831	0.9999999999088328	0.08634839887739465	9.62814
GOTERM_BP_DIRECT	GO:0010107~potassium ion import	6	0.8426966292134831	0.0053944581831983935	3762, 3758, 3769, 476, 10060, 477	698	28	16792	5.155137126483831	0.9999999999088328	0.08634839887739465	9.62814
GOTERM_BP_DIRECT	GO:0019228~neuronal action potential	6	0.8426966292134831	0.0053944581831983935	6336, 1812, 79784, 6332, 6334, 2852	698	28	16792	5.155137126483831	0.9999999999088328	0.08634839887739465	9.62814
GOTERM_BP_DIRECT	GO:0043388~positive regulation of DNA binding	6	0.8426966292134831	0.0053944581831983935	805, 4318, 801, 93649, 808, 3479	698	28	16792	5.155137126483831	0.9999999999088328	0.08634839887739465	9.62814
GOTERM_BP_DIRECT	GO:0010039~response to iron ion	5	0.7022471910112359	0.005654411113215489	210, 596, 1371, 1813, 3077	698	18	16792	6.682585163960523	0.9999999999701709	0.08999182792710803	10.0692
GOTERM_BP_DIRECT	GO:0043691~reverse cholesterol transport	5	0.7022471910112359	0.005654411113215489	19, 1071, 9388, 348, 335	698	18	16792	6.682585163960523	0.9999999999701709	0.08999182792710803	10.0692
GOTERM_BP_DIRECT	GO:0070266~necroptotic process	5	0.7022471910112359	0.005654411113215489	7098, 7099, 356, 100302736, 353376	698	18	16792	6.682585163960523	0.9999999999701709	0.08999182792710803	10.0692
GOTERM_BP_DIRECT	GO:0033280~response to vitamin D	5	0.7022471910112359	0.005654411113215489	920, 7040, 6696, 5743, 5741	698	18	16792	6.682585163960523	0.9999999999701709	0.08999182792710803	10.0692
GOTERM_BP_DIRECT	GO:0030218~erythrocyte differentiation	7	0.9831460674157303	0.005759448396340336	212, 28982, 2056, 6223, 51327, 3623, 118	698	40	16792	4.210028653295129	0.9999999999810087	0.09125087431780687	10.2468
GOTERM_BP_DIRECT	GO:0001558~regulation of cell growth	10	1.4044943820224718	0.0058069002695147745	8835, 183, 51196, 185, 1490, 6446, 486, 6794, 8840, 780	698	80	16792	3.007163323782235	0.9999999999845132	0.09163079515982708	10.327
GOTERM_BP_DIRECT	GO:0006508~proteolysis	34	4.775280898876404	0.0059370211525071916	2147, 11202, 5069, 5972, 3082, 1991, 175, 1803, 1520, 5327, 4153, 4057, 4311, 4314, 4313, 4312, 4318, 284366, 3816, 3818, 5624, 834, 290, 63036, 5340, 1514, 717, 80150, 4973, 354, 5652, 566, 9622, 2160	698	500	16792	1.6358968481375358	0.9999999999911486	0.09324805785240242	10.5464
GOTERM_BP_DIRECT	GO:0030336~negative regulation of cell migration	11	1.544943820224719	0.006002093796755825	27302, 5728, 11188, 7168, 596, 5764, 4771, 9370, 7414, 1813, 5054	698	95	16792	2.7855828683456494	0.9999999999933089	0.09387979983367489	10.6559
GOTERM_BP_DIRECT	GO:0097421~liver regeneration	6	0.8426966292134831	0.006299798890164887	7040, 3162, 7351, 1956, 3077, 3586	698	29	16792	4.9773737772947335	0.9999999999981402	0.09795741779769163	11.1554
GOTERM_BP_DIRECT	GO:0030163~protein catabolic process	7	0.9831460674157303	0.006515236542563995	1991, 5972, 9622, 5538, 259, 207, 2475	698	41	16792	4.107345027605004	0.9999999999992638	0.10077788419143519	11.5152
GOTERM_BP_DIRECT	GO:0006813~potassium ion transport	10	1.4044943820224718	0.006822650793766367	3762, 3779, 3758, 6558, 2702, 6557, 3769, 358, 10060, 477	698	82	16792	2.9338178768607173	0.9999999999998038	0.10491187384933165	12.0263
GOTERM_BP_DIRECT	GO:0051918~negative regulation of fibrinolysis	4	0.5617977528089888	0.006865199874265835	2147, 350, 5054, 5340	698	10	16792	9.622922636103151	0.9999999999998367	0.10515596266399863	12.0968
GOTERM_BP_DIRECT	GO:0045792~negative regulation of cell size	4	0.5617977528089888	0.006865199874265835	5728, 7349, 207, 2475	698	10	16792	9.622922636103151	0.9999999999998367	0.10515596266399863	12.0968
GOTERM_BP_DIRECT	GO:0043114~regulation of vascular permeability	4	0.5617977528089888	0.006865199874265835	4879, 566, 624, 4881	698	10	16792	9.622922636103151	0.9999999999998367	0.10515596266399863	12.0968
GOTERM_BP_DIRECT	GO:0051272~positive regulation of cellular component movement	4	0.5617977528089888	0.006865199874265835	7422, 6223, 3925, 81	698	10	16792	9.622922636103151	0.9999999999998367	0.10515596266399863	12.0968
GOTERM_BP_DIRECT	GO:0038166~angiotensin-activated signaling pathway	4	0.5617977528089888	0.006865199874265835	65010, 183, 185, 186	698	10	16792	9.622922636103151	0.9999999999998367	0.10515596266399863	12.0968
GOTERM_BP_DIRECT	GO:0050880~regulation of blood vessel size	4	0.5617977528089888	0.006865199874265835	2296, 4846, 4878, 2729	698	10	16792	9.622922636103151	0.9999999999998367	0.10515596266399863	12.0968
GOTERM_BP_DIRECT	GO:0010996~response to auditory stimulus	4	0.5617977528089888	0.006865199874265835	375611, 51761, 7349, 3569	698	10	16792	9.622922636103151	0.9999999999998367	0.10515596266399863	12.0968
GOTERM_BP_DIRECT	GO:0042832~defense response to protozoan	5	0.7022471910112359	0.0069305126246086805	958, 3458, 3565, 3586, 3569	698	19	16792	6.330870155331022	0.9999999999998767	0.1057276046724831	12.2049
GOTERM_BP_DIRECT	GO:0045672~positive regulation of osteoclast differentiation	5	0.7022471910112359	0.0069305126246086805	133522, 3458, 7124, 2778, 2353	698	19	16792	6.330870155331022	0.9999999999998767	0.1057276046724831	12.2049
GOTERM_BP_DIRECT	GO:0043536~positive regulation of blood vessel endothelial cell migration	5	0.7022471910112359	0.0069305126246086805	7040, 7422, 5587, 284, 207	698	19	16792	6.330870155331022	0.9999999999998767	0.1057276046724831	12.2049
GOTERM_BP_DIRECT	GO:0001659~temperature homeostasis	5	0.7022471910112359	0.0069305126246086805	153, 2876, 10891, 1812, 1813	698	19	16792	6.330870155331022	0.9999999999998767	0.1057276046724831	12.2049
GOTERM_BP_DIRECT	GO:0009725~response to hormone	7	0.9831460674157303	0.007340487875459463	6863, 7275, 25828, 7077, 7076, 2729, 283	698	42	16792	4.009551098376313	0.9999999999999789	0.11124722631577544	12.8808
GOTERM_BP_DIRECT	GO:0001541~ovarian follicle development	7	0.9831460674157303	0.007340487875459463	2296, 6647, 596, 7422, 3623, 283, 3383	698	42	16792	4.009551098376313	0.9999999999999789	0.11124722631577544	12.8808
GOTERM_BP_DIRECT	GO:0007626~locomotory behavior	10	1.4044943820224718	0.007969276960936132	10882, 5728, 6647, 6648, 1136, 111, 1813, 7054, 4887, 551	698	84	16792	2.863965070268795	0.9999999999999986	0.11979570824907693	13.9079
GOTERM_BP_DIRECT	GO:0046697~decidualization	5	0.7022471910112359	0.008383273511490295	6696, 7421, 5743, 5740, 2057	698	20	16792	6.01432664756447	0.9999999999999998	0.12519904105137603	14.5778
GOTERM_BP_DIRECT	GO:0014911~positive regulation of smooth muscle cell migration	5	0.7022471910112359	0.008383273511490295	56729, 6198, 596, 3479, 5159	698	20	16792	6.01432664756447	0.9999999999999998	0.12519904105137603	14.5778
GOTERM_BP_DIRECT	GO:0010332~response to gamma radiation	6	0.8426966292134831	0.00842041988496172	596, 6648, 2876, 5562, 6347, 7157	698	31	16792	4.656252888437009	0.9999999999999998	0.12528441070677498	14.6377
GOTERM_BP_DIRECT	GO:0043552~positive regulation of phosphatidylinositol 3-kinase activity	6	0.8426966292134831	0.00842041988496172	7040, 3667, 2321, 10451, 5879, 5159	698	31	16792	4.656252888437009	0.9999999999999998	0.12528441070677498	14.6377
GOTERM_BP_DIRECT	GO:0031667~response to nutrient levels	6	0.8426966292134831	0.00842041988496172	6647, 26291, 1471, 5444, 1535, 7054	698	31	16792	4.656252888437009	0.9999999999999998	0.12528441070677498	14.6377
GOTERM_BP_DIRECT	GO:0007399~nervous system development	22	3.089887640449438	0.008768855390619614	1910, 338, 5764, 6598, 1136, 2033, 5067, 9445, 8874, 1489, 5538, 2250, 3623, 51083, 6334, 9771, 7422, 627, 4693, 2353, 7224, 7903	698	287	16792	1.8441140940267364	1.0	0.12968968090249233	15.1974
GOTERM_BP_DIRECT	GO:0007612~learning	8	1.1235955056179776	0.008977651357866486	5764, 5743, 22941, 1812, 84687, 1312, 8086, 7054	698	57	16792	3.3764640828432113	1.0	0.13212275162762244	15.5311
GOTERM_BP_DIRECT	GO:0071346~cellular response to interferon-gamma	8	1.1235955056179776	0.008977651357866486	4360, 65010, 7098, 6356, 4843, 730249, 6347, 1906	698	57	16792	3.3764640828432113	1.0	0.13212275162762244	15.5311
GOTERM_BP_DIRECT	GO:0002523~leukocyte migration involved in inflammatory response	4	0.5617977528089888	0.009151365168248177	1991, 5473, 6401, 6347	698	11	16792	8.748111487366502	1.0	0.13405199459565387	15.8078
GOTERM_BP_DIRECT	GO:0030857~negative regulation of epithelial cell differentiation	4	0.5617977528089888	0.009151365168248177	10413, 3458, 130497, 857	698	11	16792	8.748111487366502	1.0	0.13405199459565387	15.8078
GOTERM_BP_DIRECT	GO:0030431~sleep	4	0.5617977528089888	0.009151365168248177	3606, 1737, 5020, 2353	698	11	16792	8.748111487366502	1.0	0.13405199459565387	15.8078
GOTERM_BP_DIRECT	GO:0043249~erythrocyte maturation	4	0.5617977528089888	0.009151365168248177	10296, 28982, 2056, 2539	698	11	16792	8.748111487366502	1.0	0.13405199459565387	15.8078
GOTERM_BP_DIRECT	GO:0042535~positive regulation of tumor necrosis factor biosynthetic process	4	0.5617977528089888	0.009151365168248177	7099, 729230, 566, 1536	698	11	16792	8.748111487366502	1.0	0.13405199459565387	15.8078
GOTERM_BP_DIRECT	GO:0034116~positive regulation of heterotypic cell-cell adhesion	4	0.5617977528089888	0.009151365168248177	7124, 3553, 3586, 246	698	11	16792	8.748111487366502	1.0	0.13405199459565387	15.8078
GOTERM_BP_DIRECT	GO:0032700~negative regulation of interleukin-17 production	4	0.5617977528089888	0.009151365168248177	7040, 3458, 7099, 11334	698	11	16792	8.748111487366502	1.0	0.13405199459565387	15.8078
GOTERM_BP_DIRECT	GO:0051024~positive regulation of immunoglobulin secretion	4	0.5617977528089888	0.009151365168248177	5950, 3567, 3569, 3558	698	11	16792	8.748111487366502	1.0	0.13405199459565387	15.8078
GOTERM_BP_DIRECT	GO:0070166~enamel mineralization	4	0.5617977528089888	0.009151365168248177	5465, 6899, 6786, 5818	698	11	16792	8.748111487366502	1.0	0.13405199459565387	15.8078
GOTERM_BP_DIRECT	GO:0006879~cellular iron ion homeostasis	7	0.9831460674157303	0.00921298660030078	212, 3162, 28982, 6647, 3091, 3077, 3934	698	44	16792	3.827298775722845	1.0	0.1344370987587633	15.9057
GOTERM_BP_DIRECT	GO:0003007~heart morphogenesis	6	0.8426966292134831	0.009646407251324474	6899, 3357, 7422, 3643, 7054, 2475	698	32	16792	4.510744985673353	1.0	0.13985173163705833	16.5916
GOTERM_BP_DIRECT	GO:1902074~response to salt	3	0.42134831460674155	0.009762276776966585	375611, 55328, 1906	698	4	16792	18.04297994269341	1.0	0.1409400301539182	16.774
GOTERM_BP_DIRECT	GO:0010574~regulation of vascular endothelial growth factor production	3	0.42134831460674155	0.009762276776966585	729230, 6347, 3569	698	4	16792	18.04297994269341	1.0	0.1409400301539182	16.774
GOTERM_BP_DIRECT	GO:0010523~negative regulation of calcium ion transport into cytosol	3	0.42134831460674155	0.009762276776966585	2056, 596, 796	698	4	16792	18.04297994269341	1.0	0.1409400301539182	16.774
GOTERM_BP_DIRECT	GO:0010716~negative regulation of extracellular matrix disassembly	3	0.42134831460674155	0.009762276776966585	7040, 1803, 1471	698	4	16792	18.04297994269341	1.0	0.1409400301539182	16.774
GOTERM_BP_DIRECT	GO:0032224~positive regulation of synaptic transmission, cholinergic	3	0.42134831460674155	0.009762276776966585	3458, 6863, 10911	698	4	16792	18.04297994269341	1.0	0.1409400301539182	16.774
GOTERM_BP_DIRECT	GO:0031394~positive regulation of prostaglandin biosynthetic process	3	0.42134831460674155	0.009762276776966585	301, 5743, 551	698	4	16792	18.04297994269341	1.0	0.1409400301539182	16.774
GOTERM_BP_DIRECT	GO:0006642~triglyceride mobilization	3	0.42134831460674155	0.009762276776966585	338, 23175, 23411	698	4	16792	18.04297994269341	1.0	0.1409400301539182	16.774
GOTERM_BP_DIRECT	GO:0045472~response to ether	3	0.42134831460674155	0.009762276776966585	5020, 1392, 7054	698	4	16792	18.04297994269341	1.0	0.1409400301539182	16.774
GOTERM_BP_DIRECT	GO:0033864~positive regulation of NAD(P)H oxidase activity	3	0.42134831460674155	0.009762276776966585	183, 185, 1535	698	4	16792	18.04297994269341	1.0	0.1409400301539182	16.774
GOTERM_BP_DIRECT	GO:0051450~myoblast proliferation	3	0.42134831460674155	0.009762276776966585	2876, 3082, 3479	698	4	16792	18.04297994269341	1.0	0.1409400301539182	16.774
GOTERM_BP_DIRECT	GO:0071883~activation of MAPK activity by adrenergic receptor signaling pathway	3	0.42134831460674155	0.009762276776966585	152, 150, 151	698	4	16792	18.04297994269341	1.0	0.1409400301539182	16.774
GOTERM_BP_DIRECT	GO:0071677~positive regulation of mononuclear cell migration	3	0.42134831460674155	0.009762276776966585	7040, 7124, 3565	698	4	16792	18.04297994269341	1.0	0.1409400301539182	16.774
GOTERM_BP_DIRECT	GO:0035625~epidermal growth factor-activated receptor transactivation by G-protein coupled receptor signaling pathway	3	0.42134831460674155	0.009762276776966585	152, 150, 151	698	4	16792	18.04297994269341	1.0	0.1409400301539182	16.774
GOTERM_BP_DIRECT	GO:0006705~mineralocorticoid biosynthetic process	3	0.42134831460674155	0.009762276776966585	1589, 3283, 1585	698	4	16792	18.04297994269341	1.0	0.1409400301539182	16.774
GOTERM_BP_DIRECT	GO:0014826~vein smooth muscle contraction	3	0.42134831460674155	0.009762276776966585	1910, 1908, 1906	698	4	16792	18.04297994269341	1.0	0.1409400301539182	16.774
GOTERM_BP_DIRECT	GO:0010766~negative regulation of sodium ion transport	3	0.42134831460674155	0.009762276776966585	65266, 4734, 65125	698	4	16792	18.04297994269341	1.0	0.1409400301539182	16.774
GOTERM_BP_DIRECT	GO:0006778~porphyrin-containing compound metabolic process	3	0.42134831460674155	0.009762276776966585	212, 1543, 1544	698	4	16792	18.04297994269341	1.0	0.1409400301539182	16.774
GOTERM_BP_DIRECT	GO:0045906~negative regulation of vasoconstriction	3	0.42134831460674155	0.009762276776966585	8862, 133, 3952	698	4	16792	18.04297994269341	1.0	0.1409400301539182	16.774
GOTERM_BP_DIRECT	GO:0045986~negative regulation of smooth muscle contraction	3	0.42134831460674155	0.009762276776966585	5743, 796, 154	698	4	16792	18.04297994269341	1.0	0.1409400301539182	16.774
GOTERM_BP_DIRECT	GO:0032269~negative regulation of cellular protein metabolic process	3	0.42134831460674155	0.009762276776966585	1910, 4790, 1906	698	4	16792	18.04297994269341	1.0	0.1409400301539182	16.774
GOTERM_BP_DIRECT	GO:0014042~positive regulation of neuron maturation	3	0.42134831460674155	0.009762276776966585	596, 4976, 2475	698	4	16792	18.04297994269341	1.0	0.1409400301539182	16.774
GOTERM_BP_DIRECT	GO:0071650~negative regulation of chemokine (C-C motif) ligand 5 production	3	0.42134831460674155	0.009762276776966585	100302736, 353376, 3586	698	4	16792	18.04297994269341	1.0	0.1409400301539182	16.774
GOTERM_BP_DIRECT	GO:0016125~sterol metabolic process	5	0.7022471910112359	0.010021784636525395	1589, 1588, 1586, 1585, 1584	698	21	16792	5.72793014053759	1.0	0.14393777983466782	17.1813
GOTERM_BP_DIRECT	GO:1900182~positive regulation of protein localization to nucleus	5	0.7022471910112359	0.010021784636525395	2147, 1029, 3630, 6794, 207	698	21	16792	5.72793014053759	1.0	0.14393777983466782	17.1813
GOTERM_BP_DIRECT	GO:0031954~positive regulation of protein autophosphorylation	5	0.7022471910112359	0.010021784636525395	805, 7422, 801, 808, 3630	698	21	16792	5.72793014053759	1.0	0.14393777983466782	17.1813
GOTERM_BP_DIRECT	GO:0008542~visual learning	7	0.9831460674157303	0.01026692309248824	8554, 27020, 1812, 3091, 1813, 477, 2475	698	45	16792	3.742247691817893	1.0	0.14671407523134672	17.5643
GOTERM_BP_DIRECT	GO:0071363~cellular response to growth factor stimulus	7	0.9831460674157303	0.01026692309248824	7291, 6198, 3643, 847, 7133, 7054, 5216	698	45	16792	3.742247691817893	1.0	0.14671407523134672	17.5643
GOTERM_BP_DIRECT	GO:0006898~receptor-mediated endocytosis	16	2.247191011235955	0.010835504745848379	4360, 4973, 3039, 338, 3240, 213, 1956, 4481, 3040, 5538, 259, 1071, 335, 154, 348, 948	698	186	16792	2.0694457281942262	1.0	0.15371144450854946	18.4461
GOTERM_BP_DIRECT	GO:0015758~glucose transport	6	0.8426966292134831	0.010989684783580549	1909, 2688, 5473, 3630, 207, 1906	698	33	16792	4.37405574368325	1.0	0.15521933715945568	18.6837
GOTERM_BP_DIRECT	GO:0071364~cellular response to epidermal growth factor stimulus	6	0.8426966292134831	0.010989684783580549	790, 2950, 1956, 1277, 84687, 207	698	33	16792	4.37405574368325	1.0	0.15521933715945568	18.6837
GOTERM_BP_DIRECT	GO:0001701~in utero embryonic development	16	2.247191011235955	0.011345414224676687	7291, 5919, 338, 5310, 4846, 284, 1906, 118, 1909, 2697, 2296, 28982, 7168, 7422, 367, 23028	698	187	16792	2.0583791734980004	1.0	0.1593246445025287	19.2294
GOTERM_BP_DIRECT	GO:0010595~positive regulation of endothelial cell migration	7	0.9831460674157303	0.011403679219517331	239, 183, 7422, 3791, 5587, 284, 1906	698	46	16792	3.6608944811261996	1.0	0.15955815288427988	19.3184
GOTERM_BP_DIRECT	GO:0051591~response to cAMP	7	0.9831460674157303	0.011403679219517331	133522, 5972, 5970, 1277, 189, 5020, 2353	698	46	16792	3.6608944811261996	1.0	0.15955815288427988	19.3184
GOTERM_BP_DIRECT	GO:0010976~positive regulation of neuron projection development	10	1.4044943820224718	0.01147563946857412	2056, 5764, 27020, 51761, 23028, 5587, 51517, 3569, 2242, 411	698	89	16792	2.703068156208751	1.0	0.15996577123805722	19.4283
GOTERM_BP_DIRECT	GO:0045669~positive regulation of osteoblast differentiation	8	1.1235955056179776	0.011793038570162303	2697, 658, 3082, 5587, 3479, 2778, 4057, 3569	698	60	16792	3.2076408787010506	1.0	0.16350247948839658	19.9111
GOTERM_BP_DIRECT	GO:0050679~positive regulation of epithelial cell proliferation	8	1.1235955056179776	0.011793038570162303	7291, 7040, 6899, 7422, 1956, 130497, 3479, 3569	698	60	16792	3.2076408787010506	1.0	0.16350247948839658	19.9111
GOTERM_BP_DIRECT	GO:0031000~response to caffeine	4	0.5617977528089888	0.011830009349286885	790, 5562, 5468, 3569	698	12	16792	8.019102196752627	1.0	0.16344779738798254	19.9672
GOTERM_BP_DIRECT	GO:0009268~response to pH	4	0.5617977528089888	0.011830009349286885	2697, 5066, 410, 411	698	12	16792	8.019102196752627	1.0	0.16344779738798254	19.9672
GOTERM_BP_DIRECT	GO:0045779~negative regulation of bone resorption	4	0.5617977528089888	0.011830009349286885	796, 3375, 3569, 4982	698	12	16792	8.019102196752627	1.0	0.16344779738798254	19.9672
GOTERM_BP_DIRECT	GO:0046889~positive regulation of lipid biosynthetic process	4	0.5617977528089888	0.011830009349286885	3630, 207, 348, 2475	698	12	16792	8.019102196752627	1.0	0.16344779738798254	19.9672
GOTERM_BP_DIRECT	GO:0060315~negative regulation of ryanodine-sensitive calcium-release channel activity	4	0.5617977528089888	0.011830009349286885	805, 801, 808, 2946	698	12	16792	8.019102196752627	1.0	0.16344779738798254	19.9672
GOTERM_BP_DIRECT	GO:2000505~regulation of energy homeostasis	4	0.5617977528089888	0.011830009349286885	3953, 5563, 5562, 948	698	12	16792	8.019102196752627	1.0	0.16344779738798254	19.9672
GOTERM_BP_DIRECT	GO:1901687~glutathione derivative biosynthetic process	5	0.7022471910112359	0.011854391249616777	2950, 2952, 2946, 373156, 2949	698	22	16792	5.467569679604065	1.0	0.16323421745528532	20.0041
GOTERM_BP_DIRECT	GO:0060999~positive regulation of dendritic spine development	5	0.7022471910112359	0.011854391249616777	2332, 5879, 348, 3558, 2475	698	22	16792	5.467569679604065	1.0	0.16323421745528532	20.0041
GOTERM_BP_DIRECT	GO:0050718~positive regulation of interleukin-1 beta secretion	5	0.7022471910112359	0.011854391249616777	3458, 3454, 22900, 834, 114548	698	22	16792	5.467569679604065	1.0	0.16323421745528532	20.0041
GOTERM_BP_DIRECT	GO:0001523~retinoid metabolic process	8	1.1235955056179776	0.012859201976254885	5950, 338, 4023, 5919, 6385, 7276, 348, 335	698	61	16792	3.155056602001033	1.0	0.17530443870210966	21.513
GOTERM_BP_DIRECT	GO:0001933~negative regulation of protein phosphorylation	8	1.1235955056179776	0.012859201976254885	7040, 5728, 7498, 10891, 27347, 284, 3558, 2475	698	61	16792	3.155056602001033	1.0	0.17530443870210966	21.513
GOTERM_BP_DIRECT	GO:0006629~lipid metabolic process	14	1.9662921348314606	0.013870617530768922	4023, 5468, 5091, 1576, 9388, 948, 5465, 115209, 4547, 2539, 5730, 5346, 3952, 3557	698	157	16792	2.145237530341467	1.0	0.18721182232514733	23.0045
GOTERM_BP_DIRECT	GO:0043278~response to morphine	5	0.7022471910112359	0.013888669138009452	6863, 5970, 1813, 2690, 2475	698	23	16792	5.229849258751713	1.0	0.18684880955001093	23.0309
GOTERM_BP_DIRECT	GO:0043252~sodium-independent organic anion transport	5	0.7022471910112359	0.013888669138009452	9376, 133482, 353189, 213, 551	698	23	16792	5.229849258751713	1.0	0.18684880955001093	23.0309
GOTERM_BP_DIRECT	GO:0016239~positive regulation of macroautophagy	5	0.7022471910112359	0.013888669138009452	3162, 5563, 3091, 3791, 23411	698	23	16792	5.229849258751713	1.0	0.18684880955001093	23.0309
GOTERM_BP_DIRECT	GO:0007613~memory	8	1.1235955056179776	0.013992908007859045	5728, 11202, 5743, 6532, 22941, 1812, 5020, 7054	698	62	16792	3.104168592291339	1.0	0.18753542861689965	23.183
GOTERM_BP_DIRECT	GO:0042594~response to starvation	6	0.8426966292134831	0.014047377288183055	790, 133, 114131, 10891, 2641, 5468	698	35	16792	4.1241097011870655	1.0	0.1876147979449193	23.2624
GOTERM_BP_DIRECT	GO:0001890~placenta development	6	0.8426966292134831	0.014047377288183055	4158, 6647, 3952, 4693, 5468, 283	698	35	16792	4.1241097011870655	1.0	0.1876147979449193	23.2624
GOTERM_BP_DIRECT	GO:0072593~reactive oxygen species metabolic process	6	0.8426966292134831	0.014047377288183055	2053, 239, 6647, 596, 27165, 1490	698	35	16792	4.1241097011870655	1.0	0.1876147979449193	23.2624
GOTERM_BP_DIRECT	GO:0009887~organ morphogenesis	10	1.4044943820224718	0.01406965571389913	2006, 1297, 2033, 2245, 5970, 11181, 6347, 140628, 1311, 7054	698	92	16792	2.6149246293758566	1.0	0.18730535112857116	23.2948
GOTERM_BP_DIRECT	GO:0051926~negative regulation of calcium ion transport	4	0.5617977528089888	0.014911439882341126	150, 4846, 5743, 3383	698	13	16792	7.402248181617809	1.0	0.19680010136732362	24.5113
GOTERM_BP_DIRECT	GO:0045780~positive regulation of bone resorption	4	0.5617977528089888	0.014911439882341126	133522, 6696, 1956, 4160	698	13	16792	7.402248181617809	1.0	0.19680010136732362	24.5113
GOTERM_BP_DIRECT	GO:0046628~positive regulation of insulin receptor signaling pathway	4	0.5617977528089888	0.014911439882341126	3952, 3667, 3630, 23411	698	13	16792	7.402248181617809	1.0	0.19680010136732362	24.5113
GOTERM_BP_DIRECT	GO:0060047~heart contraction	4	0.5617977528089888	0.014911439882341126	6647, 2876, 1636, 7137	698	13	16792	7.402248181617809	1.0	0.19680010136732362	24.5113
GOTERM_BP_DIRECT	GO:0050435~beta-amyloid metabolic process	4	0.5617977528089888	0.014911439882341126	5972, 1636, 5664, 4311	698	13	16792	7.402248181617809	1.0	0.19680010136732362	24.5113
GOTERM_BP_DIRECT	GO:0019372~lipoxygenase pathway	4	0.5617977528089888	0.014911439882341126	239, 2876, 5743, 246	698	13	16792	7.402248181617809	1.0	0.19680010136732362	24.5113
GOTERM_BP_DIRECT	GO:0051770~positive regulation of nitric-oxide synthase biosynthetic process	4	0.5617977528089888	0.014911439882341126	7099, 10135, 3791, 6347	698	13	16792	7.402248181617809	1.0	0.19680010136732362	24.5113
GOTERM_BP_DIRECT	GO:0030818~negative regulation of cAMP biosynthetic process	4	0.5617977528089888	0.014911439882341126	1909, 150, 1906, 4887	698	13	16792	7.402248181617809	1.0	0.19680010136732362	24.5113
GOTERM_BP_DIRECT	GO:0002756~MyD88-independent toll-like receptor signaling pathway	4	0.5617977528089888	0.014911439882341126	7098, 7099, 100302736, 353376	698	13	16792	7.402248181617809	1.0	0.19680010136732362	24.5113
GOTERM_BP_DIRECT	GO:0032740~positive regulation of interleukin-17 production	4	0.5617977528089888	0.014911439882341126	7040, 3606, 59067, 3558	698	13	16792	7.402248181617809	1.0	0.19680010136732362	24.5113
GOTERM_BP_DIRECT	GO:0042711~maternal behavior	4	0.5617977528089888	0.014911439882341126	5728, 1812, 5020, 551	698	13	16792	7.402248181617809	1.0	0.19680010136732362	24.5113
GOTERM_BP_DIRECT	GO:0001963~synaptic transmission, dopaminergic	4	0.5617977528089888	0.014911439882341126	1812, 1813, 1392, 7054	698	13	16792	7.402248181617809	1.0	0.19680010136732362	24.5113
GOTERM_BP_DIRECT	GO:0045019~negative regulation of nitric oxide biosynthetic process	4	0.5617977528089888	0.014911439882341126	3565, 5740, 857, 3586	698	13	16792	7.402248181617809	1.0	0.19680010136732362	24.5113
GOTERM_BP_DIRECT	GO:1902476~chloride transmembrane transport	10	1.4044943820224718	0.015023701512075634	65010, 7439, 1187, 1185, 375611, 6559, 6558, 6557, 5172, 1188	698	93	16792	2.586807160242783	1.0	0.19753178681628225	24.6722
GOTERM_BP_DIRECT	GO:0006468~protein phosphorylation	30	4.213483146067416	0.015314133750618781	2051, 6347, 6794, 2475, 7040, 5564, 6356, 5563, 5562, 5587, 5583, 5580, 4881, 658, 55872, 65266, 4139, 30811, 796, 207, 6098, 65125, 2242, 6198, 102724428, 150094, 27347, 9943, 6446, 2868	698	456	16792	1.5827175388327552	1.0	0.20035683215533773	25.0868
GOTERM_BP_DIRECT	GO:0071560~cellular response to transforming growth factor beta stimulus	7	0.9831460674157303	0.015342263393989683	7040, 1284, 10891, 1277, 857, 1906, 2200	698	49	16792	3.4367580843225545	1.0	0.20008260463399352	25.1269
GOTERM_BP_DIRECT	GO:0010043~response to zinc ion	6	0.8426966292134831	0.01577084215662169	7412, 5728, 210, 6648, 7054, 5009	698	36	16792	4.009551098376313	1.0	0.20448063997707722	25.7345
GOTERM_BP_DIRECT	GO:0038033~positive regulation of endothelial cell chemotaxis by VEGF-activated vascular endothelial growth factor receptor signaling pathway	3	0.42134831460674155	0.01582462006733507	7422, 3791, 5587	698	5	16792	14.434383954154727	1.0	0.20449338963934272	25.8104
GOTERM_BP_DIRECT	GO:0002551~mast cell chemotaxis	3	0.42134831460674155	0.01582462006733507	6356, 1113, 5879	698	5	16792	14.434383954154727	1.0	0.20449338963934272	25.8104
GOTERM_BP_DIRECT	GO:0030321~transepithelial chloride transport	3	0.42134831460674155	0.01582462006733507	65010, 7439, 6558	698	5	16792	14.434383954154727	1.0	0.20449338963934272	25.8104
GOTERM_BP_DIRECT	GO:0007195~adenylate cyclase-inhibiting dopamine receptor signaling pathway	3	0.42134831460674155	0.01582462006733507	111, 2316, 1813	698	5	16792	14.434383954154727	1.0	0.20449338963934272	25.8104
GOTERM_BP_DIRECT	GO:0006706~steroid catabolic process	3	0.42134831460674155	0.01582462006733507	1544, 412, 1576	698	5	16792	14.434383954154727	1.0	0.20449338963934272	25.8104
GOTERM_BP_DIRECT	GO:0051461~positive regulation of corticotropin secretion	3	0.42134831460674155	0.01582462006733507	8862, 7349, 1392	698	5	16792	14.434383954154727	1.0	0.20449338963934272	25.8104
GOTERM_BP_DIRECT	GO:0090335~regulation of brown fat cell differentiation	3	0.42134831460674155	0.01582462006733507	3952, 23411, 2475	698	5	16792	14.434383954154727	1.0	0.20449338963934272	25.8104
GOTERM_BP_DIRECT	GO:0033591~response to L-ascorbic acid	3	0.42134831460674155	0.01582462006733507	2950, 6648, 847	698	5	16792	14.434383954154727	1.0	0.20449338963934272	25.8104
GOTERM_BP_DIRECT	GO:0032611~interleukin-1 beta production	3	0.42134831460674155	0.01582462006733507	3553, 834, 114548	698	5	16792	14.434383954154727	1.0	0.20449338963934272	25.8104
GOTERM_BP_DIRECT	GO:0034392~negative regulation of smooth muscle cell apoptotic process	3	0.42134831460674155	0.01582462006733507	3479, 1906, 350	698	5	16792	14.434383954154727	1.0	0.20449338963934272	25.8104
GOTERM_BP_DIRECT	GO:2000987~positive regulation of behavioral fear response	3	0.42134831460674155	0.01582462006733507	2697, 7349, 1392	698	5	16792	14.434383954154727	1.0	0.20449338963934272	25.8104
GOTERM_BP_DIRECT	GO:0042092~type 2 immune response	3	0.42134831460674155	0.01582462006733507	3606, 3565, 3586	698	5	16792	14.434383954154727	1.0	0.20449338963934272	25.8104
GOTERM_BP_DIRECT	GO:0051152~positive regulation of smooth muscle cell differentiation	3	0.42134831460674155	0.01582462006733507	8554, 7040, 93649	698	5	16792	14.434383954154727	1.0	0.20449338963934272	25.8104
GOTERM_BP_DIRECT	GO:0000303~response to superoxide	3	0.42134831460674155	0.01582462006733507	6647, 6648, 7351	698	5	16792	14.434383954154727	1.0	0.20449338963934272	25.8104
GOTERM_BP_DIRECT	GO:0051055~negative regulation of lipid biosynthetic process	3	0.42134831460674155	0.01582462006733507	6794, 2852, 348	698	5	16792	14.434383954154727	1.0	0.20449338963934272	25.8104
GOTERM_BP_DIRECT	GO:0090188~negative regulation of pancreatic juice secretion	3	0.42134831460674155	0.01582462006733507	65266, 27347, 65125	698	5	16792	14.434383954154727	1.0	0.20449338963934272	25.8104
GOTERM_BP_DIRECT	GO:0051343~positive regulation of cyclic-nucleotide phosphodiesterase activity	3	0.42134831460674155	0.01582462006733507	805, 801, 808	698	5	16792	14.434383954154727	1.0	0.20449338963934272	25.8104
GOTERM_BP_DIRECT	GO:0031622~positive regulation of fever generation	3	0.42134831460674155	0.01582462006733507	5743, 7124, 3553	698	5	16792	14.434383954154727	1.0	0.20449338963934272	25.8104
GOTERM_BP_DIRECT	GO:0032489~regulation of Cdc42 protein signal transduction	3	0.42134831460674155	0.01582462006733507	19, 348, 335	698	5	16792	14.434383954154727	1.0	0.20449338963934272	25.8104
GOTERM_BP_DIRECT	GO:0090080~positive regulation of MAPKKK cascade by fibroblast growth factor receptor signaling pathway	3	0.42134831460674155	0.01582462006733507	9365, 26291, 8074	698	5	16792	14.434383954154727	1.0	0.20449338963934272	25.8104
GOTERM_BP_DIRECT	GO:0051602~response to electrical stimulus	5	0.7022471910112359	0.016131409255576025	2056, 6648, 5020, 3569, 7054	698	24	16792	5.011938872970392	1.0	0.20742451768653236	26.242
GOTERM_BP_DIRECT	GO:0045671~negative regulation of osteoclast differentiation	5	0.7022471910112359	0.016131409255576025	7098, 7099, 3565, 796, 2200	698	24	16792	5.011938872970392	1.0	0.20742451768653236	26.242
GOTERM_BP_DIRECT	GO:0008306~associative learning	5	0.7022471910112359	0.016131409255576025	6863, 1813, 5538, 7349, 1392	698	24	16792	5.011938872970392	1.0	0.20742451768653236	26.242
GOTERM_BP_DIRECT	GO:0045742~positive regulation of epidermal growth factor receptor signaling pathway	5	0.7022471910112359	0.016131409255576025	183, 4318, 356, 207, 2852	698	24	16792	5.011938872970392	1.0	0.20742451768653236	26.242
GOTERM_BP_DIRECT	GO:0042981~regulation of apoptotic process	17	2.387640449438202	0.01627755580997918	27165, 3604, 2099, 834, 7133, 7157, 3623, 4982, 27302, 3956, 7040, 8792, 10011, 22900, 6446, 81, 8718	698	213	16792	1.9200667231661217	1.0	0.2084870484745467	26.4468
GOTERM_BP_DIRECT	GO:0007188~adenylate cyclase-modulating G-protein coupled receptor signaling pathway	6	0.8426966292134831	0.017629666285613597	146, 2641, 4160, 1395, 2869, 154	698	37	16792	3.901184852474251	1.0	0.22319229470175328	28.3161
GOTERM_BP_DIRECT	GO:0046718~viral entry into host cell	9	1.2640449438202246	0.017744202647569922	4360, 59272, 1803, 2993, 290, 156, 3383, 5818, 50848	698	80	16792	2.7064469914040115	1.0	0.22382423583428523	28.4724
GOTERM_BP_DIRECT	GO:0071361~cellular response to ethanol	4	0.5617977528089888	0.018402505726293088	3779, 6648, 5562, 1536	698	14	16792	6.873516168645108	1.0	0.23048646770358472	29.3643
GOTERM_BP_DIRECT	GO:0001516~prostaglandin biosynthetic process	4	0.5617977528089888	0.018402505726293088	5730, 5743, 5740, 1906	698	14	16792	6.873516168645108	1.0	0.23048646770358472	29.3643
GOTERM_BP_DIRECT	GO:0048009~insulin-like growth factor receptor signaling pathway	4	0.5617977528089888	0.018402505726293088	3667, 2690, 3479, 207	698	14	16792	6.873516168645108	1.0	0.23048646770358472	29.3643
GOTERM_BP_DIRECT	GO:0042327~positive regulation of phosphorylation	5	0.7022471910112359	0.01858860986844516	133522, 8862, 1956, 367, 283	698	25	16792	4.811461318051576	1.0	0.23187338112852574	29.6145
GOTERM_BP_DIRECT	GO:0055010~ventricular cardiac muscle tissue morphogenesis	5	0.7022471910112359	0.01858860986844516	27302, 2296, 7040, 7168, 7137	698	25	16792	4.811461318051576	1.0	0.23187338112852574	29.6145
GOTERM_BP_DIRECT	GO:0032735~positive regulation of interleukin-12 production	5	0.7022471910112359	0.01858860986844516	958, 3458, 7098, 7099, 948	698	25	16792	4.811461318051576	1.0	0.23187338112852574	29.6145
GOTERM_BP_DIRECT	GO:0033344~cholesterol efflux	5	0.7022471910112359	0.01858860986844516	6646, 338, 19, 348, 335	698	25	16792	4.811461318051576	1.0	0.23187338112852574	29.6145
GOTERM_BP_DIRECT	GO:0019433~triglyceride catabolic process	5	0.7022471910112359	0.01858860986844516	338, 4023, 2170, 348, 335	698	25	16792	4.811461318051576	1.0	0.23187338112852574	29.6145
GOTERM_BP_DIRECT	GO:0019369~arachidonic acid metabolic process	5	0.7022471910112359	0.01858860986844516	239, 1579, 8529, 246, 1565	698	25	16792	4.811461318051576	1.0	0.23187338112852574	29.6145
GOTERM_BP_DIRECT	GO:0050715~positive regulation of cytokine secretion	5	0.7022471910112359	0.01858860986844516	3357, 186, 7124, 3630, 3586	698	25	16792	4.811461318051576	1.0	0.23187338112852574	29.6145
GOTERM_BP_DIRECT	GO:0007200~phospholipase C-activating G-protein coupled receptor signaling pathway	8	1.1235955056179776	0.01924561941921107	1910, 6869, 146, 3357, 183, 51196, 185, 2099	698	66	16792	2.9160371624555004	1.0	0.2383895273626565	30.4912
GOTERM_BP_DIRECT	GO:0001568~blood vessel development	6	0.8426966292134831	0.019627725305943356	28982, 6899, 2701, 1277, 8877, 196	698	38	16792	3.7985220931986126	1.0	0.2418491442229772	30.9963
GOTERM_BP_DIRECT	GO:0001657~ureteric bud development	6	0.8426966292134831	0.019627725305943356	4072, 2296, 7040, 6385, 130497, 847	698	38	16792	3.7985220931986126	1.0	0.2418491442229772	30.9963
GOTERM_BP_DIRECT	GO:0060291~long-term synaptic potentiation	6	0.8426966292134831	0.019627725305943356	5728, 5764, 27020, 22941, 1812, 1392	698	38	16792	3.7985220931986126	1.0	0.2418491442229772	30.9963
GOTERM_BP_DIRECT	GO:0032720~negative regulation of tumor necrosis factor production	6	0.8426966292134831	0.019627725305943356	7291, 2950, 7099, 9370, 3586, 5443	698	38	16792	3.7985220931986126	1.0	0.2418491442229772	30.9963
GOTERM_BP_DIRECT	GO:0006631~fatty acid metabolic process	7	0.9831460674157303	0.020135320957796576	5465, 3030, 36, 2690, 1579, 2170, 7054	698	52	16792	3.2384835794577915	1.0	0.2466166111736896	31.6619
GOTERM_BP_DIRECT	GO:0034097~response to cytokine	7	0.9831460674157303	0.020135320957796576	1281, 596, 8792, 7077, 3565, 7076, 2353	698	52	16792	3.2384835794577915	1.0	0.2466166111736896	31.6619
GOTERM_BP_DIRECT	GO:0019233~sensory perception of pain	7	0.9831460674157303	0.020135320957796576	1910, 6336, 6863, 5743, 3375, 1906, 4311	698	52	16792	3.2384835794577915	1.0	0.2466166111736896	31.6619
GOTERM_BP_DIRECT	GO:2001238~positive regulation of extrinsic apoptotic signaling pathway	5	0.7022471910112359	0.021265475318749463	183, 186, 8743, 857, 2852	698	26	16792	4.62640511351113	1.0	0.2579033901926653	33.1222
GOTERM_BP_DIRECT	GO:0070328~triglyceride homeostasis	5	0.7022471910112359	0.021265475318749463	4023, 3606, 1071, 348, 335	698	26	16792	4.62640511351113	1.0	0.2579033901926653	33.1222
GOTERM_BP_DIRECT	GO:0045930~negative regulation of mitotic cell cycle	5	0.7022471910112359	0.021265475318749463	2296, 7040, 1956, 7077, 3586	698	26	16792	4.62640511351113	1.0	0.2579033901926653	33.1222
GOTERM_BP_DIRECT	GO:0043524~negative regulation of neuron apoptotic process	12	1.6853932584269662	0.02157059542156177	3162, 6647, 596, 6648, 10891, 627, 6347, 2729, 5538, 284, 5921, 348	698	132	16792	2.187027871841625	1.0	0.2603833388322102	33.5113
GOTERM_BP_DIRECT	GO:0006919~activation of cysteine-type endopeptidase activity involved in apoptotic process	9	1.2640449438202246	0.021694589181446046	7498, 356, 22900, 7124, 1029, 8743, 5468, 834, 114548	698	83	16792	2.608623606172541	1.0	0.26095582795748107	33.6688
GOTERM_BP_DIRECT	GO:0043122~regulation of I-kappaB kinase/NF-kappaB signaling	4	0.5617977528089888	0.02230694528288511	22900, 7124, 3553, 284	698	15	16792	6.415281757402101	1.0	0.2665750657405722	34.4416
GOTERM_BP_DIRECT	GO:1901381~positive regulation of potassium ion transmembrane transport	4	0.5617977528089888	0.02230694528288511	3779, 1908, 3784, 2316	698	15	16792	6.415281757402101	1.0	0.2665750657405722	34.4416
GOTERM_BP_DIRECT	GO:0060397~JAK-STAT cascade involved in growth hormone signaling pathway	4	0.5617977528089888	0.02230694528288511	2688, 5770, 2690, 5617	698	15	16792	6.415281757402101	1.0	0.2665750657405722	34.4416
GOTERM_BP_DIRECT	GO:0014850~response to muscle activity	4	0.5617977528089888	0.02230694528288511	10891, 5563, 3091, 252995	698	15	16792	6.415281757402101	1.0	0.2665750657405722	34.4416
GOTERM_BP_DIRECT	GO:0034375~high-density lipoprotein particle remodeling	4	0.5617977528089888	0.02230694528288511	1071, 9388, 348, 335	698	15	16792	6.415281757402101	1.0	0.2665750657405722	34.4416
GOTERM_BP_DIRECT	GO:0031116~positive regulation of microtubule polymerization	4	0.5617977528089888	0.02230694528288511	5997, 4137, 7013, 2242	698	15	16792	6.415281757402101	1.0	0.2665750657405722	34.4416
GOTERM_BP_DIRECT	GO:0008631~intrinsic apoptotic signaling pathway in response to oxidative stress	4	0.5617977528089888	0.02230694528288511	596, 6648, 2876, 5580	698	15	16792	6.415281757402101	1.0	0.2665750657405722	34.4416
GOTERM_BP_DIRECT	GO:0006691~leukotriene metabolic process	4	0.5617977528089888	0.02230694528288511	4363, 1579, 8529, 246	698	15	16792	6.415281757402101	1.0	0.2665750657405722	34.4416
GOTERM_BP_DIRECT	GO:0046688~response to copper ion	4	0.5617977528089888	0.02230694528288511	5066, 6647, 6649, 3383	698	15	16792	6.415281757402101	1.0	0.2665750657405722	34.4416
GOTERM_BP_DIRECT	GO:1904707~positive regulation of vascular smooth muscle cell proliferation	4	0.5617977528089888	0.02230694528288511	4313, 183, 4318, 3586	698	15	16792	6.415281757402101	1.0	0.2665750657405722	34.4416
GOTERM_BP_DIRECT	GO:0038084~vascular endothelial growth factor signaling pathway	3	0.42134831460674155	0.023088814698579818	2296, 7422, 2321	698	6	16792	12.02865329512894	1.0	0.2738478428442167	35.4159
GOTERM_BP_DIRECT	GO:0033210~leptin-mediated signaling pathway	3	0.42134831460674155	0.023088814698579818	3953, 3952, 23411	698	6	16792	12.02865329512894	1.0	0.2738478428442167	35.4159
GOTERM_BP_DIRECT	GO:0032364~oxygen homeostasis	3	0.42134831460674155	0.023088814698579818	212, 6648, 3091	698	6	16792	12.02865329512894	1.0	0.2738478428442167	35.4159
GOTERM_BP_DIRECT	GO:0020027~hemoglobin metabolic process	3	0.42134831460674155	0.023088814698579818	51327, 847, 118	698	6	16792	12.02865329512894	1.0	0.2738478428442167	35.4159
GOTERM_BP_DIRECT	GO:0032414~positive regulation of ion transmembrane transporter activity	3	0.42134831460674155	0.023088814698579818	65266, 27347, 65125	698	6	16792	12.02865329512894	1.0	0.2738478428442167	35.4159
GOTERM_BP_DIRECT	GO:0002933~lipid hydroxylation	3	0.42134831460674155	0.023088814698579818	1577, 1543, 1576	698	6	16792	12.02865329512894	1.0	0.2738478428442167	35.4159
GOTERM_BP_DIRECT	GO:0097527~necroptotic signaling pathway	3	0.42134831460674155	0.023088814698579818	7098, 356, 7124	698	6	16792	12.02865329512894	1.0	0.2738478428442167	35.4159
GOTERM_BP_DIRECT	GO:0045908~negative regulation of vasodilation	3	0.42134831460674155	0.023088814698579818	1401, 1113, 3630	698	6	16792	12.02865329512894	1.0	0.2738478428442167	35.4159
GOTERM_BP_DIRECT	GO:0060179~male mating behavior	3	0.42134831460674155	0.023088814698579818	5728, 84687, 5020	698	6	16792	12.02865329512894	1.0	0.2738478428442167	35.4159
GOTERM_BP_DIRECT	GO:0038063~collagen-activated tyrosine kinase receptor signaling pathway	3	0.42134831460674155	0.023088814698579818	1282, 1284, 780	698	6	16792	12.02865329512894	1.0	0.2738478428442167	35.4159
GOTERM_BP_DIRECT	GO:0034105~positive regulation of tissue remodeling	3	0.42134831460674155	0.023088814698579818	3606, 59067, 3558	698	6	16792	12.02865329512894	1.0	0.2738478428442167	35.4159
GOTERM_BP_DIRECT	GO:0060087~relaxation of vascular smooth muscle	3	0.42134831460674155	0.023088814698579818	5997, 6647, 2982	698	6	16792	12.02865329512894	1.0	0.2738478428442167	35.4159
GOTERM_BP_DIRECT	GO:1900116~extracellular negative regulation of signal transduction	3	0.42134831460674155	0.023088814698579818	4043, 186, 2100	698	6	16792	12.02865329512894	1.0	0.2738478428442167	35.4159
GOTERM_BP_DIRECT	GO:0046321~positive regulation of fatty acid oxidation	3	0.42134831460674155	0.023088814698579818	5465, 10891, 5468	698	6	16792	12.02865329512894	1.0	0.2738478428442167	35.4159
GOTERM_BP_DIRECT	GO:0042045~epithelial fluid transport	3	0.42134831460674155	0.023088814698579818	65010, 1910, 1906	698	6	16792	12.02865329512894	1.0	0.2738478428442167	35.4159
GOTERM_BP_DIRECT	GO:0045084~positive regulation of interleukin-12 biosynthetic process	3	0.42134831460674155	0.023088814698579818	3458, 7099, 5970	698	6	16792	12.02865329512894	1.0	0.2738478428442167	35.4159
GOTERM_BP_DIRECT	GO:0048525~negative regulation of viral process	3	0.42134831460674155	0.023088814698579818	4153, 325, 4057	698	6	16792	12.02865329512894	1.0	0.2738478428442167	35.4159
GOTERM_BP_DIRECT	GO:0051045~negative regulation of membrane protein ectodomain proteolysis	3	0.42134831460674155	0.023088814698579818	7077, 7076, 3586	698	6	16792	12.02865329512894	1.0	0.2738478428442167	35.4159
GOTERM_BP_DIRECT	GO:0090336~positive regulation of brown fat cell differentiation	3	0.42134831460674155	0.023088814698579818	5743, 3630, 252995	698	6	16792	12.02865329512894	1.0	0.2738478428442167	35.4159
GOTERM_BP_DIRECT	GO:0060137~maternal process involved in parturition	3	0.42134831460674155	0.023088814698579818	6347, 1543, 1906	698	6	16792	12.02865329512894	1.0	0.2738478428442167	35.4159
GOTERM_BP_DIRECT	GO:0010887~negative regulation of cholesterol storage	3	0.42134831460674155	0.023088814698579818	5465, 19, 5468	698	6	16792	12.02865329512894	1.0	0.2738478428442167	35.4159
GOTERM_BP_DIRECT	GO:0071377~cellular response to glucagon stimulus	6	0.8426966292134831	0.024055637736134547	2641, 111, 26291, 2740, 2778, 2784	698	40	16792	3.608595988538682	1.0	0.28286701942474046	36.6018
GOTERM_BP_DIRECT	GO:0002224~toll-like receptor signaling pathway	5	0.7022471910112359	0.024166420601683097	1514, 7098, 7099, 1520, 51311	698	27	16792	4.455056775973682	1.0	0.2832156583130524	36.7364
GOTERM_BP_DIRECT	GO:0010575~positive regulation of vascular endothelial growth factor production	5	0.7022471910112359	0.024166420601683097	7040, 10855, 5743, 3091, 3553	698	27	16792	4.455056775973682	1.0	0.2832156583130524	36.7364
GOTERM_BP_DIRECT	GO:0018108~peptidyl-tyrosine phosphorylation	13	1.8258426966292134	0.025758349239990153	1523, 11064, 1956, 27020, 2321, 3791, 3643, 3567, 2250, 8074, 5580, 2242, 5159	698	153	16792	2.044084873682042	1.0	0.29817827676151787	38.6403
GOTERM_BP_DIRECT	GO:0030949~positive regulation of vascular endothelial growth factor receptor signaling pathway	4	0.5617977528089888	0.026625708242882778	7422, 3091, 2321, 3553	698	16	16792	6.01432664756447	1.0	0.3058048807546341	39.6547
GOTERM_BP_DIRECT	GO:0010613~positive regulation of cardiac muscle hypertrophy	4	0.5617977528089888	0.026625708242882778	27302, 183, 3479, 1906	698	16	16792	6.01432664756447	1.0	0.3058048807546341	39.6547
GOTERM_BP_DIRECT	GO:0061418~regulation of transcription from RNA polymerase II promoter in response to hypoxia	5	0.7022471910112359	0.027295081004708555	2056, 7422, 2033, 3091, 768	698	28	16792	4.295947605403193	1.0	0.31142136532434195	40.4267
GOTERM_BP_DIRECT	GO:0009314~response to radiation	5	0.7022471910112359	0.027295081004708555	1281, 596, 8792, 6356, 50848	698	28	16792	4.295947605403193	1.0	0.31142136532434195	40.4267
GOTERM_BP_DIRECT	GO:0000060~protein import into nucleus, translocation	5	0.7022471910112359	0.027295081004708555	7040, 3458, 7124, 207, 5901	698	28	16792	4.295947605403193	1.0	0.31142136532434195	40.4267
GOTERM_BP_DIRECT	GO:0007616~long-term memory	5	0.7022471910112359	0.027295081004708555	6198, 6863, 6446, 1813, 2475	698	28	16792	4.295947605403193	1.0	0.31142136532434195	40.4267
GOTERM_BP_DIRECT	GO:0032007~negative regulation of TOR signaling	5	0.7022471910112359	0.027295081004708555	5563, 406, 5562, 3091, 23411	698	28	16792	4.295947605403193	1.0	0.31142136532434195	40.4267
GOTERM_BP_DIRECT	GO:0051881~regulation of mitochondrial membrane potential	5	0.7022471910112359	0.027295081004708555	6647, 596, 6648, 7351, 11334	698	28	16792	4.295947605403193	1.0	0.31142136532434195	40.4267
GOTERM_BP_DIRECT	GO:0016049~cell growth	7	0.9831460674157303	0.027978507163820467	7040, 596, 367, 3569, 6098, 1906, 2475	698	56	16792	3.0071633237822355	1.0	0.31709457222505233	41.2052
GOTERM_BP_DIRECT	GO:0021987~cerebral cortex development	7	0.9831460674157303	0.027978507163820467	1281, 4852, 3091, 84687, 23028, 3014, 7054	698	56	16792	3.0071633237822355	1.0	0.31709457222505233	41.2052
GOTERM_BP_DIRECT	GO:0090002~establishment of protein localization to plasma membrane	6	0.8426966292134831	0.029079820339398158	783, 84668, 2319, 7124, 340348, 50848	698	42	16792	3.436758084322554	1.0	0.3265840852061179	42.4396
GOTERM_BP_DIRECT	GO:0097191~extrinsic apoptotic signaling pathway	6	0.8426966292134831	0.029079820339398158	7040, 3458, 7098, 356, 7124, 7133	698	42	16792	3.436758084322554	1.0	0.3265840852061179	42.4396
GOTERM_BP_DIRECT	GO:0016485~protein processing	8	1.1235955056179776	0.029493593371544405	1215, 1889, 1520, 5664, 2161, 566, 5045, 834	698	72	16792	2.673034065584209	1.0	0.32957921711165894	42.897
GOTERM_BP_DIRECT	GO:0007015~actin filament organization	8	1.1235955056179776	0.029493593371544405	133522, 27295, 7168, 596, 6356, 395, 84687, 3636	698	72	16792	2.673034065584209	1.0	0.32957921711165894	42.897
GOTERM_BP_DIRECT	GO:0032922~circadian regulation of gene expression	7	0.9831460674157303	0.0302139019639003	5465, 10891, 406, 10135, 1813, 196, 23411	698	57	16792	2.95440607248781	1.0	0.33534679501762066	43.685
GOTERM_BP_DIRECT	GO:0032091~negative regulation of protein binding	7	0.9831460674157303	0.0302139019639003	4043, 5465, 1636, 23028, 857, 6590, 5580	698	57	16792	2.95440607248781	1.0	0.33534679501762066	43.685
GOTERM_BP_DIRECT	GO:0006959~humoral immune response	7	0.9831460674157303	0.0302139019639003	3458, 596, 7124, 6347, 4057, 3569, 4068	698	57	16792	2.95440607248781	1.0	0.33534679501762066	43.685
GOTERM_BP_DIRECT	GO:0022400~regulation of rhodopsin mediated signaling pathway	5	0.7022471910112359	0.030654326143200065	805, 79823, 801, 808, 2868	698	29	16792	4.147811481078945	1.0	0.33850353946404954	44.1618
GOTERM_BP_DIRECT	GO:0001662~behavioral fear response	5	0.7022471910112359	0.030654326143200065	6198, 596, 1803, 1812, 4887	698	29	16792	4.147811481078945	1.0	0.33850353946404954	44.1618
GOTERM_BP_DIRECT	GO:0043542~endothelial cell migration	5	0.7022471910112359	0.030654326143200065	5728, 7857, 4846, 1803, 796	698	29	16792	4.147811481078945	1.0	0.33850353946404954	44.1618
GOTERM_BP_DIRECT	GO:0010942~positive regulation of cell death	5	0.7022471910112359	0.030654326143200065	3039, 3240, 7351, 3040, 1392	698	29	16792	4.147811481078945	1.0	0.33850353946404954	44.1618
GOTERM_BP_DIRECT	GO:0071276~cellular response to cadmium ion	4	0.5617977528089888	0.03135725303077912	3162, 6647, 1544, 1536	698	17	16792	5.6605427271195	1.0	0.3439840142078632	44.9148
GOTERM_BP_DIRECT	GO:1900121~negative regulation of receptor binding	3	0.42134831460674155	0.03144493211631151	9370, 567, 3077	698	7	16792	10.310274252967663	1.0	0.34391379048266635	45.008
GOTERM_BP_DIRECT	GO:0090050~positive regulation of cell migration involved in sprouting angiogenesis	3	0.42134831460674155	0.03144493211631151	7422, 5743, 9734	698	7	16792	10.310274252967663	1.0	0.34391379048266635	45.008
GOTERM_BP_DIRECT	GO:0034351~negative regulation of glial cell apoptotic process	3	0.42134831460674155	0.03144493211631151	6347, 5583, 5580	698	7	16792	10.310274252967663	1.0	0.34391379048266635	45.008
GOTERM_BP_DIRECT	GO:0034372~very-low-density lipoprotein particle remodeling	3	0.42134831460674155	0.03144493211631151	4023, 1071, 348	698	7	16792	10.310274252967663	1.0	0.34391379048266635	45.008
GOTERM_BP_DIRECT	GO:0006769~nicotinamide metabolic process	3	0.42134831460674155	0.03144493211631151	5743, 10135, 5740	698	7	16792	10.310274252967663	1.0	0.34391379048266635	45.008
GOTERM_BP_DIRECT	GO:0001542~ovulation from ovarian follicle	3	0.42134831460674155	0.03144493211631151	4846, 3952, 23411	698	7	16792	10.310274252967663	1.0	0.34391379048266635	45.008
GOTERM_BP_DIRECT	GO:0061051~positive regulation of cell growth involved in cardiac muscle cell development	3	0.42134831460674155	0.03144493211631151	3479, 1906, 2475	698	7	16792	10.310274252967663	1.0	0.34391379048266635	45.008
GOTERM_BP_DIRECT	GO:0048642~negative regulation of skeletal muscle tissue development	3	0.42134831460674155	0.03144493211631151	1831, 7291, 7040	698	7	16792	10.310274252967663	1.0	0.34391379048266635	45.008
GOTERM_BP_DIRECT	GO:0046850~regulation of bone remodeling	3	0.42134831460674155	0.03144493211631151	2697, 3953, 3952	698	7	16792	10.310274252967663	1.0	0.34391379048266635	45.008
GOTERM_BP_DIRECT	GO:0032308~positive regulation of prostaglandin secretion	3	0.42134831460674155	0.03144493211631151	3553, 5020, 1906	698	7	16792	10.310274252967663	1.0	0.34391379048266635	45.008
GOTERM_BP_DIRECT	GO:0071639~positive regulation of monocyte chemotactic protein-1 production	3	0.42134831460674155	0.03144493211631151	7291, 9370, 3553	698	7	16792	10.310274252967663	1.0	0.34391379048266635	45.008
GOTERM_BP_DIRECT	GO:0070474~positive regulation of uterine smooth muscle contraction	3	0.42134831460674155	0.03144493211631151	151, 5020, 2852	698	7	16792	10.310274252967663	1.0	0.34391379048266635	45.008
GOTERM_BP_DIRECT	GO:1901017~negative regulation of potassium ion transmembrane transporter activity	3	0.42134831460674155	0.03144493211631151	27347, 23327, 9943	698	7	16792	10.310274252967663	1.0	0.34391379048266635	45.008
GOTERM_BP_DIRECT	GO:0031642~negative regulation of myelination	3	0.42134831460674155	0.03144493211631151	5728, 3458, 11202	698	7	16792	10.310274252967663	1.0	0.34391379048266635	45.008
GOTERM_BP_DIRECT	GO:0044321~response to leptin	3	0.42134831460674155	0.03144493211631151	3953, 1906, 23411	698	7	16792	10.310274252967663	1.0	0.34391379048266635	45.008
GOTERM_BP_DIRECT	GO:0045359~positive regulation of interferon-beta biosynthetic process	3	0.42134831460674155	0.03144493211631151	7098, 7099, 51311	698	7	16792	10.310274252967663	1.0	0.34391379048266635	45.008
GOTERM_BP_DIRECT	GO:0030155~regulation of cell adhesion	6	0.8426966292134831	0.03182208428653954	5310, 9595, 3606, 2242, 3383, 3576	698	43	16792	3.356833477710402	1.0	0.3464185623316667	45.4074
GOTERM_BP_DIRECT	GO:0044344~cellular response to fibroblast growth factor stimulus	5	0.7022471910112359	0.03424627776650826	6899, 1277, 6347, 2729, 3576	698	30	16792	4.009551098376313	1.0	0.366725671839798	47.9098
GOTERM_BP_DIRECT	GO:0055072~iron ion homeostasis	5	0.7022471910112359	0.03424627776650826	51312, 3162, 6648, 567, 3077	698	30	16792	4.009551098376313	1.0	0.366725671839798	47.9098
GOTERM_BP_DIRECT	GO:0030217~T cell differentiation	5	0.7022471910112359	0.03424627776650826	3953, 920, 30009, 3952, 3558	698	30	16792	4.009551098376313	1.0	0.366725671839798	47.9098
GOTERM_BP_DIRECT	GO:0023014~signal transduction by protein phosphorylation	6	0.8426966292134831	0.034720686554904526	658, 27347, 3791, 9943, 3643, 6098	698	44	16792	3.2805418077624386	1.0	0.36989991908965036	48.3867
GOTERM_BP_DIRECT	GO:0006094~gluconeogenesis	6	0.8426966292134831	0.034720686554904526	5950, 10891, 4190, 2026, 5091, 6576	698	44	16792	3.2805418077624386	1.0	0.36989991908965036	48.3867
GOTERM_BP_DIRECT	GO:0030097~hemopoiesis	7	0.9831460674157303	0.03502768618116398	90338, 6648, 51327, 3586, 284, 10019, 119	698	59	16792	2.8542567140983928	1.0	0.3716219846484873	48.693
GOTERM_BP_DIRECT	GO:0018105~peptidyl-serine phosphorylation	11	1.544943820224719	0.03528202407644038	5310, 2056, 596, 27347, 6446, 5587, 5583, 156, 207, 5580, 2475	698	125	16792	2.1170429799426933	1.0	0.3728851739879159	48.9455
GOTERM_BP_DIRECT	GO:0030500~regulation of bone mineralization	4	0.5617977528089888	0.036497821414062825	2697, 7291, 197, 4146	698	18	16792	5.346068131168418	1.0	0.38217139477430273	50.1364
GOTERM_BP_DIRECT	GO:0010880~regulation of release of sequestered calcium ion into cytosol by sarcoplasmic reticulum	4	0.5617977528089888	0.036497821414062825	805, 801, 808, 2946	698	18	16792	5.346068131168418	1.0	0.38217139477430273	50.1364
GOTERM_BP_DIRECT	GO:0033189~response to vitamin A	4	0.5617977528089888	0.036497821414062825	2056, 1543, 847, 5468	698	18	16792	5.346068131168418	1.0	0.38217139477430273	50.1364
GOTERM_BP_DIRECT	GO:0031293~membrane protein intracellular domain proteolysis	4	0.5617977528089888	0.036497821414062825	7040, 5970, 5664, 4790	698	18	16792	5.346068131168418	1.0	0.38217139477430273	50.1364
GOTERM_BP_DIRECT	GO:0001935~endothelial cell proliferation	4	0.5617977528089888	0.036497821414062825	3162, 79400, 796, 335	698	18	16792	5.346068131168418	1.0	0.38217139477430273	50.1364
GOTERM_BP_DIRECT	GO:0007249~I-kappaB kinase/NF-kappaB signaling	7	0.9831460674157303	0.03760931369433334	7098, 7099, 7124, 100302736, 353376, 4790, 51311	698	60	16792	2.8066857688634195	1.0	0.3904252267032692	51.2021
GOTERM_BP_DIRECT	GO:0043433~negative regulation of sequence-specific DNA binding transcription factor activity	7	0.9831460674157303	0.03760931369433334	7291, 3162, 2316, 23028, 2099, 23411, 9063	698	60	16792	2.8066857688634195	1.0	0.3904252267032692	51.2021
GOTERM_BP_DIRECT	GO:0030838~positive regulation of actin filament polymerization	6	0.8426966292134831	0.0377774069875728	6356, 5879, 5216, 3383, 246, 2475	698	45	16792	3.207640878701051	1.0	0.39088696596034667	51.3614
GOTERM_BP_DIRECT	GO:0001755~neural crest cell migration	6	0.8426966292134831	0.0377774069875728	1910, 1908, 10500, 6899, 3357, 3091	698	45	16792	3.207640878701051	1.0	0.39088696596034667	51.3614
GOTERM_BP_DIRECT	GO:0030073~insulin secretion	5	0.7022471910112359	0.03807233078626535	301, 3952, 4160, 3557, 51083	698	31	16792	3.8802107403641743	1.0	0.3923748967655095	51.6396
GOTERM_BP_DIRECT	GO:0007205~protein kinase C-activating G-protein coupled receptor signaling pathway	5	0.7022471910112359	0.03807233078626535	3357, 51196, 566, 1906, 3558	698	31	16792	3.8802107403641743	1.0	0.3923748967655095	51.6396
GOTERM_BP_DIRECT	GO:0048147~negative regulation of fibroblast proliferation	5	0.7022471910112359	0.03807233078626535	3458, 2950, 6648, 186, 7157	698	31	16792	3.8802107403641743	1.0	0.3923748967655095	51.6396
GOTERM_BP_DIRECT	GO:0008016~regulation of heart contraction	5	0.7022471910112359	0.03807233078626535	7168, 3784, 2740, 1573, 7054	698	31	16792	3.8802107403641743	1.0	0.3923748967655095	51.6396
GOTERM_BP_DIRECT	GO:0009615~response to virus	10	1.4044943820224718	0.03935242106905407	338, 3458, 30009, 6356, 3454, 3925, 7124, 1543, 51311, 3934	698	110	16792	2.1870278718416256	1.0	0.4017495571336107	52.83
GOTERM_BP_DIRECT	GO:0009967~positive regulation of signal transduction	7	0.9831460674157303	0.040309325881762864	8835, 395, 9370, 5741, 10019, 10451, 4068	698	61	16792	2.7606745267509045	1.0	0.4084014966034497	53.7017
GOTERM_BP_DIRECT	GO:0006950~response to stress	7	0.9831460674157303	0.040309325881762864	115209, 5563, 1956, 27347, 6446, 2740, 2475	698	61	16792	2.7606745267509045	1.0	0.4084014966034497	53.7017
GOTERM_BP_DIRECT	GO:0060396~growth hormone receptor signaling pathway	3	0.42134831460674155	0.04079007663877522	8835, 2688, 2690	698	8	16792	9.021489971346705	1.0	0.41124109674061504	54.1339
GOTERM_BP_DIRECT	GO:0019934~cGMP-mediated signaling	3	0.42134831460674155	0.04079007663877522	1910, 348, 948	698	8	16792	9.021489971346705	1.0	0.41124109674061504	54.1339
GOTERM_BP_DIRECT	GO:0031659~positive regulation of cyclin-dependent protein serine/threonine kinase activity involved in G1/S transition of mitotic cell cycle	3	0.42134831460674155	0.04079007663877522	5310, 1956, 207	698	8	16792	9.021489971346705	1.0	0.41124109674061504	54.1339
GOTERM_BP_DIRECT	GO:0071305~cellular response to vitamin D	3	0.42134831460674155	0.04079007663877522	5764, 490, 8074	698	8	16792	9.021489971346705	1.0	0.41124109674061504	54.1339
GOTERM_BP_DIRECT	GO:0045630~positive regulation of T-helper 2 cell differentiation	3	0.42134831460674155	0.04079007663877522	3606, 3569, 114548	698	8	16792	9.021489971346705	1.0	0.41124109674061504	54.1339
GOTERM_BP_DIRECT	GO:0016264~gap junction assembly	3	0.42134831460674155	0.04079007663877522	2697, 2702, 10052	698	8	16792	9.021489971346705	1.0	0.41124109674061504	54.1339
GOTERM_BP_DIRECT	GO:0071313~cellular response to caffeine	3	0.42134831460674155	0.04079007663877522	6546, 10891, 2946	698	8	16792	9.021489971346705	1.0	0.41124109674061504	54.1339
GOTERM_BP_DIRECT	GO:0010544~negative regulation of platelet activation	3	0.42134831460674155	0.04079007663877522	2147, 4846, 348	698	8	16792	9.021489971346705	1.0	0.41124109674061504	54.1339
GOTERM_BP_DIRECT	GO:0060346~bone trabecula formation	3	0.42134831460674155	0.04079007663877522	133522, 4313, 1277	698	8	16792	9.021489971346705	1.0	0.41124109674061504	54.1339
GOTERM_BP_DIRECT	GO:0032099~negative regulation of appetite	3	0.42134831460674155	0.04079007663877522	5465, 3952, 7349	698	8	16792	9.021489971346705	1.0	0.41124109674061504	54.1339
GOTERM_BP_DIRECT	GO:0050702~interleukin-1 beta secretion	3	0.42134831460674155	0.04079007663877522	7099, 19, 948	698	8	16792	9.021489971346705	1.0	0.41124109674061504	54.1339
GOTERM_BP_DIRECT	GO:0006527~arginine catabolic process	3	0.42134831460674155	0.04079007663877522	4846, 4843, 23564	698	8	16792	9.021489971346705	1.0	0.41124109674061504	54.1339
GOTERM_BP_DIRECT	GO:0060371~regulation of atrial cardiac muscle cell membrane depolarization	3	0.42134831460674155	0.04079007663877522	2697, 6336, 2702	698	8	16792	9.021489971346705	1.0	0.41124109674061504	54.1339
GOTERM_BP_DIRECT	GO:0034380~high-density lipoprotein particle assembly	3	0.42134831460674155	0.04079007663877522	19, 348, 335	698	8	16792	9.021489971346705	1.0	0.41124109674061504	54.1339
GOTERM_BP_DIRECT	GO:0030828~positive regulation of cGMP biosynthetic process	3	0.42134831460674155	0.04079007663877522	2982, 348, 4881	698	8	16792	9.021489971346705	1.0	0.41124109674061504	54.1339
GOTERM_BP_DIRECT	GO:0034695~response to prostaglandin E	3	0.42134831460674155	0.04079007663877522	84687, 5020, 2796	698	8	16792	9.021489971346705	1.0	0.41124109674061504	54.1339
GOTERM_BP_DIRECT	GO:1901380~negative regulation of potassium ion transmembrane transport	3	0.42134831460674155	0.04079007663877522	27347, 23327, 857	698	8	16792	9.021489971346705	1.0	0.41124109674061504	54.1339
GOTERM_BP_DIRECT	GO:0031102~neuron projection regeneration	3	0.42134831460674155	0.04079007663877522	133, 348, 335	698	8	16792	9.021489971346705	1.0	0.41124109674061504	54.1339
GOTERM_BP_DIRECT	GO:0006690~icosanoid metabolic process	3	0.42134831460674155	0.04079007663877522	5740, 8529, 1573	698	8	16792	9.021489971346705	1.0	0.41124109674061504	54.1339
GOTERM_BP_DIRECT	GO:0003151~outflow tract morphogenesis	6	0.8426966292134831	0.040993715252227864	6899, 7422, 2702, 3091, 4734, 4887	698	46	16792	3.137909555251028	1.0	0.411900627345974	54.3158
GOTERM_BP_DIRECT	GO:0042552~myelination	6	0.8426966292134831	0.040993715252227864	7040, 84668, 9514, 7504, 6334, 4155	698	46	16792	3.137909555251028	1.0	0.411900627345974	54.3158
GOTERM_BP_DIRECT	GO:0007187~G-protein coupled receptor signaling pathway, coupled to cyclic nucleotide second messenger	6	0.8426966292134831	0.040993715252227864	4158, 301, 4852, 11255, 1812, 6347	698	46	16792	3.137909555251028	1.0	0.411900627345974	54.3158
GOTERM_BP_DIRECT	GO:0034765~regulation of ion transmembrane transport	10	1.4044943820224718	0.04132082124465716	3762, 6336, 140738, 3758, 3769, 23327, 4734, 6332, 1536, 6334	698	111	16792	2.167324918041251	1.0	0.41351169059445947	54.6066
GOTERM_BP_DIRECT	GO:0008584~male gonad development	9	1.2640449438202246	0.04144378474268043	3972, 596, 7098, 5972, 1299, 3643, 8743, 2099, 3623	698	94	16792	2.3033591416204353	1.0	0.41353700177185115	54.7154
GOTERM_BP_DIRECT	GO:0051968~positive regulation of synaptic transmission, glutamatergic	4	0.5617977528089888	0.042041691812483566	5743, 1956, 22941, 1812	698	19	16792	5.064696124264817	1.0	0.4172048967242191	55.2412
GOTERM_BP_DIRECT	GO:0090190~positive regulation of branching involved in ureteric bud morphogenesis	4	0.5617977528089888	0.042041691812483566	7040, 183, 7422, 186	698	19	16792	5.064696124264817	1.0	0.4172048967242191	55.2412
GOTERM_BP_DIRECT	GO:0001894~tissue homeostasis	4	0.5617977528089888	0.042041691812483566	31, 1490, 6794, 2778	698	19	16792	5.064696124264817	1.0	0.4172048967242191	55.2412
GOTERM_BP_DIRECT	GO:0048814~regulation of dendrite morphogenesis	4	0.5617977528089888	0.042041691812483566	10084, 1136, 4734, 6794	698	19	16792	5.064696124264817	1.0	0.4172048967242191	55.2412
GOTERM_BP_DIRECT	GO:0008637~apoptotic mitochondrial changes	4	0.5617977528089888	0.042041691812483566	1029, 2729, 10899, 207	698	19	16792	5.064696124264817	1.0	0.4172048967242191	55.2412
GOTERM_BP_DIRECT	GO:0048260~positive regulation of receptor-mediated endocytosis	4	0.5617977528089888	0.042041691812483566	567, 3077, 5538, 5054	698	19	16792	5.064696124264817	1.0	0.4172048967242191	55.2412
GOTERM_BP_DIRECT	GO:0042100~B cell proliferation	5	0.7022471910112359	0.04213317700546747	958, 596, 3586, 973, 5580	698	32	16792	3.7589541547277943	1.0	0.4169797125839513	55.3211
GOTERM_BP_DIRECT	GO:0042177~negative regulation of protein catabolic process	5	0.7022471910112359	0.04213317700546747	1956, 4843, 5970, 2316, 3630	698	32	16792	3.7589541547277943	1.0	0.4169797125839513	55.3211
GOTERM_BP_DIRECT	GO:0051480~regulation of cytosolic calcium ion concentration	5	0.7022471910112359	0.04213317700546747	2147, 796, 857, 7224, 2852	698	32	16792	3.7589541547277943	1.0	0.4169797125839513	55.3211
GOTERM_BP_DIRECT	GO:0014066~regulation of phosphatidylinositol 3-kinase signaling	8	1.1235955056179776	0.04290267511420574	9365, 8870, 1956, 3667, 2250, 8074, 207, 5159	698	78	16792	2.4674160605392697	1.0	0.4218946833182259	55.9881
GOTERM_BP_DIRECT	GO:0045860~positive regulation of protein kinase activity	6	0.8426966292134831	0.04437077216515609	920, 2641, 6385, 7124, 566, 10899	698	47	16792	3.0711455221605806	1.0	0.43194082017879665	57.2346
GOTERM_BP_DIRECT	GO:0008630~intrinsic apoptotic signaling pathway in response to DNA damage	6	0.8426966292134831	0.04437077216515609	3162, 596, 6648, 7124, 7133, 23411	698	47	16792	3.0711455221605806	1.0	0.43194082017879665	57.2346
GOTERM_BP_DIRECT	GO:0071230~cellular response to amino acid stimulus	6	0.8426966292134831	0.04437077216515609	1281, 4313, 1282, 1956, 7124, 1277	698	47	16792	3.0711455221605806	1.0	0.43194082017879665	57.2346
GOTERM_BP_DIRECT	GO:0002250~adaptive immune response	12	1.6853932584269662	0.04440795975723129	1514, 84876, 920, 3458, 301, 8792, 1520, 4734, 51752, 973, 4068, 3558	698	148	16792	1.9505924262371255	1.0	0.4312812131870103	57.2658
GOTERM_BP_DIRECT	GO:0007169~transmembrane receptor protein tyrosine kinase signaling pathway	9	1.2640449438202246	0.04600412498587972	920, 27020, 1956, 2321, 3791, 3643, 624, 6098, 780	698	96	16792	2.2553724928366763	1.0	0.4420263332505271	58.5822
GOTERM_BP_DIRECT	GO:0002931~response to ischemia	5	0.7022471910112359	0.04642883110336995	596, 375611, 55328, 10891, 857	698	33	16792	3.6450464530693756	1.0	0.4441504935109284	58.9259
GOTERM_BP_DIRECT	GO:0030318~melanocyte differentiation	4	0.5617977528089888	0.04798141268999194	7306, 1910, 1908, 596	698	20	16792	4.811461318051576	1.0	0.45427271097380983	60.1597
GOTERM_BP_DIRECT	GO:1902895~positive regulation of pri-miRNA transcription from RNA polymerase II promoter	4	0.5617977528089888	0.04798141268999194	7040, 5970, 3091, 2353	698	20	16792	4.811461318051576	1.0	0.45427271097380983	60.1597
GOTERM_BP_DIRECT	GO:0034614~cellular response to reactive oxygen species	4	0.5617977528089888	0.04798141268999194	133522, 7168, 6546, 2353	698	20	16792	4.811461318051576	1.0	0.45427271097380983	60.1597
GOTERM_BP_DIRECT	GO:0035584~calcium-mediated signaling using intracellular calcium source	4	0.5617977528089888	0.04798141268999194	7412, 6403, 3791, 566	698	20	16792	4.811461318051576	1.0	0.45427271097380983	60.1597
GOTERM_BP_DIRECT	GO:0042326~negative regulation of phosphorylation	4	0.5617977528089888	0.04798141268999194	1029, 197, 3623, 23411	698	20	16792	4.811461318051576	1.0	0.45427271097380983	60.1597
GOTERM_BP_DIRECT	GO:0097192~extrinsic apoptotic signaling pathway in absence of ligand	5	0.7022471910112359	0.05095865845987137	596, 3565, 3553, 3934, 3558	698	34	16792	3.537839204449688	1.0	0.4739526226654893	62.4281
GOTERM_BP_DIRECT	GO:0046620~regulation of organ growth	3	0.42134831460674155	0.051027992355865824	2296, 28982, 6647	698	9	16792	8.019102196752627	1.0	0.47345481585962557	62.4794
GOTERM_BP_DIRECT	GO:0006782~protoporphyrinogen IX biosynthetic process	3	0.42134831460674155	0.051027992355865824	212, 210, 1371	698	9	16792	8.019102196752627	1.0	0.47345481585962557	62.4794
GOTERM_BP_DIRECT	GO:0086014~atrial cardiac muscle cell action potential	3	0.42134831460674155	0.051027992355865824	2697, 3784, 10052	698	9	16792	8.019102196752627	1.0	0.47345481585962557	62.4794
GOTERM_BP_DIRECT	GO:0002544~chronic inflammatory response	3	0.42134831460674155	0.051027992355865824	2697, 7412, 6356	698	9	16792	8.019102196752627	1.0	0.47345481585962557	62.4794
GOTERM_BP_DIRECT	GO:0032835~glomerulus development	3	0.42134831460674155	0.051027992355865824	596, 51196, 2028	698	9	16792	8.019102196752627	1.0	0.47345481585962557	62.4794
GOTERM_BP_DIRECT	GO:0010863~positive regulation of phospholipase C activity	3	0.42134831460674155	0.051027992355865824	2321, 2099, 5159	698	9	16792	8.019102196752627	1.0	0.47345481585962557	62.4794
GOTERM_BP_DIRECT	GO:0043583~ear development	3	0.42134831460674155	0.051027992355865824	596, 1889, 780	698	9	16792	8.019102196752627	1.0	0.47345481585962557	62.4794
GOTERM_BP_DIRECT	GO:0050807~regulation of synapse organization	3	0.42134831460674155	0.051027992355865824	11202, 4734, 3586	698	9	16792	8.019102196752627	1.0	0.47345481585962557	62.4794
GOTERM_BP_DIRECT	GO:0003014~renal system process	3	0.42134831460674155	0.051027992355865824	57835, 596, 183	698	9	16792	8.019102196752627	1.0	0.47345481585962557	62.4794
GOTERM_BP_DIRECT	GO:0010579~positive regulation of adenylate cyclase activity involved in G-protein coupled receptor signaling pathway	3	0.42134831460674155	0.051027992355865824	7432, 1812, 2852	698	9	16792	8.019102196752627	1.0	0.47345481585962557	62.4794
GOTERM_BP_DIRECT	GO:2000304~positive regulation of ceramide biosynthetic process	3	0.42134831460674155	0.051027992355865824	8439, 7124, 5580	698	9	16792	8.019102196752627	1.0	0.47345481585962557	62.4794
GOTERM_BP_DIRECT	GO:0010459~negative regulation of heart rate	3	0.42134831460674155	0.051027992355865824	6863, 10911, 186	698	9	16792	8.019102196752627	1.0	0.47345481585962557	62.4794
GOTERM_BP_DIRECT	GO:0002237~response to molecule of bacterial origin	3	0.42134831460674155	0.051027992355865824	2920, 3586, 3576	698	9	16792	8.019102196752627	1.0	0.47345481585962557	62.4794
GOTERM_BP_DIRECT	GO:0003084~positive regulation of systemic arterial blood pressure	3	0.42134831460674155	0.051027992355865824	1636, 551, 65125	698	9	16792	8.019102196752627	1.0	0.47345481585962557	62.4794
GOTERM_BP_DIRECT	GO:0009410~response to xenobiotic stimulus	3	0.42134831460674155	0.051027992355865824	2876, 2729, 196	698	9	16792	8.019102196752627	1.0	0.47345481585962557	62.4794
GOTERM_BP_DIRECT	GO:0032000~positive regulation of fatty acid beta-oxidation	3	0.42134831460674155	0.051027992355865824	5465, 7291, 3667	698	9	16792	8.019102196752627	1.0	0.47345481585962557	62.4794
GOTERM_BP_DIRECT	GO:0034144~negative regulation of toll-like receptor 4 signaling pathway	3	0.42134831460674155	0.051027992355865824	730249, 100302736, 353376	698	9	16792	8.019102196752627	1.0	0.47345481585962557	62.4794
GOTERM_BP_DIRECT	GO:0006972~hyperosmotic response	3	0.42134831460674155	0.051027992355865824	7098, 6558, 5879	698	9	16792	8.019102196752627	1.0	0.47345481585962557	62.4794
GOTERM_BP_DIRECT	GO:0000122~negative regulation of transcription from RNA polymerase II promoter	40	5.617977528089887	0.05329113589752457	8554, 7291, 1910, 2056, 2033, 9242, 5970, 55729, 7124, 23152, 2099, 2649, 948, 1523, 5465, 7040, 3458, 1991, 7422, 7421, 130497, 23327, 5741, 3054, 9734, 857, 2100, 5468, 7157, 1906, 1831, 10628, 356, 8452, 3952, 93649, 23028, 4790, 2117, 23411	698	720	16792	1.3365170327921045	1.0	0.4876475724946432	64.1193
GOTERM_BP_DIRECT	GO:0051894~positive regulation of focal adhesion assembly	4	0.5617977528089888	0.05430801736409971	7422, 6385, 3791, 5879	698	21	16792	4.582344112430072	1.0	0.49334426969832934	64.8338
GOTERM_BP_DIRECT	GO:0071480~cellular response to gamma radiation	4	0.5617977528089888	0.05430801736409971	10413, 23028, 3014, 1535	698	21	16792	4.582344112430072	1.0	0.49334426969832934	64.8338
GOTERM_BP_DIRECT	GO:0030183~B cell differentiation	7	0.9831460674157303	0.055622111421468744	7412, 2033, 9734, 3565, 55249, 3586, 973	698	66	16792	2.551532517148563	1.0	0.50086353825252	65.7372
GOTERM_BP_DIRECT	GO:0040018~positive regulation of multicellular organism growth	5	0.7022471910112359	0.05572140441705564	596, 2688, 51761, 1813, 2690	698	35	16792	3.436758084322555	1.0	0.5005163144109311	65.8045
GOTERM_BP_DIRECT	GO:0086091~regulation of heart rate by cardiac conduction	5	0.7022471910112359	0.05572140441705564	3762, 783, 3784, 2702, 857	698	35	16792	3.436758084322555	1.0	0.5005163144109311	65.8045
GOTERM_BP_DIRECT	GO:0071902~positive regulation of protein serine/threonine kinase activity	5	0.7022471910112359	0.05572140441705564	805, 801, 808, 6794, 4057	698	35	16792	3.436758084322555	1.0	0.5005163144109311	65.8045
GOTERM_BP_DIRECT	GO:0048565~digestive tract development	5	0.7022471910112359	0.05572140441705564	7040, 1281, 5310, 93649, 1543	698	35	16792	3.436758084322555	1.0	0.5005163144109311	65.8045
GOTERM_BP_DIRECT	GO:0007218~neuropeptide signaling pathway	9	1.2640449438202246	0.05880151519665672	4158, 6863, 4852, 4878, 796, 7349, 5443, 51083, 4887	698	101	16792	2.1437203892309	1.0	0.5188930680221053	67.8329
GOTERM_BP_DIRECT	GO:0070588~calcium ion transmembrane transport	10	1.4044943820224718	0.059476416697761304	84876, 492, 783, 5310, 6546, 140738, 490, 7224, 7222, 488	698	119	16792	2.021622402542679	1.0	0.5220460355608394	68.2619
GOTERM_BP_DIRECT	GO:0007186~G-protein coupled receptor signaling pathway	48	6.741573033707865	0.06033021553846728	805, 2641, 19, 801, 6347, 2740, 2784, 7349, 156, 335, 152, 150, 151, 3357, 6356, 5132, 729230, 3630, 26033, 5741, 624, 2852, 3576, 4881, 5159, 4158, 146, 187, 2920, 4295, 2778, 1903, 5468, 207, 1906, 348, 3972, 1909, 7052, 183, 185, 186, 7432, 5473, 6915, 808, 3643, 5879	698	899	16792	1.284483555430899	1.0	0.5262477111612449	68.7968
GOTERM_BP_DIRECT	GO:0048469~cell maturation	5	0.7022471910112359	0.0607152247001448	7422, 5972, 59067, 5468, 11334	698	36	16792	3.3412925819802615	1.0	0.5275788018143925	69.0352
GOTERM_BP_DIRECT	GO:0043171~peptide catabolic process	4	0.5617977528089888	0.06101122148716149	1636, 51752, 290, 2028	698	22	16792	4.374055743683251	1.0	0.5283662086947136	69.2174
GOTERM_BP_DIRECT	GO:0006884~cell volume homeostasis	3	0.42134831460674155	0.062068690476226956	1185, 358, 118	698	10	16792	7.217191977077364	1.0	0.5336757351002901	69.8598
GOTERM_BP_DIRECT	GO:0007168~receptor guanylyl cyclase signaling pathway	3	0.42134831460674155	0.062068690476226956	4879, 4878, 4881	698	10	16792	7.217191977077364	1.0	0.5336757351002901	69.8598
GOTERM_BP_DIRECT	GO:0042416~dopamine biosynthetic process	3	0.42134831460674155	0.062068690476226956	2643, 186, 7054	698	10	16792	7.217191977077364	1.0	0.5336757351002901	69.8598
GOTERM_BP_DIRECT	GO:0019371~cyclooxygenase pathway	3	0.42134831460674155	0.062068690476226956	5730, 5743, 5740	698	10	16792	7.217191977077364	1.0	0.5336757351002901	69.8598
GOTERM_BP_DIRECT	GO:0010737~protein kinase A signaling	3	0.42134831460674155	0.062068690476226956	2641, 51083, 2200	698	10	16792	7.217191977077364	1.0	0.5336757351002901	69.8598
GOTERM_BP_DIRECT	GO:0002021~response to dietary excess	3	0.42134831460674155	0.062068690476226956	10891, 3952, 348	698	10	16792	7.217191977077364	1.0	0.5336757351002901	69.8598
GOTERM_BP_DIRECT	GO:0050765~negative regulation of phagocytosis	3	0.42134831460674155	0.062068690476226956	7040, 5728, 9370	698	10	16792	7.217191977077364	1.0	0.5336757351002901	69.8598
GOTERM_BP_DIRECT	GO:0043268~positive regulation of potassium ion transport	3	0.42134831460674155	0.062068690476226956	150, 27347, 1812	698	10	16792	7.217191977077364	1.0	0.5336757351002901	69.8598
GOTERM_BP_DIRECT	GO:0045793~positive regulation of cell size	3	0.42134831460674155	0.062068690476226956	375611, 23028, 1906	698	10	16792	7.217191977077364	1.0	0.5336757351002901	69.8598
GOTERM_BP_DIRECT	GO:0060044~negative regulation of cardiac muscle cell proliferation	3	0.42134831460674155	0.062068690476226956	2697, 5950, 5728	698	10	16792	7.217191977077364	1.0	0.5336757351002901	69.8598
GOTERM_BP_DIRECT	GO:0043117~positive regulation of vascular permeability	3	0.42134831460674155	0.062068690476226956	7040, 7422, 7349	698	10	16792	7.217191977077364	1.0	0.5336757351002901	69.8598
GOTERM_BP_DIRECT	GO:0036376~sodium ion export from cell	3	0.42134831460674155	0.062068690476226956	486, 476, 477	698	10	16792	7.217191977077364	1.0	0.5336757351002901	69.8598
GOTERM_BP_DIRECT	GO:0051481~negative regulation of cytosolic calcium ion concentration	3	0.42134831460674155	0.062068690476226956	6546, 1813, 477	698	10	16792	7.217191977077364	1.0	0.5336757351002901	69.8598
GOTERM_BP_DIRECT	GO:0071383~cellular response to steroid hormone stimulus	3	0.42134831460674155	0.062068690476226956	2908, 476, 477	698	10	16792	7.217191977077364	1.0	0.5336757351002901	69.8598
GOTERM_BP_DIRECT	GO:0032880~regulation of protein localization	6	0.8426966292134831	0.06368669145703558	9910, 596, 7432, 3630, 5172, 207	698	52	16792	2.775843068106678	1.0	0.5421680543357339	70.8182
GOTERM_BP_DIRECT	GO:0006633~fatty acid biosynthetic process	6	0.8426966292134831	0.06368669145703558	4023, 5564, 5563, 116285, 31, 5562	698	52	16792	2.775843068106678	1.0	0.5421680543357339	70.8182
GOTERM_BP_DIRECT	GO:0071320~cellular response to cAMP	6	0.8426966292134831	0.06368669145703558	65010, 6546, 3784, 358, 9370, 23028	698	52	16792	2.775843068106678	1.0	0.5421680543357339	70.8182
GOTERM_BP_DIRECT	GO:2001240~negative regulation of extrinsic apoptotic signaling pathway in absence of ligand	5	0.7022471910112359	0.06593771662918588	596, 7124, 3553, 51530, 207	698	37	16792	3.250987377061876	1.0	0.5540670198402053	72.1037
GOTERM_BP_DIRECT	GO:0051898~negative regulation of protein kinase B signaling	5	0.7022471910112359	0.06593771662918588	5728, 7498, 1813, 23411, 2852	698	37	16792	3.250987377061876	1.0	0.5540670198402053	72.1037
GOTERM_BP_DIRECT	GO:0048013~ephrin receptor signaling pathway	8	1.1235955056179776	0.06612587824111718	4313, 4318, 2051, 8874, 5664, 10451, 5879, 5921	698	86	16792	2.2378889851402675	1.0	0.5541328867534752	72.2086
GOTERM_BP_DIRECT	GO:0001822~kidney development	8	1.1235955056179776	0.06612587824111718	5310, 183, 7422, 5972, 185, 1636, 7917, 4311	698	86	16792	2.2378889851402675	1.0	0.5541328867534752	72.2086
GOTERM_BP_DIRECT	GO:0043154~negative regulation of cysteine-type endopeptidase activity involved in apoptotic process	7	0.9831460674157303	0.06628321731783832	7422, 2876, 358, 3082, 3569, 207, 551	698	69	16792	2.4405963207508	1.0	0.5540252880048556	72.2962
GOTERM_BP_DIRECT	GO:0006935~chemotaxis	10	1.4044943820224718	0.06742375670247774	5919, 6356, 729230, 3565, 2920, 10850, 6347, 10928, 2242, 3576	698	122	16792	1.971910376250646	1.0	0.5594036019796782	72.9227
GOTERM_BP_DIRECT	GO:0009617~response to bacterium	4	0.5617977528089888	0.06807960434036374	4843, 6347, 857, 51752	698	23	16792	4.1838794070013705	1.0	0.5620358857004191	73.2769
GOTERM_BP_DIRECT	GO:0007194~negative regulation of adenylate cyclase activity	4	0.5617977528089888	0.06807960434036374	1910, 150, 729230, 1813	698	23	16792	4.1838794070013705	1.0	0.5620358857004191	73.2769
GOTERM_BP_DIRECT	GO:0090398~cellular senescence	4	0.5617977528089888	0.06807960434036374	4976, 1029, 3014, 5580	698	23	16792	4.1838794070013705	1.0	0.5620358857004191	73.2769
GOTERM_BP_DIRECT	GO:0032733~positive regulation of interleukin-10 production	4	0.5617977528089888	0.06807960434036374	7099, 3082, 3565, 11334	698	23	16792	4.1838794070013705	1.0	0.5620358857004191	73.2769
GOTERM_BP_DIRECT	GO:0019933~cAMP-mediated signaling	5	0.7022471910112359	0.07138595090304552	133, 7052, 111, 2740, 51083	698	38	16792	3.165435077665511	1.0	0.5788924242823659	74.9967
GOTERM_BP_DIRECT	GO:0007154~cell communication	5	0.7022471910112359	0.07138595090304552	6546, 2701, 2702, 10052, 283	698	38	16792	3.165435077665511	1.0	0.5788924242823659	74.9967
GOTERM_BP_DIRECT	GO:0010811~positive regulation of cell-substrate adhesion	5	0.7022471910112359	0.07138595090304552	5764, 2199, 5879, 246, 4887	698	38	16792	3.165435077665511	1.0	0.5788924242823659	74.9967
GOTERM_BP_DIRECT	GO:0048511~rhythmic process	6	0.8426966292134831	0.07254538051810577	7291, 5563, 5562, 150094, 102724428, 5468	698	54	16792	2.673034065584209	1.0	0.5839957882251294	75.5746
GOTERM_BP_DIRECT	GO:0034145~positive regulation of toll-like receptor 4 signaling pathway	3	0.42134831460674155	0.07382809609878507	100302736, 353376, 4057	698	11	16792	6.561083615524877	1.0	0.5896523755436512	76.1992
GOTERM_BP_DIRECT	GO:0019532~oxalate transport	3	0.42134831460674155	0.07382809609878507	65010, 375611, 5172	698	11	16792	6.561083615524877	1.0	0.5896523755436512	76.1992
GOTERM_BP_DIRECT	GO:0033197~response to vitamin E	3	0.42134831460674155	0.07382809609878507	210, 3952, 847	698	11	16792	6.561083615524877	1.0	0.5896523755436512	76.1992
GOTERM_BP_DIRECT	GO:0042417~dopamine metabolic process	3	0.42134831460674155	0.07382809609878507	1812, 1813, 4881	698	11	16792	6.561083615524877	1.0	0.5896523755436512	76.1992
GOTERM_BP_DIRECT	GO:0042511~positive regulation of tyrosine phosphorylation of Stat1 protein	3	0.42134831460674155	0.07382809609878507	958, 3458, 59067	698	11	16792	6.561083615524877	1.0	0.5896523755436512	76.1992
GOTERM_BP_DIRECT	GO:0001775~cell activation	3	0.42134831460674155	0.07382809609878507	7076, 3479, 1471	698	11	16792	6.561083615524877	1.0	0.5896523755436512	76.1992
GOTERM_BP_DIRECT	GO:0009743~response to carbohydrate	3	0.42134831460674155	0.07382809609878507	338, 3553, 1471	698	11	16792	6.561083615524877	1.0	0.5896523755436512	76.1992
GOTERM_BP_DIRECT	GO:0060081~membrane hyperpolarization	3	0.42134831460674155	0.07382809609878507	9370, 476, 834	698	11	16792	6.561083615524877	1.0	0.5896523755436512	76.1992
GOTERM_BP_DIRECT	GO:0061045~negative regulation of wound healing	3	0.42134831460674155	0.07382809609878507	2697, 325, 5054	698	11	16792	6.561083615524877	1.0	0.5896523755436512	76.1992
GOTERM_BP_DIRECT	GO:0051923~sulfation	3	0.42134831460674155	0.07382809609878507	6818, 445329, 6817	698	11	16792	6.561083615524877	1.0	0.5896523755436512	76.1992
GOTERM_BP_DIRECT	GO:0030238~male sex determination	3	0.42134831460674155	0.07382809609878507	6736, 3643, 2796	698	11	16792	6.561083615524877	1.0	0.5896523755436512	76.1992
GOTERM_BP_DIRECT	GO:0048016~inositol phosphate-mediated signaling	3	0.42134831460674155	0.07382809609878507	1908, 51196, 1906	698	11	16792	6.561083615524877	1.0	0.5896523755436512	76.1992
GOTERM_BP_DIRECT	GO:0050482~arachidonic acid secretion	4	0.5617977528089888	0.07550077506674821	301, 1636, 1813, 624	698	24	16792	4.009551098376313	1.0	0.5971834376010685	76.9909
GOTERM_BP_DIRECT	GO:0007548~sex differentiation	4	0.5617977528089888	0.07550077506674821	6736, 367, 268, 1586	698	24	16792	4.009551098376313	1.0	0.5971834376010685	76.9909
GOTERM_BP_DIRECT	GO:0008277~regulation of G-protein coupled receptor protein signaling pathway	5	0.7022471910112359	0.07705650368165731	5997, 51196, 8490, 2868, 2869	698	39	16792	3.0842700756740875	1.0	0.6039723542976001	77.7049
GOTERM_BP_DIRECT	GO:0060548~negative regulation of cell death	6	0.8426966292134831	0.07721441593144426	3357, 1490, 5587, 1471, 1392, 8840	698	55	16792	2.6244334462099506	1.0	0.6037642058163215	77.7762
GOTERM_BP_DIRECT	GO:2001303~lipoxin A4 biosynthetic process	2	0.2808988764044944	0.08129518868279352	239.246	698	2	16792	24.05730659025788	1.0	0.622497483203866	79.5453
GOTERM_BP_DIRECT	GO:0014806~smooth muscle hyperplasia	2	0.2808988764044944	0.08129518868279352	3162.48	698	2	16792	24.05730659025788	1.0	0.622497483203866	79.5453
GOTERM_BP_DIRECT	GO:1904373~response to kainic acid	2	0.2808988764044944	0.08129518868279352	5764.85	698	2	16792	24.05730659025788	1.0	0.622497483203866	79.5453
GOTERM_BP_DIRECT	GO:0044860~protein localization to plasma membrane raft	2	0.2808988764044944	0.08129518868279352	2319.86	698	2	16792	24.05730659025788	1.0	0.622497483203866	79.5453
GOTERM_BP_DIRECT	GO:0002019~regulation of renal output by angiotensin	2	0.2808988764044944	0.08129518868279352	183.164	698	2	16792	24.05730659025788	1.0	0.622497483203866	79.5453
GOTERM_BP_DIRECT	GO:0007199~G-protein coupled receptor signaling pathway coupled to cGMP nucleotide second messenger	2	0.2808988764044944	0.08129518868279352	183.186	698	2	16792	24.05730659025788	1.0	0.622497483203866	79.5453
GOTERM_BP_DIRECT	GO:1902947~regulation of tau-protein kinase activity	2	0.2808988764044944	0.08129518868279352	3082.35	698	2	16792	24.05730659025788	1.0	0.622497483203866	79.5453
GOTERM_BP_DIRECT	GO:0032707~negative regulation of interleukin-23 production	2	0.2808988764044944	0.08129518868279352	7099.59	698	2	16792	24.05730659025788	1.0	0.622497483203866	79.5453
GOTERM_BP_DIRECT	GO:0060401~cytosolic calcium ion transport	2	0.2808988764044944	0.08129518868279352	6546.15	698	2	16792	24.05730659025788	1.0	0.622497483203866	79.5453
GOTERM_BP_DIRECT	GO:2000724~positive regulation of cardiac vascular smooth muscle cell differentiation	2	0.2808988764044944	0.08129518868279352	93649.3	698	2	16792	24.05730659025788	1.0	0.622497483203866	79.5453
GOTERM_BP_DIRECT	GO:0031645~negative regulation of neurological system process	2	0.2808988764044944	0.08129518868279352	796.489	698	2	16792	24.05730659025788	1.0	0.622497483203866	79.5453
GOTERM_BP_DIRECT	GO:1904434~positive regulation of ferrous iron binding	2	0.2808988764044944	0.08129518868279352	567.308	698	2	16792	24.05730659025788	1.0	0.622497483203866	79.5453
GOTERM_BP_DIRECT	GO:0035358~regulation of peroxisome proliferator activated receptor signaling pathway	2	0.2808988764044944	0.08129518868279352	23411.2	698	2	16792	24.05730659025788	1.0	0.622497483203866	79.5453
GOTERM_BP_DIRECT	GO:2000854~positive regulation of corticosterone secretion	2	0.2808988764044944	0.08129518868279352	6863.14	698	2	16792	24.05730659025788	1.0	0.622497483203866	79.5453
GOTERM_BP_DIRECT	GO:0003051~angiotensin-mediated drinking behavior	2	0.2808988764044944	0.08129518868279352	59272.2	698	2	16792	24.05730659025788	1.0	0.622497483203866	79.5453
GOTERM_BP_DIRECT	GO:0003294~atrial ventricular junction remodeling	2	0.2808988764044944	0.08129518868279352	2697.27	698	2	16792	24.05730659025788	1.0	0.622497483203866	79.5453
GOTERM_BP_DIRECT	GO:0032615~interleukin-12 production	2	0.2808988764044944	0.08129518868279352	3952.56	698	2	16792	24.05730659025788	1.0	0.622497483203866	79.5453
GOTERM_BP_DIRECT	GO:0086100~endothelin receptor signaling pathway	2	0.2808988764044944	0.08129518868279352	1909.19	698	2	16792	24.05730659025788	1.0	0.622497483203866	79.5453
GOTERM_BP_DIRECT	GO:0036303~lymph vessel morphogenesis	2	0.2808988764044944	0.08129518868279352	5310.74	698	2	16792	24.05730659025788	1.0	0.622497483203866	79.5453
GOTERM_BP_DIRECT	GO:1901558~response to metformin	2	0.2808988764044944	0.08129518868279352	10891.5	698	2	16792	24.05730659025788	1.0	0.622497483203866	79.5453
GOTERM_BP_DIRECT	GO:0032943~mononuclear cell proliferation	2	0.2808988764044944	0.08129518868279352	7040.16	698	2	16792	24.05730659025788	1.0	0.622497483203866	79.5453
GOTERM_BP_DIRECT	GO:2000494~positive regulation of interleukin-18-mediated signaling pathway	2	0.2808988764044944	0.08129518868279352	1.00303e+08	698	2	16792	24.05730659025788	1.0	0.622497483203866	79.5453
GOTERM_BP_DIRECT	GO:0070543~response to linoleic acid	2	0.2808988764044944	0.08129518868279352	9370.95	698	2	16792	24.05730659025788	1.0	0.622497483203866	79.5453
GOTERM_BP_DIRECT	GO:1904879~positive regulation of calcium ion transmembrane transport via high voltage-gated calcium channel	2	0.2808988764044944	0.08129518868279352	783.254	698	2	16792	24.05730659025788	1.0	0.622497483203866	79.5453
GOTERM_BP_DIRECT	GO:1904437~positive regulation of transferrin receptor binding	2	0.2808988764044944	0.08129518868279352	567.308	698	2	16792	24.05730659025788	1.0	0.622497483203866	79.5453
GOTERM_BP_DIRECT	GO:0086021~SA node cell to atrial cardiac muscle cell communication by electrical coupling	2	0.2808988764044944	0.08129518868279352	2702.1	698	2	16792	24.05730659025788	1.0	0.622497483203866	79.5453
GOTERM_BP_DIRECT	GO:0060557~positive regulation of vitamin D biosynthetic process	2	0.2808988764044944	0.08129518868279352	3458.71	698	2	16792	24.05730659025788	1.0	0.622497483203866	79.5453
GOTERM_BP_DIRECT	GO:2000334~positive regulation of blood microparticle formation	2	0.2808988764044944	0.08129518868279352	7124.95	698	2	16792	24.05730659025788	1.0	0.622497483203866	79.5453
GOTERM_BP_DIRECT	GO:0050794~regulation of cellular process	2	0.2808988764044944	0.08129518868279352	65266.7	698	2	16792	24.05730659025788	1.0	0.622497483203866	79.5453
GOTERM_BP_DIRECT	GO:0034381~plasma lipoprotein particle clearance	2	0.2808988764044944	0.08129518868279352	4481.95	698	2	16792	24.05730659025788	1.0	0.622497483203866	79.5453
GOTERM_BP_DIRECT	GO:0090265~positive regulation of immune complex clearance by monocytes and macrophages	2	0.2808988764044944	0.08129518868279352	729231	698	2	16792	24.05730659025788	1.0	0.622497483203866	79.5453
GOTERM_BP_DIRECT	GO:0002542~Factor XII activation	2	0.2808988764044944	0.08129518868279352	2161.38	698	2	16792	24.05730659025788	1.0	0.622497483203866	79.5453
GOTERM_BP_DIRECT	GO:0098868~bone growth	2	0.2808988764044944	0.08129518868279352	3953.4	698	2	16792	24.05730659025788	1.0	0.622497483203866	79.5453
GOTERM_BP_DIRECT	GO:0071389~cellular response to mineralocorticoid stimulus	2	0.2808988764044944	0.08129518868279352	1906.29	698	2	16792	24.05730659025788	1.0	0.622497483203866	79.5453
GOTERM_BP_DIRECT	GO:0070101~positive regulation of chemokine-mediated signaling pathway	2	0.2808988764044944	0.08129518868279352	3091.19	698	2	16792	24.05730659025788	1.0	0.622497483203866	79.5453
GOTERM_BP_DIRECT	GO:0010652~positive regulation of cell communication by chemical coupling	2	0.2808988764044944	0.08129518868279352	2697.27	698	2	16792	24.05730659025788	1.0	0.622497483203866	79.5453
GOTERM_BP_DIRECT	GO:1903991~positive regulation of ferrous iron import into cell	2	0.2808988764044944	0.08129518868279352	567.308	698	2	16792	24.05730659025788	1.0	0.622497483203866	79.5453
GOTERM_BP_DIRECT	GO:0002730~regulation of dendritic cell cytokine production	2	0.2808988764044944	0.08129518868279352	7098.71	698	2	16792	24.05730659025788	1.0	0.622497483203866	79.5453
GOTERM_BP_DIRECT	GO:0042418~epinephrine biosynthetic process	2	0.2808988764044944	0.08129518868279352	5409.71	698	2	16792	24.05730659025788	1.0	0.622497483203866	79.5453
GOTERM_BP_DIRECT	GO:0002017~regulation of blood volume by renal aldosterone	2	0.2808988764044944	0.08129518868279352	3291.16	698	2	16792	24.05730659025788	1.0	0.622497483203866	79.5453
GOTERM_BP_DIRECT	GO:0032305~positive regulation of icosanoid secretion	2	0.2808988764044944	0.08129518868279352	1579.85	698	2	16792	24.05730659025788	1.0	0.622497483203866	79.5453
GOTERM_BP_DIRECT	GO:0001912~positive regulation of leukocyte mediated cytotoxicity	2	0.2808988764044944	0.08129518868279352	4843.63	698	2	16792	24.05730659025788	1.0	0.622497483203866	79.5453
GOTERM_BP_DIRECT	GO:0010966~regulation of phosphate transport	2	0.2808988764044944	0.08129518868279352	8074.61	698	2	16792	24.05730659025788	1.0	0.622497483203866	79.5453
GOTERM_BP_DIRECT	GO:0032227~negative regulation of synaptic transmission, dopaminergic	2	0.2808988764044944	0.08129518868279352	5743.65	698	2	16792	24.05730659025788	1.0	0.622497483203866	79.5453
GOTERM_BP_DIRECT	GO:0009820~alkaloid metabolic process	2	0.2808988764044944	0.08129518868279352	1544.16	698	2	16792	24.05730659025788	1.0	0.622497483203866	79.5453
GOTERM_BP_DIRECT	GO:0072604~interleukin-6 secretion	2	0.2808988764044944	0.08129518868279352	3952.48	698	2	16792	24.05730659025788	1.0	0.622497483203866	79.5453
GOTERM_BP_DIRECT	GO:0060453~regulation of gastric acid secretion	2	0.2808988764044944	0.08129518868279352	3784.64	698	2	16792	24.05730659025788	1.0	0.622497483203866	79.5453
GOTERM_BP_DIRECT	GO:0003057~regulation of the force of heart contraction by chemical signal	2	0.2808988764044944	0.08129518868279352	4846.86	698	2	16792	24.05730659025788	1.0	0.622497483203866	79.5453
GOTERM_BP_DIRECT	GO:0032304~negative regulation of icosanoid secretion	2	0.2808988764044944	0.08129518868279352	186.853	698	2	16792	24.05730659025788	1.0	0.622497483203866	79.5453
GOTERM_BP_DIRECT	GO:0019285~glycine betaine biosynthetic process from choline	2	0.2808988764044944	0.08129518868279352	55349.5	698	2	16792	24.05730659025788	1.0	0.622497483203866	79.5453
GOTERM_BP_DIRECT	GO:0022898~regulation of transmembrane transporter activity	2	0.2808988764044944	0.08129518868279352	596.363	698	2	16792	24.05730659025788	1.0	0.622497483203866	79.5453
GOTERM_BP_DIRECT	GO:0046724~oxalic acid secretion	2	0.2808988764044944	0.08129518868279352	65010.2	698	2	16792	24.05730659025788	1.0	0.622497483203866	79.5453
GOTERM_BP_DIRECT	GO:1905049~negative regulation of metallopeptidase activity	2	0.2808988764044944	0.08129518868279352	7077.71	698	2	16792	24.05730659025788	1.0	0.622497483203866	79.5453
GOTERM_BP_DIRECT	GO:0071306~cellular response to vitamin E	2	0.2808988764044944	0.08129518868279352	1277.55	698	2	16792	24.05730659025788	1.0	0.622497483203866	79.5453
GOTERM_BP_DIRECT	GO:0046426~negative regulation of JAK-STAT cascade	5	0.7022471910112359	0.08294548878751015	2811, 8835, 54741, 4771, 857	698	40	16792	3.007163323782235	1.0	0.629228015502092	80.2222
GOTERM_BP_DIRECT	GO:0043124~negative regulation of I-kappaB kinase/NF-kappaB signaling	5	0.7022471910112359	0.08294548878751015	2950, 22900, 9370, 2099, 23411	698	40	16792	3.007163323782235	1.0	0.629228015502092	80.2222
GOTERM_BP_DIRECT	GO:0038083~peptidyl-tyrosine autophosphorylation	5	0.7022471910112359	0.08294548878751015	3791, 3643, 6098, 780, 2242	698	40	16792	3.007163323782235	1.0	0.629228015502092	80.2222
GOTERM_BP_DIRECT	GO:0006306~DNA methylation	4	0.5617977528089888	0.08326152486699782	546, 55729, 2778, 2353	698	25	16792	3.8491690544412607	1.0	0.6297045527523073	80.3493
GOTERM_BP_DIRECT	GO:0055085~transmembrane transport	16	2.247191011235955	0.08544793326295129	596, 215, 4363, 2702, 5243, 6557, 10928, 118, 335, 119, 28982, 57380, 6530, 368, 6532, 10060	698	244	16792	1.5775283010005166	1.0	0.6386903100778738	81.2082
GOTERM_BP_DIRECT	GO:0001774~microglial cell activation	3	0.42134831460674155	0.08622771344731761	3565, 566, 51311	698	12	16792	6.01432664756447	1.0	0.6412065448492656	81.5058
GOTERM_BP_DIRECT	GO:1902358~sulfate transmembrane transport	3	0.42134831460674155	0.08622771344731761	65010, 375611, 5172	698	12	16792	6.01432664756447	1.0	0.6412065448492656	81.5058
GOTERM_BP_DIRECT	GO:0050921~positive regulation of chemotaxis	3	0.42134831460674155	0.08622771344731761	7040, 5919, 5159	698	12	16792	6.01432664756447	1.0	0.6412065448492656	81.5058
GOTERM_BP_DIRECT	GO:0042446~hormone biosynthetic process	3	0.42134831460674155	0.08622771344731761	1734, 3077, 1586	698	12	16792	6.01432664756447	1.0	0.6412065448492656	81.5058
GOTERM_BP_DIRECT	GO:0007171~activation of transmembrane receptor protein tyrosine kinase activity	3	0.42134831460674155	0.08622771344731761	1136, 284, 154	698	12	16792	6.01432664756447	1.0	0.6412065448492656	81.5058
GOTERM_BP_DIRECT	GO:0050777~negative regulation of immune response	3	0.42134831460674155	0.08622771344731761	1281, 259, 3559	698	12	16792	6.01432664756447	1.0	0.6412065448492656	81.5058
GOTERM_BP_DIRECT	GO:0007191~adenylate cyclase-activating dopamine receptor signaling pathway	3	0.42134831460674155	0.08622771344731761	111, 1812, 2778	698	12	16792	6.01432664756447	1.0	0.6412065448492656	81.5058
GOTERM_BP_DIRECT	GO:0045078~positive regulation of interferon-gamma biosynthetic process	3	0.42134831460674155	0.08622771344731761	7098, 59067, 51311	698	12	16792	6.01432664756447	1.0	0.6412065448492656	81.5058
GOTERM_BP_DIRECT	GO:0097067~cellular response to thyroid hormone stimulus	3	0.42134831460674155	0.08622771344731761	1514, 10891, 1520	698	12	16792	6.01432664756447	1.0	0.6412065448492656	81.5058
GOTERM_BP_DIRECT	GO:0090399~replicative senescence	3	0.42134831460674155	0.08622771344731761	1029, 7157, 4311	698	12	16792	6.01432664756447	1.0	0.6412065448492656	81.5058
GOTERM_BP_DIRECT	GO:0015909~long-chain fatty acid transport	3	0.42134831460674155	0.08622771344731761	2170, 5468, 348	698	12	16792	6.01432664756447	1.0	0.6412065448492656	81.5058
GOTERM_BP_DIRECT	GO:0040015~negative regulation of multicellular organism growth	3	0.42134831460674155	0.08622771344731761	153, 2778, 154	698	12	16792	6.01432664756447	1.0	0.6412065448492656	81.5058
GOTERM_BP_DIRECT	GO:0045778~positive regulation of ossification	3	0.42134831460674155	0.08622771344731761	6863, 796, 5020	698	12	16792	6.01432664756447	1.0	0.6412065448492656	81.5058
GOTERM_BP_DIRECT	GO:0010524~positive regulation of calcium ion transport into cytosol	3	0.42134831460674155	0.08622771344731761	920, 857, 7222	698	12	16792	6.01432664756447	1.0	0.6412065448492656	81.5058
GOTERM_BP_DIRECT	GO:0032228~regulation of synaptic transmission, GABAergic	3	0.42134831460674155	0.08622771344731761	5728, 11188, 1813	698	12	16792	6.01432664756447	1.0	0.6412065448492656	81.5058
GOTERM_BP_DIRECT	GO:0019725~cellular homeostasis	3	0.42134831460674155	0.08622771344731761	358, 729230, 6347	698	12	16792	6.01432664756447	1.0	0.6412065448492656	81.5058
GOTERM_BP_DIRECT	GO:0001889~liver development	7	0.9831460674157303	0.08651420608224134	790, 5310, 5764, 6648, 5970, 3082, 5009	698	74	16792	2.2756911639433133	1.0	0.6415064143474449	81.6141
GOTERM_BP_DIRECT	GO:0030521~androgen receptor signaling pathway	5	0.7022471910112359	0.08904858978631244	8554, 10891, 367, 5901, 9063	698	41	16792	2.9338178768607173	1.0	0.6516488113001624	82.5457
GOTERM_BP_DIRECT	GO:0032024~positive regulation of insulin secretion	5	0.7022471910112359	0.08904858978631244	2697, 5950, 114131, 7200, 2852	698	41	16792	2.9338178768607173	1.0	0.6516488113001624	82.5457
[truncated: 29 more rows]

## Sheet: common network
Category	Term	Count	%	PValue	Genes	List Total	Pop Hits	Pop Total	Fold Enrichment	Bonferroni	Benjamini	FDR
[truncated: 522 more rows]

[truncated: 1 more sheets: genetic regulatory network]
