# Supplementary material for: Novel candidate genes important for asthma and hypertension comorbidity revealed from associative gene networks
Source: BMC Med Genomics. 2018 Feb 13;11(Suppl 1):15. doi: 10.1186/s12920-018-0331-4 (PMC6389037; doi:10.1186/s12920-018-0331-4)
Supplement: Supplementary file 2 — Lists of genes associated with asthma and hypertension. (XLSX 105 kb) [file 12920_2018_331_MOESM2_ESM.xlsx]

## Sheet: asthma
Interaction Schema	Interaction Type	Interaction Links	GeneID
5-LO -<> Asthma	treatment	Pubmed:22680930;	240
A2M -<> Asthma	regulation	Pubmed:7822665;	2
AAc -<> Asthma	regulation	Pubmed:11253969;Pubmed:11295651;Pubmed:15007631;Pubmed:19672098;	10249
AAc -<> Asthma	treatment	Pubmed:15007342;	10249
AAP -<> Asthma	regulation	Pubmed:25474185;	5345
ADIPOQ -<> Asthma	treatment	Pubmed:18390629;Pubmed:22007173;Pubmed:22492987;	9370
ADIPOQ -<> Asthma	regulation	Pubmed:26546898;	9370
ADRB2 -<> Asthma	treatment	Pubmed:22812411;Pubmed:9877002;	154
ADRB2 -<> Asthma	regulation	Pubmed:10931116;Pubmed:15347367;Pubmed:19638684;Pubmed:24279851;	154
ANG -<> Asthma	regulation	Pubmed:16478840;	283
ANG-2 -<> Asthma	regulation	Pubmed:17426207;	285
Annexin V -<> Asthma	treatment	Pubmed:23382221;	308
AP3B1 -<> Asthma	treatment	Pubmed:14742754;	8546
APOA1 -<> Asthma	treatment	Pubmed:22408624;	335
APOE -<> Asthma	regulation	Pubmed:20622028;	348
AQP5 -<> Asthma	regulation	Pubmed:18647319;	362
ARG1 -<> Asthma	regulation	Pubmed:19281908;	383
ASK1 -<> Asthma	regulation	Pubmed:23060232;	4217
Asthma -- 5-LO	association	Pubmed:11035107;Pubmed:14749922;Pubmed:15876305;Pubmed:16364163;Pubmed:1793063;Pubmed:18204779;Pubmed:22680930;Pubmed:23146124;Pubmed:23226757;Pubmed:8473681;	240
Asthma -- A2M	association	Pubmed:7822665;	2
Asthma -- AAc	association	Pubmed:10200009;Pubmed:10336590;Pubmed:10565561;Pubmed:11153583;Pubmed:11253969;Pubmed:11295651;Pubmed:11591194;Pubmed:11934722;Pubmed:12204868;Pubmed:15007342;Pubmed:15007631;Pubmed:1528609;Pubmed:1581651;Pubmed:16116817;Pubmed:16629783;Pubmed:17359389;Pubmed:17919143;Pubmed:18477016;Pubmed:18644022;Pubmed:19467177;Pubmed:19672098;Pubmed:20053584;Pubmed:20132157;Pubmed:21281870;Pubmed:21621632;P…	10249
Asthma -- AACT	association	Pubmed:2299303;	12
Asthma -- AAP	association	Pubmed:22345379;Pubmed:25474185;Pubmed:26314818;	5345
Asthma -- AARS	association	Pubmed:22695214;	16
Asthma -- AAT	association	Pubmed:17523387;Pubmed:18725338;Pubmed:19350840;	5265
Asthma -- ABL	association	Pubmed:24112389;	25
Asthma -- ABO	association	Pubmed:19771478;	28
Asthma -- ACAA	association	Pubmed:22151743;	30
Asthma -- ACM3	association	Pubmed:24430298;	1131
Asthma -- ACO1	Involvement	Pubmed:22561531;	48
Asthma -- ACTG2	association	Pubmed:12078939;Pubmed:8202842;	72
Asthma -- ADA	association	Pubmed:18473799;	100
Asthma -- ADAM12	association	Pubmed:26553447;	8038
Asthma -- ADAM33	association	Pubmed:12768445;Pubmed:14742294;Pubmed:14999429;Pubmed:15144468;Pubmed:15208587;Pubmed:15709049;Pubmed:16257631;Pubmed:16387804;Pubmed:16773130;Pubmed:16784537;Pubmed:16839403;Pubmed:16893396;Pubmed:17061022;Pubmed:17088949;Pubmed:17545039;Pubmed:17961406;Pubmed:19317339;Pubmed:20524005;Pubmed:21161400;Pubmed:21179102;Pubmed:21869474;Pubmed:22035178;Pubmed:22851202;Pubmed:22871616;Pubmed:23245479…	80332
Asthma -- ADAM33	association	Pubmed:15144468;Pubmed:16257631;Pubmed:16839403;Pubmed:16893396;Pubmed:17088949;Pubmed:17545039;Pubmed:17961406;Pubmed:20524005;Pubmed:21161400;Pubmed:21179102;Pubmed:21869474;Pubmed:22035178;Pubmed:24191661;Pubmed:25691950;	80332
Asthma -- ADCY2	Involvement	Pubmed:21912604;	108
Asthma -- ADCYAP1R1	Involvement	Pubmed:21059121;	117
Asthma -- ADIPOQ	association	Pubmed:18331416;Pubmed:18390629;Pubmed:18812451;Pubmed:19191139;Pubmed:19210351;Pubmed:20226295;Pubmed:22007173;Pubmed:22379605;Pubmed:22445899;Pubmed:22492987;Pubmed:22876927;Pubmed:23006813;Pubmed:23259727;Pubmed:23729278;Pubmed:23777560;Pubmed:24288549;Pubmed:25760347;Pubmed:25985757;Pubmed:26030188;Pubmed:26111352;Pubmed:26315710;Pubmed:26546898;Pubmed:26708392;	9370
Asthma -- ADM	association	Pubmed:11263347;Pubmed:11392362;Pubmed:11776546;Pubmed:21889828;Pubmed:24417067;Pubmed:8931633;	133
Asthma -- ADORA2B	association	Pubmed:12600086;Pubmed:15980878;	136
Asthma -- ADRA2B	association	Pubmed:12600086;	151
Asthma -- ADRB2	association	Pubmed:10669529;Pubmed:10931116;Pubmed:12452831;Pubmed:12807170;Pubmed:1355618;Pubmed:14657864;Pubmed:15347367;Pubmed:15506640;Pubmed:16197474;Pubmed:16754519;Pubmed:16875498;Pubmed:16946993;Pubmed:17351474;Pubmed:18423037;Pubmed:18785519;Pubmed:19638684;Pubmed:22812411;Pubmed:23267209;Pubmed:23964556;Pubmed:24279851;Pubmed:24499171;Pubmed:24838642;Pubmed:25111792;Pubmed:9641570;Pubmed:9877002;	154
Asthma -- ADRB2	association	Pubmed:15506640;Pubmed:19638684;Pubmed:24499171;Pubmed:25111792;	154
Asthma -- AGER	association	Pubmed:22960399;	177
Asthma -- AGO2	association	Pubmed:10921467;	27161
Asthma -- AGR2	association	Pubmed:22945652;	10551
Asthma -- AHR	association	Pubmed:10194144;Pubmed:15876305;Pubmed:21810627;Pubmed:22408624;Pubmed:22678356;	196
Asthma -- AICDA	association	Pubmed:14767694;	57379
Asthma -- AKT1	association	Pubmed:16193496;	207
Asthma -- ALBU	association	Pubmed:11289402;Pubmed:17040630;Pubmed:2013675;Pubmed:20633237;Pubmed:24067340;Pubmed:7554668;Pubmed:7564487;Pubmed:9648713;Pubmed:9772584;	213
Asthma -- ALDH2	Involvement	Pubmed:11506308;Pubmed:9600491;	217
Asthma -- Aldose reductase	association	Pubmed:16946993;Pubmed:17088131;Pubmed:18699935;Pubmed:19334371;Pubmed:20306851;Pubmed:20384618;Pubmed:20414053;Pubmed:23996716;Pubmed:26540501;	231
Asthma -- ALOX5	association	Pubmed:18204779;Pubmed:23226757;	240
Asthma -- AMBP	association	Pubmed:26003311;	259
Asthma -- AMCase	association	Pubmed:18003958;Pubmed:19662198;Pubmed:20036323;Pubmed:23623259;Pubmed:24244337;	27159
Asthma -- AMDHD2	association	Pubmed:24934276;	51005
Asthma -- AMY1	association	Pubmed:18243483;	276
Asthma -- Androgen receptor	association	Pubmed:16946993;Pubmed:17088131;Pubmed:18699935;Pubmed:19334371;Pubmed:20306851;Pubmed:20384618;Pubmed:20414053;Pubmed:23996716;Pubmed:26540501;	367
Asthma -- ANG	association	Pubmed:16478840;Pubmed:23739138;	283
Asthma -- ANG-2	association	Pubmed:17426207;Pubmed:19438587;Pubmed:25178399;	285
Asthma -- Annexin V	association	Pubmed:23382221;	308
Asthma -- AP3B1	association	Pubmed:14742754;	8546
Asthma -- APOA1	association	Pubmed:22408624;	335
Asthma -- APOE	association	Pubmed:20622028;Pubmed:22408624;	348
Asthma -- APOE	association	Pubmed:20622028;	348
Asthma -- APOJ	association	Pubmed:26661728;	1191
Asthma -- APP	association	Pubmed:26258994;	351
Asthma -- APRIO	association	Pubmed:20885906;	5621
Asthma -- AQP5	association	Pubmed:18647319;Pubmed:26823734;	362
Asthma -- ARC/ARG3.1	association	Pubmed:19707012;Pubmed:24914552;	23237
Asthma -- AREG	association	Pubmed:15696081;Pubmed:16946993;Pubmed:17088131;Pubmed:18699935;Pubmed:19334371;Pubmed:19895983;Pubmed:20306851;Pubmed:20384618;Pubmed:20414053;Pubmed:23996716;Pubmed:26540501;	374
Asthma -- AREG	Involvement	Pubmed:15696081;	374
Asthma -- ARG1	association	Pubmed:17291856;Pubmed:19281908;Pubmed:21039185;Pubmed:22472724;Pubmed:25789453;	383
Asthma -- ARG1	Involvement	Pubmed:19281908;Pubmed:19800904;	383
Asthma -- ARG2	association	Pubmed:19281908;Pubmed:20124949;	384
Asthma -- ARG2	Involvement	Pubmed:19281908;	384
Asthma -- ARTD9	association	Pubmed:11035831;Pubmed:12006423;Pubmed:20179765;Pubmed:20384875;	83666
Asthma -- ARTS	association	Pubmed:16540069;	5414
Asthma -- ASA	association	Pubmed:2229840;	410
Asthma -- ASAH1	association	Pubmed:21513752;Pubmed:24654313;Pubmed:9041971;	427
Asthma -- ASD	association	Pubmed:19822263;	414
Asthma -- ASK1	association	Pubmed:23060232;Pubmed:23921222;	4217
Asthma -- ASM	association	Pubmed:21799075;	6609
Asthma -- ASPN	association	Pubmed:7636453;	54829
Asthma -- ATG7	association	Pubmed:26701229;	10533
Asthma -- ATM	association	Pubmed:14767442;	472
Asthma -- ATP5A1	association	Pubmed:25842287;	498
Asthma -- ATP5O	association	Pubmed:22947910;	539
Asthma -- ATPAF1	association	Pubmed:21696813;	64756
Asthma -- ATPF1	association	Pubmed:21696813;	64756
Asthma -- AVP	association	Pubmed:2116072;	551
Asthma -- B7-H3	association	Pubmed:26108069;	80381
Asthma -- BACS	association	Pubmed:11035831;Pubmed:12006423;Pubmed:20179765;Pubmed:20384875;	10998
Asthma -- BAFF	association	Pubmed:16899986;	10673
Asthma -- BATF	association	Pubmed:24290279;	10538
Asthma -- BAX	association	Pubmed:19507480;	581
Asthma -- BCAM	association	Pubmed:22876441;Pubmed:23259263;	4059
Asthma -- BCHE	association	Pubmed:25348901;	590
Asthma -- BCL2	Involvement	Pubmed:18357729;	596
Asthma -- BDNF	association	Pubmed:17584309;Pubmed:19895626;Pubmed:20874832;Pubmed:24863266;Pubmed:25945802;Pubmed:26662416;	627
Asthma -- BDP	association	Pubmed:10559091;Pubmed:12063520;Pubmed:14584388;Pubmed:7695481;	10620
Asthma -- Betaine aldehyde dehydrogenase	association	Pubmed:24865624;	501
Asthma -- BGLAP	association	Pubmed:8429434;	632
Asthma -- BGLAP	Involvement	Pubmed:8429434;	632
Asthma -- BID	association	Pubmed:12853504;Pubmed:19392928;Pubmed:21088114;Pubmed:21890335;Pubmed:24077095;Pubmed:27051119;	637
Asthma -- BIRC5	association	Pubmed:22336533;	332
Asthma -- BLT	association	Pubmed:24742066;	1241
Asthma -- BLTR2	association	Pubmed:23603839;Pubmed:24742066;	56413
Asthma -- BRI	association	Pubmed:20805173;	9445
Asthma -- BTS	association	Pubmed:11050259;Pubmed:25917297;	1201
Asthma -- C2orf34	association	Pubmed:16995890;Pubmed:17454333;Pubmed:19203652;Pubmed:20808977;	79823
Asthma -- C5AR	association	Pubmed:19895849;Pubmed:25686346;	728
Asthma -- C5orf56	Involvement	Pubmed:22561531;	441108
Asthma -- C6orf10	Involvement	Pubmed:21804548;	10665
Asthma -- C9orf5	association	Pubmed:25935108;	23731
Asthma -- CA2	association	Pubmed:22908110;	760
Asthma -- CACC1	association	Pubmed:11296262;Pubmed:15318163;Pubmed:19530997;Pubmed:22080371;	1179
Asthma -- CACT	association	Pubmed:22908110;	788
Asthma -- CAGA	association	Pubmed:17452546;Pubmed:19112508;	6279
Asthma -- CAIX	association	Pubmed:17963431;	768
Asthma -- CALP	association	Pubmed:23457522;	80333
Asthma -- CAM	association	Pubmed:16995890;Pubmed:17454333;Pubmed:19203652;Pubmed:20808977;	801
Asthma -- CAPE	association	Pubmed:26106433;Pubmed:8511684;Pubmed:8824855;Pubmed:9754212;	10592
Asthma -- CAPG	association	Pubmed:24991457;	822
Asthma -- CARDINAL	association	Pubmed:15524010;Pubmed:21858258;Pubmed:21886820;Pubmed:26082746;	22900
Asthma -- cArr	association	Pubmed:16343088;	407
Asthma -- CASR	association	Pubmed:16343088;	846
Asthma -- CAT	Involvement	Pubmed:18048809;	847
Asthma -- Catalase	association	Pubmed:10200009;Pubmed:10336590;Pubmed:10565561;Pubmed:11153583;Pubmed:11253969;Pubmed:11295651;Pubmed:11591194;Pubmed:11934722;Pubmed:12204868;Pubmed:15007342;Pubmed:15007631;Pubmed:1528609;Pubmed:1581651;Pubmed:16116817;Pubmed:16629783;Pubmed:17359389;Pubmed:17919143;Pubmed:18477016;Pubmed:18644022;Pubmed:19467177;Pubmed:19634987;Pubmed:19672098;Pubmed:20053584;Pubmed:20132157;Pubmed:21281870;P…	847
Asthma -- CBFB	association	Pubmed:24790987;	865
Asthma -- CCGL	association	Pubmed:17050228;Pubmed:22126603;Pubmed:22607991;	140738
Asthma -- CCL11	association	Pubmed:10518822;Pubmed:10782526;Pubmed:11132775;Pubmed:11316663;Pubmed:15207712;Pubmed:15266834;Pubmed:15303645;Pubmed:16304252;Pubmed:16461130;Pubmed:17075265;Pubmed:17220216;Pubmed:17446966;Pubmed:17845580;Pubmed:17973226;Pubmed:19544167;Pubmed:20885906;Pubmed:21179211;Pubmed:24796647;Pubmed:24800011;Pubmed:24969716;Pubmed:9379061;	6356
Asthma -- CCL13	association	Pubmed:10934112;Pubmed:15046375;	6357
Asthma -- CCL17	association	Pubmed:12209086;	6361
Asthma -- CCL18	association	Pubmed:23786278;	6362
Asthma -- CCL2	association	Pubmed:11544456;Pubmed:15005768;Pubmed:18615095;Pubmed:19373627;Pubmed:22541401;	6347
Asthma -- CCL2	association	Pubmed:15005768;Pubmed:18615095;	6347
Asthma -- CCL2	Involvement	Pubmed:19373627;	6347
Asthma -- CCL22	association	Pubmed:16393265;	6367
Asthma -- CCL24	association	Pubmed:15744457;Pubmed:17079258;Pubmed:20885906;	6369
Asthma -- CCL26	association	Pubmed:15207712;Pubmed:15784470;Pubmed:16391516;Pubmed:23015684;Pubmed:25312760;	10344
Asthma -- CCL5	association	Pubmed:10849470;Pubmed:15256089;Pubmed:15715189;Pubmed:15894599;Pubmed:16602032;Pubmed:16855620;Pubmed:17269368;Pubmed:17678722;Pubmed:20430255;Pubmed:22189589;Pubmed:23267209;Pubmed:24053708;Pubmed:9440545;	6352
Asthma -- CCL5	association	Pubmed:15715189;Pubmed:17678722;Pubmed:22189589;	6352
Asthma -- CCL5	Involvement	Pubmed:8534483;	6352
Asthma -- CCL7	association	Pubmed:10894465;	6354
Asthma -- CCN6	association	Pubmed:10921467;	8838
Asthma -- CCND1	association	Pubmed:20426528;	595
Asthma -- CCR3	association	Pubmed:11060659;Pubmed:17845580;Pubmed:23532518;	1232
Asthma -- CCR-4	association	Pubmed:19630858;	1233
Asthma -- CCR5	association	Pubmed:12437612;Pubmed:14607956;Pubmed:21465943;Pubmed:21886032;Pubmed:25891238;	1234
Asthma -- CCR7	association	Pubmed:17157652;Pubmed:26342671;	1236
Asthma -- CCR8	association	Pubmed:20455898;Pubmed:22209712;Pubmed:23457038;Pubmed:26342671;	1237
Asthma -- CCS	association	Pubmed:12006421;	9973
Asthma -- CCT	association	Pubmed:16629782;	55640
Asthma -- CD14	association	Pubmed:15741437;Pubmed:17075287;Pubmed:17919709;Pubmed:18714537;Pubmed:20394509;Pubmed:20885906;Pubmed:21079949;Pubmed:22015088;Pubmed:24889096;Pubmed:26365205;Pubmed:26463530;Pubmed:26475135;Pubmed:9561931;	929
Asthma -- CD14	Involvement	Pubmed:17607003;	929
Asthma -- CD20	association	Pubmed:22432035;	931
Asthma -- CD30	association	Pubmed:21401715;	943
Asthma -- CD38	association	Pubmed:20693316;Pubmed:24634087;	952
Asthma -- CD39	association	Pubmed:24065069;Pubmed:25728362;	953
Asthma -- CD4	association	Pubmed:7788519;Pubmed:9798587;	920
Asthma -- CD40	association	Pubmed:17255560;Pubmed:19159017;	958
Asthma -- CD40L	association	Pubmed:1721608;Pubmed:23348807;	959
Asthma -- CD44	association	Pubmed:9363930;	960
Asthma -- CD46	association	Pubmed:20528588;Pubmed:24991457;	4179
Asthma -- CD46	association	Pubmed:24991457;	4179
Asthma -- CD48	association	Pubmed:19075961;	962
Asthma -- CD49D	association	Pubmed:15992095;	3676
Asthma -- CD53	association	Pubmed:23313165;	963
Asthma -- CD55	association	Pubmed:19800678;Pubmed:23398789;Pubmed:24510574;Pubmed:26064206;Pubmed:26686208;	1604
Asthma -- CD86	association	Pubmed:11776778;Pubmed:11803000;Pubmed:17513529;	942
Asthma -- CD8A	association	Pubmed:1532807;Pubmed:18475650;	925
Asthma -- CDH13	association	Pubmed:25760347;	1012
Asthma -- CDHR3	Involvement	Pubmed:24241537;	222256
Asthma -- CDK11	association	Pubmed:9645598;	984
Asthma -- CDK2	Involvement	Pubmed:21804548;	1017
Asthma -- CEA	association	Pubmed:15678904;Pubmed:17087343;Pubmed:24394141;	1048
Asthma -- CEACAM3	association	Pubmed:17087343;	1084
Asthma -- CEACAM6	association	Pubmed:2105990;	4680
Asthma -- CEACAM7	association	Pubmed:17087343;	1087
Asthma -- CER2	association	Pubmed:12911785;Pubmed:23600541;	199699
Asthma -- CFL1	association	Pubmed:17088134;	1072
Asthma -- c-FLIP	association	Pubmed:12974550;	8837
Asthma -- CFP	association	Pubmed:23309686;	5199
Asthma -- CFTR	association	Pubmed:17186546;Pubmed:20879059;Pubmed:21597667;Pubmed:26526220;	1080
Asthma -- CG2	association	Pubmed:25935108;	4534
Asthma -- CGM7	association	Pubmed:2105990;	1089
Asthma -- CH1	association	Pubmed:18174534;	51430
Asthma -- CHGA	association	Pubmed:18773333;	1113
Asthma -- CHI3L1	association	Pubmed:19568425;	1116
Asthma -- CHIT1	association	Pubmed:24928104;	1118
Asthma -- CHRM2	association	Pubmed:19308904;Pubmed:24430298;	1129
Asthma -- CHRM2	association	Pubmed:19308904;	1129
Asthma -- CHRNA7	association	Pubmed:19080531;	1139
Asthma -- CI-B8	association	Pubmed:15741437;Pubmed:17075287;Pubmed:17919709;Pubmed:18714537;Pubmed:20394509;Pubmed:20885906;Pubmed:21079949;Pubmed:22015088;Pubmed:24889096;Pubmed:26365205;Pubmed:26463530;Pubmed:26475135;Pubmed:9561931;	4695
Asthma -- CIC	association	Pubmed:10660972;	23152
Asthma -- CISY	association	Pubmed:15639702;Pubmed:25162303;	1431
Asthma -- CLCA1	association	Pubmed:15318163;	1179
Asthma -- Clone P2-beta-3	association	Pubmed:11038808;Pubmed:11069565;Pubmed:22397267;Pubmed:23331206;Pubmed:24632585;	3123
Asthma -- CMAS	association	Pubmed:21247352;	55907
Asthma -- CNOT6	association	Pubmed:19630858;	57472
Asthma -- CO2	association	Pubmed:11245506;Pubmed:24590656;Pubmed:26663443;	717
Asthma -- CO3	association	Pubmed:11734433;Pubmed:19895849;	718
Asthma -- CO5	association	Pubmed:19895849;Pubmed:25686346;	727
Asthma -- CO7	association	Pubmed:21136778;	730
Asthma -- COB	association	Pubmed:19459419;	4519
Asthma -- COD	association	Pubmed:17877766;	6628
Asthma -- COL11A2	association	Pubmed:26169874;	1302
Asthma -- COL4A5	association	Pubmed:7715429;	1287
Asthma -- COPD	association	Pubmed:10436705;Pubmed:10497401;Pubmed:10542976;Pubmed:10556110;Pubmed:12475832;Pubmed:12528546;Pubmed:15021180;Pubmed:15302771;Pubmed:15302772;Pubmed:15764783;Pubmed:15902598;Pubmed:15955145;Pubmed:16009296;Pubmed:16034928;Pubmed:16108154;Pubmed:16162712;Pubmed:16236861;Pubmed:16236890;Pubmed:16756143;Pubmed:16778283;Pubmed:17136988;Pubmed:17208590;Pubmed:17660164;Pubmed:18044099;Pubmed:18302301…	372
Asthma -- COX	association	Pubmed:18941591;Pubmed:19359271;Pubmed:23260853;Pubmed:24171940;Pubmed:25385450;Pubmed:25565892;	1371
Asthma -- COX-1	association	Pubmed:15242723;Pubmed:16055872;	5742
Asthma -- COX-2	association	Pubmed:15544595;Pubmed:17573729;Pubmed:23240010;Pubmed:9179403;	5743
Asthma -- COX5A	association	Pubmed:18941591;Pubmed:19359271;Pubmed:23260853;Pubmed:24171940;Pubmed:25385450;Pubmed:25565892;	9377
Asthma -- COX8A	association	Pubmed:18941591;Pubmed:19359271;Pubmed:23260853;Pubmed:24171940;Pubmed:25385450;Pubmed:25565892;	1351
Asthma -- CPA4	association	Pubmed:26312864;	51200
Asthma -- CPAP	association	Pubmed:16603004;Pubmed:17939089;Pubmed:9340637;	55835
Asthma -- CPD	association	Pubmed:26291141;	1362
Asthma -- CR1	association	Pubmed:16600024;	1378
Asthma -- CRAT	association	Pubmed:10200009;Pubmed:10336590;Pubmed:10565561;Pubmed:11153583;Pubmed:11253969;Pubmed:11295651;Pubmed:11591194;Pubmed:11934722;Pubmed:12204868;Pubmed:15007342;Pubmed:15007631;Pubmed:1528609;Pubmed:1581651;Pubmed:16116817;Pubmed:16629783;Pubmed:17359389;Pubmed:17919143;Pubmed:18477016;Pubmed:18644022;Pubmed:19467177;Pubmed:19672098;Pubmed:20053584;Pubmed:20132157;Pubmed:21281870;Pubmed:21621632;P…	1384
Asthma -- CRB1	Involvement	Pubmed:20032318;	23418
Asthma -- C-reactive protein precursor	association	Pubmed:15031565;Pubmed:17875055;Pubmed:18321940;Pubmed:18513241;Pubmed:18838067;Pubmed:20073372;Pubmed:20707763;Pubmed:22326605;Pubmed:23901716;Pubmed:25191398;Pubmed:26272280;	1401
Asthma -- CRH	association	Pubmed:15480311;Pubmed:22154479;Pubmed:9661678;	1392
Asthma -- CRP1	association	Pubmed:17875055;	1465
Asthma -- CRTH2	association	Pubmed:19292959;Pubmed:24329550;Pubmed:25850654;	11251
Asthma -- CSD	association	Pubmed:17176787;	51380
Asthma -- CTGF	association	Pubmed:15637555;Pubmed:16204585;Pubmed:23795584;Pubmed:24973271;	1490
Asthma -- CTLA4	association	Pubmed:12114354;	1493
Asthma -- CTLA-4	association	Pubmed:11447385;Pubmed:12114354;Pubmed:19110044;Pubmed:20016193;Pubmed:22707194;	1493
Asthma -- CTNNA3	association	Pubmed:19187332;Pubmed:24407380;	29119
Asthma -- CTNNA3	Involvement	Pubmed:19187332;	29119
Asthma -- CTSB	association	Pubmed:11498076;Pubmed:23171675;Pubmed:24282112;Pubmed:25857569;	1508
Asthma -- CXCL12	association	Pubmed:24024210;	6387
Asthma -- CXCL14	Involvement	Pubmed:21150878;	9547
Asthma -- CXCL4	association	Pubmed:15678276;Pubmed:8400116;	5196
Asthma -- CXCR2	association	Pubmed:16897191;	3579
Asthma -- CXCR3	association	Pubmed:12511714;Pubmed:16548899;Pubmed:16602032;Pubmed:18962861;	2833
Asthma -- CYP1A2	association	Pubmed:16841220;	1544
Asthma -- CYP2C19	association	Pubmed:21160212;	1557
Asthma -- CYP2J2	association	Pubmed:17475630;	1573
Asthma -- CYP2R1	association	Pubmed:21613960;Pubmed:25845986;	120227
Asthma -- CYPA	association	Pubmed:24176846;	5478
Asthma -- CYPB	association	Pubmed:21999750;	5479
Asthma -- CYSLTR1	association	Pubmed:1323587;Pubmed:19733299;Pubmed:20003473;	10800
Asthma -- CYSLTR1	association	Pubmed:19733299;Pubmed:20003473;	10800
Asthma -- CYSLTR2	association	Pubmed:15475736;	57105
Asthma -- CYTB	association	Pubmed:19459419;	4519
Asthma -- CYTC	association	Pubmed:23035264;	1471
Asthma -- Cytochrome c	association	Pubmed:17088131;Pubmed:21244770;	54205
Asthma -- DAP3	association	Pubmed:15179560;	7818
Asthma -- DBNL	association	Pubmed:21040557;	28988
Asthma -- DCD	association	Pubmed:15334507;Pubmed:24978441;	117159
Asthma -- DCP	association	Pubmed:10197222;Pubmed:10437403;Pubmed:11776522;Pubmed:12899394;Pubmed:1652161;Pubmed:18589597;Pubmed:19525331;Pubmed:21889830;Pubmed:22361338;Pubmed:22741763;Pubmed:25843164;Pubmed:9003211;	1636
Asthma -- DCR1	association	Pubmed:1442451;	8794
Asthma -- DDT	association	Pubmed:25536373;	1652
Asthma -- DENND1B	association	Pubmed:20032318;Pubmed:20809851;Pubmed:20885906;	163486
Asthma -- Desmoplakin	association	Pubmed:17887990;Pubmed:18080981;Pubmed:26372466;	1832
Asthma -- DNAH5	Involvement	Pubmed:21912604;	1767
Asthma -- DNMT1	Involvement	Pubmed:23423710;	1786
Asthma -- DPP10	association	Pubmed:14764626;Pubmed:19672052;Pubmed:19910030;Pubmed:20885906;Pubmed:25592153;	57628
Asthma -- DPP4	association	Pubmed:19690650;	1803
Asthma -- DR7	association	Pubmed:11069565;Pubmed:22397267;Pubmed:23331206;	100507709
Asthma -- DRB1	association	Pubmed:24632585;	129831
Asthma -- DRB5	association	Pubmed:11038808;	3127
Asthma -- EAP	association	Pubmed:22856634;	2028
Asthma -- EB2	association	Pubmed:24491812;	10982
Asthma -- E-cadherin	association	Pubmed:16179825;Pubmed:21540309;Pubmed:25379974;	999
Asthma -- ECM	association	Pubmed:16286235;	22915
Asthma -- ECP	association	Pubmed:11132775;Pubmed:11530386;Pubmed:12884561;Pubmed:21457334;Pubmed:9578913;	6037
Asthma -- ECSCR	association	Pubmed:12939809;Pubmed:19334371;Pubmed:19548633;Pubmed:19828093;Pubmed:24941973;	641700
Asthma -- EDN	association	Pubmed:17393238;Pubmed:20209693;Pubmed:22022864;Pubmed:26534742;Pubmed:8947065;Pubmed:9814729;	6036
Asthma -- EDN1	Involvement	Pubmed:16981460;	1906
Asthma -- EFNA1	association	Pubmed:14707054;	1942
Asthma -- EGF	association	Pubmed:19895983;Pubmed:24039773;Pubmed:9620926;	1950
Asthma -- EGFR	association	Pubmed:10877829;	1956
Asthma -- ENC1	association	Pubmed:25556652;	8507
Asthma -- ENO1	association	Pubmed:16890761;	2023
Asthma -- ENOF1	association	Pubmed:8922008;	55556
Asthma -- eNOS	association	Pubmed:16081038;Pubmed:18486767;	4846
Asthma -- E-NPP 3	association	Pubmed:20159259;	5169
Asthma -- EPHA4	association	Pubmed:17689234;	2043
Asthma -- EPI	association	Pubmed:16095153;	7035
Asthma -- EPX	association	Pubmed:23931679;Pubmed:8857325;	8288
Asthma -- ERF3A	association	Pubmed:21109554;	2935
Asthma -- ERK	association	Pubmed:20979800;	2048
Asthma -- ERK2	association	Pubmed:20979800;	5594
Asthma -- ERP57	association	Pubmed:26435004;	2923
Asthma -- ESR	association	Pubmed:21642591;	2099
Asthma -- ETA	association	Pubmed:23795584;	1909
Asthma -- EXT1	association	Pubmed:24171716;	2131
Asthma -- F13A1	association	Pubmed:24934276;	2162
Asthma -- F2RL2	association	Pubmed:23711865;	2151
Asthma -- FAD1	association	Pubmed:21933193;	80308
Asthma -- FADS2	association	Pubmed:24934276;	9415
Asthma -- FAS1	association	Pubmed:23241113;Pubmed:24641294;	355
Asthma -- FASL	association	Pubmed:10200015;	356
Asthma -- FASN	association	Pubmed:24641294;	2194
Asthma -- FCER2	association	Pubmed:17980418;Pubmed:18597642;Pubmed:21958076;Pubmed:25783969;	2208
Asthma -- FCER2	association	Pubmed:21958076;	2208
Asthma -- FcERI	association	Pubmed:12026249;	2205
Asthma -- FDPS	association	Pubmed:18292850;Pubmed:19352577;	2224
Asthma -- FDXR	association	Pubmed:16946993;Pubmed:17088131;Pubmed:18699935;Pubmed:19334371;Pubmed:20306851;Pubmed:20384618;Pubmed:20414053;Pubmed:23996716;Pubmed:26540501;	2232
Asthma -- Ferroxidase	association	Pubmed:7952610;	1356
Asthma -- FES	association	Pubmed:18292850;Pubmed:19352577;	2242
Asthma -- FEV	association	Pubmed:10024229;Pubmed:26087732;	54738
Asthma -- FGD1	association	Pubmed:1292327;Pubmed:1643913;Pubmed:7529075;Pubmed:8306032;	2245
Asthma -- FGF-2	association	Pubmed:24188024;Pubmed:26509459;	2247
Asthma -- FGFR1	association	Pubmed:23886662;Pubmed:25277085;	2260
Asthma -- FHL2	association	Pubmed:26222912;	2274
Asthma -- FLAD1	association	Pubmed:21933193;	80308
Asthma -- FLAP	association	Pubmed:20067482;	241
Asthma -- FLG	association	Pubmed:17531295;Pubmed:18307574;Pubmed:20573035;Pubmed:21173567;Pubmed:23886662;Pubmed:25277085;Pubmed:25528737;	2312
Asthma -- FLNC	association	Pubmed:22445696;Pubmed:8766373;	2318
Asthma -- FLT3L	association	Pubmed:11710537;	2323
Asthma -- FN1	association	Pubmed:1448982;	2335
Asthma -- FOE	association	Pubmed:23882156;	23063
Asthma -- FOG-1	association	Pubmed:12507191;Pubmed:15846521;Pubmed:8404179;Pubmed:8680095;	161882
Asthma -- FOS	association	Pubmed:23639832;Pubmed:9854051;	2353
Asthma -- FOXP3	association	Pubmed:17349011;Pubmed:22958596;Pubmed:25316133;	50943
Asthma -- FOXP3	association	Pubmed:25316133;	50943
Asthma -- FRMD6	association	Pubmed:22432035;	122786
Asthma -- FRP1	association	Pubmed:17672811;	545
Asthma -- FTO	association	Pubmed:21555716;	79068
Asthma -- FURIN	association	Pubmed:16282053;Pubmed:25837030;	5045
Asthma -- FXL15	association	Pubmed:9187164;	79176
Asthma -- FXYD5	association	Pubmed:17271130;	53827
Asthma -- G11	association	Pubmed:24491812;	8859
Asthma -- GAB1	Involvement	Pubmed:21804548;	2549
Asthma -- Galectin-3	association	Pubmed:24313993;Pubmed:25616863;	3958
Asthma -- Galectin-9	association	Pubmed:17541286;Pubmed:24246013;	3965
Asthma -- GAPDH	association	Pubmed:26051416;	2597
Asthma -- GATA3	association	Pubmed:25250096;	2625
Asthma -- GATA6	association	Pubmed:11589343;	2627
Asthma -- GC-2	association	Pubmed:21810276;	83733
Asthma -- GCA	association	Pubmed:16293547;	25801
Asthma -- GCG	association	Pubmed:11054194;Pubmed:2362112;Pubmed:7476599;	2641
Asthma -- Gc-globulin	association	Pubmed:21810276;Pubmed:22314196;Pubmed:24745702;Pubmed:24969716;Pubmed:26108071;	2638
Asthma -- GCLC	association	Pubmed:12400872;Pubmed:21113676;Pubmed:22469783;	2729
Asthma -- GCS	association	Pubmed:12400872;Pubmed:21113676;Pubmed:22469783;	7357
Asthma -- GGT	association	Pubmed:23301618;	2678
Asthma -- GHRL	association	Pubmed:19191138;	51738
Asthma -- GILZ	association	Pubmed:12390295;	1831
Asthma -- GIMAP4	association	Pubmed:25964488;	55303
Asthma -- GIMAP5	association	Pubmed:25964488;	55340
Asthma -- Glucocorticoid receptor	association	Pubmed:10435109;Pubmed:10808175;Pubmed:10903212;Pubmed:15497438;Pubmed:16387802;Pubmed:18799869;Pubmed:18952539;Pubmed:20008877;Pubmed:20627904;Pubmed:21692888;Pubmed:21917909;Pubmed:22015776;Pubmed:2283805;Pubmed:23407653;Pubmed:23762334;Pubmed:24162914;Pubmed:24559727;Pubmed:25879559;Pubmed:26270571;Pubmed:7767511;Pubmed:8018337;Pubmed:8565317;Pubmed:8692754;Pubmed:9690571;	2908
Asthma -- Glutathione S-transferase	association	Pubmed:11994713;Pubmed:1507684;Pubmed:15300848;Pubmed:16162701;Pubmed:17651144;Pubmed:18057098;Pubmed:18988661;Pubmed:20032267;Pubmed:21109554;Pubmed:22812193;	27306
Asthma -- GM-CSF	association	Pubmed:11509589;Pubmed:23055793;Pubmed:7584683;Pubmed:7881646;Pubmed:7995384;Pubmed:8503569;Pubmed:8655893;Pubmed:8835120;	1437
Asthma -- GNPTAB	association	Pubmed:21063669;	79158
Asthma -- GOR	association	Pubmed:10919508;	254958
Asthma -- GPA	association	Pubmed:17963431;	2993
Asthma -- GPRA	association	Pubmed:15710598;Pubmed:15764725;Pubmed:17854592;Pubmed:18340359;Pubmed:19325992;Pubmed:19732772;Pubmed:22216302;Pubmed:23372674;Pubmed:23565190;Pubmed:24439655;Pubmed:25091462;	387129
Asthma -- GPX1	association	Pubmed:12880537;Pubmed:8842559;Pubmed:9469482;	2876
Asthma -- GRAM4	association	Pubmed:12390295;	23151
Asthma -- GRASP	association	Pubmed:9248261;	160622
Asthma -- GRB	association	Pubmed:21426642;Pubmed:24372772;	3002
Asthma -- GSDM	association	Pubmed:21337730;	284110
Asthma -- GSDMA	Involvement	Pubmed:20860503;	284110
Asthma -- GSDMB	association	Pubmed:21337730;Pubmed:22005912;Pubmed:22295569;Pubmed:24066901;Pubmed:25729625;Pubmed:26119467;	55876
Asthma -- GSDMB	association	Pubmed:22295569;	55876
Asthma -- GSDMB	Involvement	Pubmed:17611496;Pubmed:20860503;Pubmed:21804549;Pubmed:24241537;	55876
Asthma -- GST	association	Pubmed:17497028;Pubmed:18786635;Pubmed:19086569;Pubmed:20374258;Pubmed:22812193;Pubmed:24471578;	133482
Asthma -- GSTA1	association	Pubmed:20374258;	2938
Asthma -- GSTK1	association	Pubmed:17497028;Pubmed:18786635;Pubmed:19086569;Pubmed:20374258;Pubmed:22812193;Pubmed:24471578;	373156
Asthma -- GSTK1	association	Pubmed:22812193;	373156
Asthma -- GSTM1	association	Pubmed:11470996;Pubmed:17497028;Pubmed:17651144;Pubmed:18988661;Pubmed:21109554;Pubmed:22484660;Pubmed:23600494;Pubmed:24559168;	2944
Asthma -- GSTM1	association	Pubmed:11470996;Pubmed:22484660;	2944
Asthma -- GSTM1	Involvement	Pubmed:16870661;Pubmed:18988661;	2944
Asthma -- GSTO2	association	Pubmed:20374258;Pubmed:22040239;Pubmed:24471578;	119391
Asthma -- GSTO2	association	Pubmed:20374258;Pubmed:22040239;	119391
Asthma -- GSTP1	association	Pubmed:11686891;Pubmed:14534616;Pubmed:14682402;Pubmed:14748821;Pubmed:15612961;Pubmed:16176403;Pubmed:17088135;Pubmed:17497028;Pubmed:17643058;Pubmed:18057098;Pubmed:18335111;Pubmed:18988661;Pubmed:20032267;Pubmed:21570714;Pubmed:22812193;Pubmed:23622008;Pubmed:24465030;Pubmed:25479314;	2950
Asthma -- GSTP1	association	Pubmed:25479314;	2950
Asthma -- GSTP1	Involvement	Pubmed:11994713;Pubmed:16870661;Pubmed:18988661;	2950
Asthma -- GSTT1	association	Pubmed:15639977;Pubmed:19086569;Pubmed:20032267;Pubmed:22040239;Pubmed:23076538;Pubmed:23600494;Pubmed:24559168;	2952
Asthma -- GTF2E1	association	Pubmed:23732343;	2960
Asthma -- GTF2E2	association	Pubmed:23732343;	2961
Asthma -- GTR10	association	Pubmed:7715429;	81031
Asthma -- GUC2A	association	Pubmed:2281665;	2980
Asthma -- GUSB	association	Pubmed:17153881;	2990
Asthma -- H4R	association	Pubmed:22653292;Pubmed:24126456;	59340
Asthma -- hAM	association	Pubmed:11263347;Pubmed:11776546;Pubmed:24417067;	55729
Asthma -- HAT	association	Pubmed:12153977;Pubmed:24355018;	9407
Asthma -- HAVCR1	association	Pubmed:17570927;Pubmed:19476019;Pubmed:20727045;	26762
Asthma -- HAVCR2	association	Pubmed:15867855;Pubmed:21575348;	84868
Asthma -- hBD-1	association	Pubmed:16435024;	1672
Asthma -- hCAR	association	Pubmed:16343088;	1525
Asthma -- HCG23	Involvement	Pubmed:21804548;	414764
Asthma -- HCR	association	Pubmed:21272574;	9034
Asthma -- HDAC2	association	Pubmed:20538962;Pubmed:21255523;	3066
Asthma -- HDAC2	association	Pubmed:20538962;	3066
Asthma -- HDAC9	association	Pubmed:12153977;	9734
Asthma -- Heat shock protein 60	association	Pubmed:11491147;Pubmed:15031565;	3329
Asthma -- HGF	association	Pubmed:18622140;Pubmed:19494499;	3082
Asthma -- HH1	association	Pubmed:21050817;	6331
Asthma -- HLA-DPA1	association	Pubmed:21814517;	3113
Asthma -- HLA-DPA1	Involvement	Pubmed:21814517;	3113
Asthma -- HLA-DPB1	Involvement	Pubmed:16792590;Pubmed:17956852;Pubmed:21814517;	3115
Asthma -- HLA-DQA1	Involvement	Pubmed:10792356;Pubmed:23181788;	3117
Asthma -- HLA-DQB1	Involvement	Pubmed:10792356;	3119
Asthma -- HLA-DQB2	association	Pubmed:11953202;Pubmed:8777952;	3120
Asthma -- HLA-DRB1	association	Pubmed:11069565;	3123
Asthma -- HLA-DRB1	Involvement	Pubmed:16792590;	3123
Asthma -- HLA-E	association	Pubmed:11378822;Pubmed:25320274;	3133
Asthma -- HLA-G	association	Pubmed:16792590;Pubmed:16926540;Pubmed:17212706;Pubmed:19175698;Pubmed:19439981;Pubmed:20214848;Pubmed:20613458;Pubmed:20735759;Pubmed:20885906;Pubmed:21107637;Pubmed:23443026;Pubmed:23534973;Pubmed:24033084;Pubmed:24980021;Pubmed:25266681;	3135
Asthma -- HLA-G	association	Pubmed:19175698;	3135
Asthma -- HLCS	association	Pubmed:17088131;Pubmed:21244770;	3141
Asthma -- hMCS	association	Pubmed:15696081;Pubmed:16107765;	55034
Asthma -- HMGB1	association	Pubmed:21041074;Pubmed:21380479;Pubmed:21914366;	3146
Asthma -- HMOX1	Involvement	Pubmed:18048809;	3162
Asthma -- HMT	association	Pubmed:15693910;Pubmed:21040557;	3176
Asthma -- HNMT	association	Pubmed:21040557;	3176
Asthma -- HNMT	Involvement	Pubmed:17651147;	3176
Asthma -- HO-1	association	Pubmed:16196283;Pubmed:18048809;Pubmed:20094823;Pubmed:21174817;Pubmed:26133060;	3162
Asthma -- HOMER2	association	Pubmed:26291141;	9455
Asthma -- HOXD13	association	Pubmed:25584661;	3239
Asthma -- HPS	association	Pubmed:14742754;	3257
Asthma -- HRH4	association	Pubmed:22653292;	59340
Asthma -- Hsa	association	Pubmed:7564487;	5018
Asthma -- HSD11B2	Involvement	Pubmed:11932298;	3291
Asthma -- HSPA14	association	Pubmed:11491147;Pubmed:15031565;	51182
Asthma -- HSPA4	association	Pubmed:10221440;Pubmed:21643870;Pubmed:24969716;	3308
Asthma -- HUB	association	Pubmed:22112518;	1993
Asthma -- IA1	association	Pubmed:8483285;	3642
Asthma -- IBD	association	Pubmed:15526357;Pubmed:15542637;Pubmed:17055023;Pubmed:18576918;Pubmed:19917840;Pubmed:25275724;	27034
Asthma -- ICAM1	Involvement	Pubmed:17014439;	3383
Asthma -- ICAM-1	association	Pubmed:16625213;Pubmed:24393359;Pubmed:24689994;Pubmed:7512004;Pubmed:7525343;Pubmed:7592245;Pubmed:8492432;Pubmed:8990932;Pubmed:9306709;Pubmed:9350157;Pubmed:9623703;	3383
Asthma -- IFNB1	association	Pubmed:10476934;	3456
Asthma -- IFNG	association	Pubmed:10779310;Pubmed:10988123;Pubmed:11803000;Pubmed:12209087;Pubmed:12687257;Pubmed:14568741;Pubmed:15314841;Pubmed:15649267;Pubmed:16106102;Pubmed:16961714;Pubmed:17404323;Pubmed:17532201;Pubmed:18201436;Pubmed:18387835;Pubmed:21798578;Pubmed:22192168;Pubmed:22698804;Pubmed:22882939;Pubmed:7478814;Pubmed:7648458;Pubmed:8758312;Pubmed:9570473;Pubmed:9596842;Pubmed:9642305;	3458
Asthma -- IFNG	association	Pubmed:12209087;Pubmed:21798578;	3458
Asthma -- IFNL3	Involvement	Pubmed:22295096;	282617
Asthma -- IGA	association	Pubmed:10817126;Pubmed:15050114;	973
Asthma -- IGF1	association	Pubmed:9645593;	3479
Asthma -- IGFBP-3	association	Pubmed:21383009;	3486
Asthma -- IKZF3	association	Pubmed:24406073;	22806
Asthma -- IKZF4	association	Pubmed:16749408;	64375
Asthma -- IKZF4	Involvement	Pubmed:21804548;	64375
Asthma -- IL10	association	Pubmed:14748015;Pubmed:16008678;	3586
Asthma -- IL-10	association	Pubmed:10515406;Pubmed:11798662;Pubmed:12938145;Pubmed:14738208;Pubmed:14748015;Pubmed:16008678;Pubmed:16398437;Pubmed:18315837;Pubmed:18691071;Pubmed:19075789;Pubmed:19302248;Pubmed:19372244;Pubmed:20819549;Pubmed:20926789;Pubmed:21624746;Pubmed:22582500;Pubmed:23335974;Pubmed:23527710;Pubmed:23717481;Pubmed:23970886;Pubmed:23984295;Pubmed:24162871;Pubmed:24347461;Pubmed:24837163;Pubmed:25430775…	3586
Asthma -- IL-11	association	Pubmed:10669841;Pubmed:11590369;	3589
Asthma -- IL12A	association	Pubmed:18671862;	3592
Asthma -- IL12B	association	Pubmed:11704807;Pubmed:12241719;Pubmed:15007350;Pubmed:15322986;Pubmed:19134014;Pubmed:19274925;Pubmed:21513752;Pubmed:23575353;	3593
Asthma -- IL12B	association	Pubmed:12241719;Pubmed:15007350;Pubmed:15322986;	3593
Asthma -- IL13	association	Pubmed:12063528;Pubmed:16200868;Pubmed:23437086;Pubmed:23865080;	3596
Asthma -- IL13	Involvement	Pubmed:20860503;Pubmed:22867017;	3596
Asthma -- IL-13	association	Pubmed:11419948;Pubmed:11678850;Pubmed:11694453;Pubmed:11704288;Pubmed:11825773;Pubmed:11940068;Pubmed:11959794;Pubmed:11980568;Pubmed:12063528;Pubmed:12100061;Pubmed:12424628;Pubmed:12476080;Pubmed:12757659;Pubmed:12940509;Pubmed:15093553;Pubmed:15098062;Pubmed:15187156;Pubmed:15315330;Pubmed:15536417;Pubmed:15566951;Pubmed:16200868;Pubmed:16236836;Pubmed:16423038;Pubmed:16504965;Pubmed:16611648…	3596
Asthma -- IL15	association	Pubmed:19133918;	3600
Asthma -- IL-15	association	Pubmed:11591195;Pubmed:16629787;Pubmed:19133918;Pubmed:21779162;	3600
Asthma -- IL16	association	Pubmed:16734115;	3603
Asthma -- IL-17	association	Pubmed:16684953;Pubmed:17083726;Pubmed:18941201;Pubmed:19210369;Pubmed:20109749;Pubmed:20338742;Pubmed:21315804;Pubmed:22312940;Pubmed:23956763;Pubmed:24060272;Pubmed:24076595;Pubmed:24347461;Pubmed:24393021;Pubmed:25162311;Pubmed:25177863;Pubmed:25523566;Pubmed:26242299;Pubmed:26974537;Pubmed:27211546;	3605
Asthma -- IL17A	association	Pubmed:19210369;Pubmed:23956763;	3605
Asthma -- IL-17B	association	Pubmed:25543042;	27190
Asthma -- IL17D	association	Pubmed:26950245;	53342
Asthma -- IL-17E	association	Pubmed:17889290;Pubmed:24094445;Pubmed:24575868;Pubmed:26699081;	64806
Asthma -- IL17F	association	Pubmed:21196754;Pubmed:22507625;Pubmed:22812194;Pubmed:24829928;	112744
Asthma -- IL-17F	association	Pubmed:16630936;Pubmed:19233684;Pubmed:19251839;Pubmed:21196754;Pubmed:22312940;Pubmed:22507625;Pubmed:22812194;Pubmed:24393079;Pubmed:24829928;Pubmed:26155368;	112744
Asthma -- IL17RB	association	Pubmed:19118269;	55540
Asthma -- IL-17RB	association	Pubmed:19118269;	55540
Asthma -- IL18	association	Pubmed:15932380;Pubmed:17767553;Pubmed:18200581;	3606
Asthma -- IL-18	association	Pubmed:11174201;Pubmed:15230817;Pubmed:15932380;Pubmed:16433859;Pubmed:16611648;Pubmed:17323858;Pubmed:17767553;Pubmed:18093181;Pubmed:18200581;Pubmed:18250135;Pubmed:18315837;Pubmed:19288449;Pubmed:19745201;Pubmed:20497957;Pubmed:22931799;Pubmed:23085113;Pubmed:23283012;Pubmed:23382928;Pubmed:24711060;	3606
Asthma -- IL18R1	association	Pubmed:19335888;	8809
Asthma -- IL18R1	Involvement	Pubmed:20860503;Pubmed:22561531;	8809
Asthma -- IL-19	association	Pubmed:18315837;Pubmed:24943510;	29949
Asthma -- IL1A	association	Pubmed:20885906;Pubmed:8534209;	3552
Asthma -- IL1B	association	Pubmed:14575216;Pubmed:19096964;Pubmed:24648846;Pubmed:24654313;Pubmed:25506473;	3553
Asthma -- IL1B	Involvement	Pubmed:9176529;	3553
Asthma -- IL-1ra	association	Pubmed:12467523;Pubmed:15020290;Pubmed:17107994;Pubmed:23602199;Pubmed:8870701;	3557
Asthma -- IL1RL1	association	Pubmed:21629437;	9173
Asthma -- IL1RL1	Involvement	Pubmed:19198610;Pubmed:21150878;Pubmed:21804549;Pubmed:23028483;Pubmed:24241537;	9173
Asthma -- IL1RN	Involvement	Pubmed:9176529;	3557
Asthma -- IL-2	association	Pubmed:23414538;Pubmed:25747600;Pubmed:7774310;Pubmed:8121089;Pubmed:8420438;Pubmed:8752725;	3558
Asthma -- IL-21	association	Pubmed:12534316;Pubmed:18315837;Pubmed:20548133;Pubmed:23717481;Pubmed:25016701;	59067
Asthma -- IL-22	association	Pubmed:18315837;Pubmed:24094445;Pubmed:25016701;Pubmed:25860963;Pubmed:26974537;	50616
Asthma -- IL-23p19	association	Pubmed:18315837;Pubmed:24779686;	51561
Asthma -- IL25	association	Pubmed:17889290;Pubmed:24094445;Pubmed:24575868;Pubmed:25273095;Pubmed:26699081;	56005
Asthma -- IL27	association	Pubmed:19686419;Pubmed:26950245;	246778
Asthma -- IL27	association	Pubmed:26950245;	246778
Asthma -- IL-27	association	Pubmed:19686419;Pubmed:26950245;	53342
Asthma -- IL-29	association	Pubmed:26670431;	282618
Asthma -- IL2RB	association	Pubmed:22069270;	3560
Asthma -- IL2RB	Involvement	Pubmed:20860503;	3560
Asthma -- IL-3	association	Pubmed:14634331;Pubmed:9216199;	3562
Asthma -- IL-31	association	Pubmed:18315837;Pubmed:24371573;	386653
Asthma -- IL-32	association	Pubmed:22336080;Pubmed:25626592;	9235
Asthma -- IL33	Involvement	Pubmed:19198610;Pubmed:21804549;Pubmed:24241537;	90865
Asthma -- IL-33	association	Pubmed:18315837;Pubmed:19801525;Pubmed:20608085;Pubmed:21519352;Pubmed:22540331;Pubmed:22562552;Pubmed:22921786;Pubmed:22931799;Pubmed:23380221;Pubmed:23974679;Pubmed:24796648;Pubmed:25313073;Pubmed:25350863;Pubmed:25523567;Pubmed:25683166;Pubmed:25746970;Pubmed:26119467;Pubmed:26797312;	90865
Asthma -- IL37	association	Pubmed:26454413;	27178
Asthma -- IL-37	association	Pubmed:26454413;	27178
Asthma -- IL4	association	Pubmed:15178889;Pubmed:24834774;	3565
Asthma -- IL4	Involvement	Pubmed:18357729;	3565
Asthma -- IL-4	association	Pubmed:10336593;Pubmed:10409231;Pubmed:10471619;Pubmed:10529588;Pubmed:10569696;Pubmed:10588591;Pubmed:10623860;Pubmed:11069564;Pubmed:11289331;Pubmed:11398072;Pubmed:11587989;Pubmed:11953141;Pubmed:11990231;Pubmed:1348406;Pubmed:14641603;Pubmed:15001290;Pubmed:15178889;Pubmed:15215888;Pubmed:15331327;Pubmed:15969108;Pubmed:16215326;Pubmed:16364441;Pubmed:16379312;Pubmed:16613701;Pubmed:17073650;…	3565
Asthma -- IL4R	association	Pubmed:11543630;Pubmed:12047364;Pubmed:12911786;Pubmed:16313681;Pubmed:16613701;Pubmed:18849614;Pubmed:20002627;Pubmed:20394509;Pubmed:21211370;Pubmed:23286427;	3566
Asthma -- IL5	association	Pubmed:12575459;	3567
Asthma -- IL5	Involvement	Pubmed:23266719;Pubmed:7540862;	3567
Asthma -- IL-5	association	Pubmed:10227808;Pubmed:10584413;Pubmed:11727517;Pubmed:11878194;Pubmed:12088267;Pubmed:12209093;Pubmed:12575459;Pubmed:12577372;Pubmed:12910312;Pubmed:14521755;Pubmed:15486631;Pubmed:15634547;Pubmed:15947486;Pubmed:16236836;Pubmed:16911362;Pubmed:17828490;Pubmed:17908461;Pubmed:18004073;Pubmed:18206982;Pubmed:19151322;Pubmed:20513525;Pubmed:21985360;Pubmed:21986312;Pubmed:23555579;Pubmed:23728885…	3567
Asthma -- IL5R	association	Pubmed:17983872;	3568
Asthma -- IL-6	association	Pubmed:16129910;Pubmed:16141679;Pubmed:18773331;Pubmed:20371397;Pubmed:22311051;Pubmed:23136556;Pubmed:23565268;Pubmed:24409674;Pubmed:25930193;Pubmed:26550171;Pubmed:7735584;	3569
Asthma -- IL6R	Involvement	Pubmed:21907864;	3570
Asthma -- IL-8	association	Pubmed:15356575;Pubmed:15898980;Pubmed:16207434;Pubmed:22627375;Pubmed:23197259;Pubmed:25713319;Pubmed:26477783;Pubmed:7584683;Pubmed:8563494;Pubmed:8939173;	3576
Asthma -- IL9	association	Pubmed:10822820;	3578
Asthma -- IL-9	association	Pubmed:10329852;Pubmed:10629460;Pubmed:10822820;Pubmed:10837360;Pubmed:11039580;Pubmed:11295641;Pubmed:11678852;Pubmed:11694454;Pubmed:12153980;Pubmed:18315837;Pubmed:18404997;Pubmed:20854931;Pubmed:9763610;	3578
Asthma -- IL-9R	association	Pubmed:11160343;Pubmed:21371865;	3581
Asthma -- ILC	association	Pubmed:23447017;	10850
Asthma -- ILT4	association	Pubmed:26119336;	10288
Asthma -- iNOS	association	Pubmed:10525564;Pubmed:10641565;Pubmed:15182209;Pubmed:15962094;Pubmed:16238787;Pubmed:17177683;Pubmed:17291856;Pubmed:18341205;Pubmed:18387520;Pubmed:19996333;Pubmed:20841959;Pubmed:20842520;Pubmed:20979844;Pubmed:22590587;Pubmed:7504773;	4843
Asthma -- INS	association	Pubmed:11980112;Pubmed:12610035;Pubmed:18192544;Pubmed:18725905;Pubmed:25348132;	3630
Asthma -- INSI2	association	Pubmed:22355322;	51141
Asthma -- IP-10	association	Pubmed:23951170;Pubmed:24153332;	3627
Asthma -- IQGAP1	association	Pubmed:25271629;	8826
Asthma -- IR3IP	association	Pubmed:19395075;	51124
Asthma -- IRAK-M	association	Pubmed:17503328;	11213
Asthma -- IRF1	association	Pubmed:16961714;Pubmed:20885906;	3659
Asthma -- IRF6	association	Pubmed:12704363;Pubmed:15059478;Pubmed:17404323;Pubmed:18315837;Pubmed:23239494;	3664
Asthma -- ISYNA1	association	Pubmed:15182209;Pubmed:17291856;Pubmed:18341205;Pubmed:19996333;Pubmed:20841959;	51477
Asthma -- ITAM	association	Pubmed:9645598;	3684
Asthma -- ITGAV	association	Pubmed:20121756;	3685
Asthma -- ITGB4	association	Pubmed:20705595;	3691
Asthma -- ITK	association	Pubmed:21747996;	3702
Asthma -- JAK1	association	Pubmed:21827323;	3716
Asthma -- JNK1	association	Pubmed:15833106;	5599
Asthma -- JTB	association	Pubmed:11575980;	10899
Asthma -- KAO	association	Pubmed:21040557;	26
Asthma -- KCNE1	association	Pubmed:24142990;	3753
Asthma -- KCNIP4	association	Pubmed:23457522;	80333
Asthma -- KCNMB1	association	Pubmed:18535015;	3779
Asthma -- KI67	association	Pubmed:17463414;	4288
Asthma -- KIF3A	association	Pubmed:21912604;	11127
Asthma -- KIF3A	Involvement	Pubmed:21912604;	11127
Asthma -- KIM1	association	Pubmed:17117951;Pubmed:17570927;Pubmed:19476019;Pubmed:20727045;	26762
Asthma -- KIT	association	Pubmed:24009080;Pubmed:26666764;	3815
Asthma -- KLK1	association	Pubmed:8417752;	3816
Asthma -- KLK8	association	Pubmed:21847352;	11202
Asthma -- KLKB1	association	Pubmed:1292330;	3818
Asthma -- KRIT1	association	Pubmed:16995890;Pubmed:17454333;Pubmed:19203652;Pubmed:20808977;	889
Asthma -- KRT19	Involvement	Pubmed:15478392;	3880
Asthma -- LAR	association	Pubmed:8006307;	5792
Asthma -- LDLR	association	Pubmed:22408624;	3949
Asthma -- LEPROT	association	Pubmed:19539983;	54741
Asthma -- LOC101928940	Involvement	Pubmed:21804549;	101928940
Asthma -- LOC101928947	Involvement	Pubmed:21150878;Pubmed:22561531;	101928947
Asthma -- LRP5	association	Pubmed:16597073;	4041
Asthma -- LSH	association	Pubmed:15988535;	6556
Asthma -- LTA	association	Pubmed:12091169;Pubmed:14681301;Pubmed:15976383;Pubmed:17450233;Pubmed:17536219;Pubmed:18492740;	4049
Asthma -- LTA4	association	Pubmed:20067482;Pubmed:22206291;	4048
Asthma -- LTC4S	association	Pubmed:10624490;Pubmed:12728163;Pubmed:14520724;Pubmed:14749922;Pubmed:16024972;Pubmed:16675353;Pubmed:22722751;Pubmed:25485197;	4056
Asthma -- LTC4S	association	Pubmed:10624490;Pubmed:12728163;Pubmed:14749922;Pubmed:16675353;Pubmed:22722751;	4056
Asthma -- LY86	association	Pubmed:21426727;	9450
Asthma -- LYZ	association	Pubmed:8432149;	4069
Asthma -- MA2	association	Pubmed:18441682;	10687
Asthma -- Macrophage migration inhibitory factor	association	Pubmed:10971470;Pubmed:16186482;	4282
Asthma -- MAF	association	Pubmed:15495158;	4094
Asthma -- MARK	association	Pubmed:23855693;	4139
Asthma -- MAVS	Involvement	Pubmed:20159242;	57506
Asthma -- MBL	association	Pubmed:16178865;Pubmed:17014624;Pubmed:22512728;	4153
Asthma -- MCAM	association	Pubmed:21239604;	4162
Asthma -- MC-CPA	association	Pubmed:26312864;	1359
Asthma -- MCP	association	Pubmed:24991457;	822
Asthma -- MCSP	association	Pubmed:15696081;Pubmed:16107765;	4184
Asthma -- MD1	association	Pubmed:21426727;	9450
Asthma -- MDIG	association	Pubmed:21631300;	84864
Asthma -- MDS	association	Pubmed:25408961;	5048
Asthma -- MEC	association	Pubmed:25556652;	56477
Asthma -- MECP2	association	Pubmed:8922008;	4204
Asthma -- METS	association	Pubmed:26722602;	2117
Asthma -- MFAP4	association	Pubmed:26038533;	4239
Asthma -- MFG-E8	association	Pubmed:23269839;	4240
Asthma -- MIBP	association	Pubmed:24388279;	27231
Asthma -- MINA	association	Pubmed:21631300;	84864
Asthma -- MINK	association	Pubmed:24142990;	50488
Asthma -- MINT	association	Pubmed:22852115;	23013
Asthma -- MIST	association	Pubmed:11436332;Pubmed:21432216;	116449
Asthma -- Miz1	association	Pubmed:12390295;	9063
Asthma -- MMAB	association	Pubmed:17672811;	326625
Asthma -- MMP-1	association	Pubmed:19191136;Pubmed:24587395;Pubmed:25138548;	4312
Asthma -- MMP10	Involvement	Pubmed:16926187;	4319
Asthma -- MMP12	association	Pubmed:19028979;Pubmed:20546881;Pubmed:23075521;	4321
Asthma -- MMP-2	association	Pubmed:12588417;Pubmed:17189319;Pubmed:23682108;	4313
Asthma -- MMP-8	association	Pubmed:16081833;Pubmed:24498518;	4317
Asthma -- MMP9	Involvement	Pubmed:11742282;Pubmed:15131573;	4318
Asthma -- MMP-9	association	Pubmed:11678864;Pubmed:12426251;Pubmed:12789238;Pubmed:12947131;Pubmed:14657859;Pubmed:15853739;Pubmed:15901607;Pubmed:16026590;Pubmed:16164443;Pubmed:16631427;Pubmed:16645174;Pubmed:19270179;Pubmed:20181264;Pubmed:22461694;Pubmed:23018543;Pubmed:23639553;Pubmed:24070522;Pubmed:25187823;Pubmed:25650123;	4318
Asthma -- MMR	association	Pubmed:23434646;	4360
Asthma -- MPL	association	Pubmed:24043765;	4352
Asthma -- MPO	association	Pubmed:19544176;Pubmed:19897513;	4353
Asthma -- MRS2	association	Pubmed:1297051;	57380
Asthma -- MS2	association	Pubmed:16154205;Pubmed:17270707;	101
Asthma -- MS4A2	association	Pubmed:12026249;Pubmed:22432035;Pubmed:26613553;	2206
Asthma -- MSC	association	Pubmed:20724325;	9242
Asthma -- MTHFR	association	Pubmed:23692062;	4524
Asthma -- MTP	association	Pubmed:24112389;	4547
Asthma -- MTR1	association	Pubmed:26734457;	23070
Asthma -- MUC2	association	Pubmed:11062147;	4583
Asthma -- MX1	association	Pubmed:11551256;Pubmed:16490071;	4599
Asthma -- MYB	Involvement	Pubmed:19198610;	4602
Asthma -- MYD88	association	Pubmed:22882939;	4615
Asthma -- MYLK	association	Pubmed:17472811;Pubmed:25072053;	4638
Asthma -- MYLK	association	Pubmed:17472811;	4638
Asthma -- NAA16	association	Pubmed:16924569;	79612
Asthma -- NAC	association	Pubmed:21354022;	22861
Asthma -- NAGAB	association	Pubmed:24934276;	4668
Asthma -- NANOS1	association	Pubmed:20609134;	340719
Asthma -- NFE2L2	association	Pubmed:22207565;	4780
Asthma -- NFKB1	association	Pubmed:10619824;Pubmed:15531297;Pubmed:17208592;Pubmed:17913447;Pubmed:19275599;	4790
Asthma -- NFKB1	association	Pubmed:17913447;	4790
Asthma -- NGF	association	Pubmed:16856868;Pubmed:22468730;	4803
Asthma -- NHS	association	Pubmed:11701099;Pubmed:16098154;Pubmed:16776833;Pubmed:23797678;	4810
Asthma -- NLRP12	association	Pubmed:22291998;	91662
Asthma -- NLRP3	association	Pubmed:24136334;	114548
Asthma -- NM23-H1	association	Pubmed:14610230;	4830
Asthma -- nNOS	association	Pubmed:11112111;Pubmed:20609134;	4842
Asthma -- NOC	association	Pubmed:19630858;	25819
Asthma -- NOD1	association	Pubmed:16021603;	10392
Asthma -- NOD2	association	Pubmed:20885906;Pubmed:22393779;	64127
Asthma -- NOD2	association	Pubmed:22393779;	64127
Asthma -- NOP	association	Pubmed:19707012;Pubmed:24914552;	8996
Asthma -- NOS1	association	Pubmed:11112111;Pubmed:20609134;	340719
Asthma -- NOS1	association	Pubmed:20609134;	4842
Asthma -- NOS2	association	Pubmed:10525564;Pubmed:10641565;Pubmed:15962094;Pubmed:16238787;Pubmed:17177683;Pubmed:18387520;Pubmed:20842520;Pubmed:20979844;Pubmed:22590587;Pubmed:7504773;	339345
Asthma -- NOS2	association	Pubmed:19996333;	4843
Asthma -- NOS2	Involvement	Pubmed:19800904;	4843
Asthma -- NOTCH4	Involvement	Pubmed:21804548;	4855
Asthma -- NPEPPS	association	Pubmed:25347992;	9520
Asthma -- NPSR1	association	Pubmed:17854592;Pubmed:19325992;Pubmed:23372674;	387129
Asthma -- NPSR1	Involvement	Pubmed:15710598;Pubmed:15764725;Pubmed:16926187;	387129
Asthma -- NPW	association	Pubmed:15994468;	283869
Asthma -- NPY	Involvement	Pubmed:9731035;	4852
Asthma -- NQO1	association	Pubmed:20049212;	1728
Asthma -- NQO1	Involvement	Pubmed:20049212;	1728
Asthma -- NR1I3	association	Pubmed:16343088;	9970
Asthma -- NR4A1	association	Pubmed:26170382;	3164
Asthma -- NRF2	association	Pubmed:22207565;Pubmed:22364041;	4780
Asthma -- NRG1	association	Pubmed:12939809;Pubmed:19334371;Pubmed:19548633;Pubmed:19828093;Pubmed:24941973;	3084
Asthma -- NT5E	association	Pubmed:23889241;	4907
Asthma -- NTS	association	Pubmed:14650643;	4922
Asthma -- Nur77	association	Pubmed:26170382;	3164
Asthma -- OB-R	association	Pubmed:19539983;	3953
Asthma -- OBS	association	Pubmed:15316499;Pubmed:15478389;Pubmed:16540481;Pubmed:18221467;Pubmed:18331416;Pubmed:19032908;Pubmed:19191138;Pubmed:19455721;Pubmed:19539983;Pubmed:19705789;Pubmed:19739421;Pubmed:19799014;Pubmed:20978869;Pubmed:21244735;Pubmed:21437081;Pubmed:21615949;Pubmed:22379605;Pubmed:22445899;Pubmed:23259727;Pubmed:24147569;Pubmed:24288549;Pubmed:24310629;Pubmed:25191399;Pubmed:25640664;Pubmed:26285331;	3952
Asthma -- OCT	association	Pubmed:20364736;	5362
Asthma -- OPN	association	Pubmed:21986140;Pubmed:22031818;Pubmed:22276228;Pubmed:23098767;	6696
Asthma -- OPT	association	Pubmed:18174534;	26254
Asthma -- ORM1	association	Pubmed:25842287;	5004
Asthma -- ORMDL3	association	Pubmed:18395550;Pubmed:22472724;Pubmed:23369242;Pubmed:25167772;Pubmed:25691431;Pubmed:26011647;Pubmed:26125920;	94103
Asthma -- ORMDL3	association	Pubmed:25167772;Pubmed:26125920;	94103
Asthma -- ORMDL3	Involvement	Pubmed:21150878;	94103
Asthma -- OSM	association	Pubmed:19916861;	5008
Asthma -- OX40L	association	Pubmed:21781408;Pubmed:22760717;	7292
Asthma -- p150	association	Pubmed:12774215;	8518
Asthma -- P2RY12	association	Pubmed:22010907;	64805
Asthma -- P2Y12	association	Pubmed:22010907;Pubmed:25579761;	64805
Asthma -- P53	association	Pubmed:24843801;	7157
Asthma -- PACA	association	Pubmed:11786203;	116
Asthma -- PACAP	association	Pubmed:11786203;	51237
Asthma -- PAF	association	Pubmed:1514664;Pubmed:2018248;Pubmed:2142294;Pubmed:2164200;Pubmed:8403058;	9768
Asthma -- PAH	association	Pubmed:21617201;Pubmed:23010230;	5053
Asthma -- PAI-1	association	Pubmed:14734792;Pubmed:16409202;Pubmed:16839401;Pubmed:17579282;Pubmed:19037965;Pubmed:19438580;Pubmed:21530867;Pubmed:21926267;	5054
Asthma -- PAI-2	association	Pubmed:16839401;	5055
Asthma -- PAPP1	association	Pubmed:17565927;	5069
Asthma -- PAR-1	association	Pubmed:12589358;	2149
Asthma -- Par1b	association	Pubmed:12589358;	2011
Asthma -- PAR-2	association	Pubmed:11692107;Pubmed:23711865;	2150
Asthma -- PARD3	association	Pubmed:23711865;	56288
Asthma -- PARP1	association	Pubmed:19484672;	142
Asthma -- PARP1	Involvement	Pubmed:18261157;	142
Asthma -- PARP-1	association	Pubmed:26169874;	142
Asthma -- PBR	association	Pubmed:26974537;	706
Asthma -- PBX2	Involvement	Pubmed:21804548;	5089
Asthma -- PC42	association	Pubmed:23050600;Pubmed:23988763;	5097
Asthma -- PDC	association	Pubmed:24308506;	5132
Asthma -- PDCD4	association	Pubmed:23606399;	27250
Asthma -- PDCL	association	Pubmed:24308506;	5082
Asthma -- PDE4B	Involvement	Pubmed:21912604;	5142
Asthma -- PDE4D	association	Pubmed:20885906;	5144
Asthma -- PDE4D	Involvement	Pubmed:19426955;Pubmed:21611147;	5144
Asthma -- PD-L2	association	Pubmed:20722638;Pubmed:23149662;	80380
Asthma -- PEG	association	Pubmed:10875492;	5047
Asthma -- Pendrin	association	Pubmed:21814192;Pubmed:22116352;	5172
Asthma -- PEPS	association	Pubmed:9505146;	51056
Asthma -- PGN	association	Pubmed:16343088;	6687
Asthma -- PGR	association	Pubmed:17050228;Pubmed:22126603;Pubmed:22607991;	5241
Asthma -- PHF11	association	Pubmed:17702965;	51131
Asthma -- PIF1	association	Pubmed:15334507;Pubmed:24978441;	80119
Asthma -- PIK3CD	association	Pubmed:16890765;	5293
Asthma -- PLA2	association	Pubmed:8347090;Pubmed:9190240;	5319
Asthma -- PLA2G10	association	Pubmed:17901411;Pubmed:21652694;Pubmed:23614662;	8399
Asthma -- PLA2G2A	association	Pubmed:17901411;Pubmed:23614662;Pubmed:8347090;Pubmed:9190240;	5320
Asthma -- PLA2G6	association	Pubmed:8347090;Pubmed:9190240;	8398
Asthma -- PLA2G7	association	Pubmed:25408961;	7941
Asthma -- PLA2G7	Involvement	Pubmed:10733466;	7941
Asthma -- PLAG1	association	Pubmed:25347992;	5324
Asthma -- PLAU	association	Pubmed:21478092;	5328
Asthma -- PLAU	Involvement	Pubmed:21912604;	5328
Asthma -- PLC	association	Pubmed:12877646;Pubmed:20685740;	3339
Asthma -- PLD2	association	Pubmed:21854185;	5338
Asthma -- PLT	association	Pubmed:20979844;	27163
Asthma -- PM20D1	association	Pubmed:24166889;	148811
Asthma -- PMEL	Involvement	Pubmed:21804548;	6490
Asthma -- PNSP1	association	Pubmed:12859445;Pubmed:12915772;Pubmed:17218572;Pubmed:21503925;	117156
Asthma -- POMC	association	Pubmed:12078939;Pubmed:8202842;	5443
Asthma -- POSTN	association	Pubmed:20660732;Pubmed:21402898;Pubmed:23055690;Pubmed:24247042;Pubmed:25631525;Pubmed:25838094;Pubmed:25866164;Pubmed:25869478;Pubmed:26143180;Pubmed:26344077;Pubmed:26607392;	10631
Asthma -- PPARG	association	Pubmed:16569937;Pubmed:17329993;Pubmed:19217272;	5468
Asthma -- PPARG	association	Pubmed:19217272;	5468
Asthma -- PPB	association	Pubmed:15929952;Pubmed:17176784;Pubmed:17494785;Pubmed:17687439;Pubmed:19379527;Pubmed:22958759;Pubmed:23337243;Pubmed:23496900;Pubmed:24928560;Pubmed:26214692;Pubmed:8187742;Pubmed:9803546;	3346
Asthma -- PPD	association	Pubmed:10921467;	3242
Asthma -- PPP2CA	Involvement	Pubmed:22205926;	5515
Asthma -- PRB1	association	Pubmed:11133403;Pubmed:16544243;Pubmed:18338286;Pubmed:19948624;	5542
Asthma -- PRH2	association	Pubmed:25643747;	5555
Asthma -- PRKAR1A	association	Pubmed:16343088;	5573
Asthma -- PRKG1	Involvement	Pubmed:21907864;	5592
Asthma -- PRN	association	Pubmed:19497897;	64428
Asthma -- PRNP	association	Pubmed:20885906;	5621
Asthma -- Prolactin precursor	association	Pubmed:26477293;	5617
Asthma -- Pro-neuropeptide Y precursor	association	Pubmed:15219262;Pubmed:23122776;Pubmed:26111352;	4852
Asthma -- PROS	association	Pubmed:25347992;	5627
Asthma -- PROT	association	Pubmed:20431603;	6534
Asthma -- Protein 3	association	Pubmed:23614732;	8988
Asthma -- PRPC	association	Pubmed:12105756;Pubmed:17050228;Pubmed:22126603;Pubmed:22607991;Pubmed:25643747;	5554
Asthma -- PRPS1	association	Pubmed:16540069;	5631
Asthma -- PRS33	association	Pubmed:16749408;	260429
Asthma -- PSAT1	association	Pubmed:25347992;	29968
Asthma -- PSG1	association	Pubmed:12911785;Pubmed:23600541;	5669
Asthma -- PSG2	association	Pubmed:17087343;	5670
Asthma -- PSGL-1	association	Pubmed:23061633;	6404
Asthma -- PSORS1C1	association	Pubmed:24406073;	170679
Asthma -- PTEN	association	Pubmed:20718196;	5728
Asthma -- PTEN	Involvement	Pubmed:17982072;	5728
Asthma -- PTER	association	Pubmed:7848501;	9317
Asthma -- PTGDR	association	Pubmed:12002745;Pubmed:15496624;Pubmed:15749909;Pubmed:16629782;Pubmed:17845306;Pubmed:18811623;Pubmed:19220773;Pubmed:23192614;	5729
Asthma -- PTGDR	association	Pubmed:12002745;Pubmed:17845306;Pubmed:18811623;	5729
Asthma -- PTGDS	association	Pubmed:1507684;	5730
Asthma -- PTGS1	association	Pubmed:16055872;	5742
Asthma -- PTGS2	association	Pubmed:17573729;	5743
Asthma -- PTMP	association	Pubmed:10559091;Pubmed:12063520;Pubmed:14584388;Pubmed:7695481;	152926
Asthma -- PTPRE	association	Pubmed:21734400;	5791
Asthma -- Purine nucleoside phosphorylase	association	Pubmed:21847352;	4860
Asthma -- PXR	association	Pubmed:11575980;	8856
Asthma -- PYHIN1	Involvement	Pubmed:21804549;	149628
Asthma -- Pyrin	association	Pubmed:12092043;Pubmed:18219832;	4210
Asthma -- RAD50	association	Pubmed:21734400;Pubmed:26493291;	10111
Asthma -- RAD50	Involvement	Pubmed:20159242;Pubmed:24241537;	10111
Asthma -- RAG1	association	Pubmed:15668741;	5896
Asthma -- RAI1	association	Pubmed:25494702;	10743
Asthma -- RAN	association	Pubmed:11254526;	5901
Asthma -- RASA1	association	Pubmed:24696570;	5921
Asthma -- RECQL4	association	Pubmed:8922008;	9401
Asthma -- RELA	association	Pubmed:17083197;	5970
Asthma -- RETN	association	Pubmed:17885852;Pubmed:18221467;Pubmed:24288549;	56729
Asthma -- RGS2	association	Pubmed:25368964;	5997
Asthma -- RHINO	association	Pubmed:10824402;	83695
Asthma -- RHOA	association	Pubmed:19644046;	387
Asthma -- RNASE3	Involvement	Pubmed:12153692;Pubmed:12587966;Pubmed:8874658;	6037
Asthma -- ROM1	association	Pubmed:15732680;	6094
Asthma -- RORA	Involvement	Pubmed:20860503;	6095
Asthma -- ROS	association	Pubmed:25922579;	6098
Asthma -- RP1	association	Pubmed:24491812;	6101
Asthma -- RT29	association	Pubmed:15179560;	7818
Asthma -- RUNX3	association	Pubmed:16027362;	864
Asthma -- RYR2	association	Pubmed:23829686;	6262
Asthma -- S1P	association	Pubmed:21091442;	8720
Asthma -- S1P1	association	Pubmed:20624651;	1901
Asthma -- S1PR1	association	Pubmed:20624651;	1901
Asthma -- SARI	association	Pubmed:24960516;	116071
Asthma -- SCCA	association	Pubmed:12421571;Pubmed:12940509;Pubmed:23199842;	6317
Asthma -- SCD	association	Pubmed:23560516;	6319
Asthma -- SCF	association	Pubmed:14561150;Pubmed:15196279;Pubmed:16448392;	4254
Asthma -- SCGB1A1	association	Pubmed:14669228;Pubmed:19128353;Pubmed:25743006;	7356
Asthma -- SCGB3A2	association	Pubmed:12859445;Pubmed:21503925;	117156
Asthma -- SELE	association	Pubmed:11921453;Pubmed:17563404;Pubmed:7513593;Pubmed:9111502;	6401
Asthma -- SELL	association	Pubmed:24798295;	6402
Asthma -- Seminin	association	Pubmed:18773321;Pubmed:25347992;	354
Asthma -- SERPINB4	association	Pubmed:23199842;	6318
Asthma -- SERT	association	Pubmed:23947391;	6532
Asthma -- SH2B2	association	Pubmed:18773321;	10603
Asthma -- Siglec-8	association	Pubmed:19178537;Pubmed:24841380;	27181
Asthma -- SKR	association	Pubmed:11251629;	6865
Asthma -- SLC11A1	association	Pubmed:15988535;	6556
Asthma -- SLC22A3	association	Pubmed:21297359;	6581
Asthma -- SLC22A5	Involvement	Pubmed:20860503;	6584
Asthma -- SLC30A8	Involvement	Pubmed:21814517;	169026
Asthma -- SLC6A7	association	Pubmed:20431603;	6534
Asthma -- SLCO6A1	association	Pubmed:22812193;	133482
Asthma -- SLPI	association	Pubmed:10215681;Pubmed:21335488;Pubmed:9877219;	6590
Asthma -- SMAD3	Involvement	Pubmed:20860503;	4088
Asthma -- SMRT	association	Pubmed:12645858;	9612
Asthma -- SNAT1	association	Pubmed:16924569;	81539
Asthma -- SOCS	association	Pubmed:19299500;Pubmed:23092567;	1154
Asthma -- SOCS1	association	Pubmed:17099141;Pubmed:18315837;Pubmed:19299500;Pubmed:25630941;	8651
Asthma -- SOCS1	association	Pubmed:17099141;Pubmed:18315837;	8651
Asthma -- SOCS3	association	Pubmed:12847520;	9021
Asthma -- SOCS5	association	Pubmed:24340963;Pubmed:26059910;	9655
Asthma -- SOCS5	association	Pubmed:24340963;	9655
Asthma -- SOD1	association	Pubmed:10756943;Pubmed:11326955;Pubmed:21829032;Pubmed:9098106;	6647
Asthma -- SOD1	Involvement	Pubmed:22867017;	6647
Asthma -- SOD2	association	Pubmed:10756943;Pubmed:16423340;Pubmed:18048809;Pubmed:20536280;Pubmed:21829032;Pubmed:25931357;Pubmed:9098106;	6648
Asthma -- SP-C	association	Pubmed:17121584;	6440
Asthma -- SP-D	association	Pubmed:21131470;Pubmed:25728058;Pubmed:25848896;	6441
Asthma -- Spermine synthase	association	Pubmed:25494702;	6611
Asthma -- SPIN90	association	Pubmed:12390295;	51517
Asthma -- SPINK5	association	Pubmed:19534795;Pubmed:20885906;	11005
Asthma -- SPINK5	association	Pubmed:19534795;	11005
Asthma -- S-protein	association	Pubmed:25768308;	7448
Asthma -- SPRR2B	Involvement	Pubmed:21912604;	6701
Asthma -- SPT	association	Pubmed:10400840;Pubmed:20726834;Pubmed:24036244;	189
Asthma -- SSB	association	Pubmed:16604023;Pubmed:18373944;Pubmed:23457147;Pubmed:24180521;Pubmed:9477662;	6741
Asthma -- SST	association	Pubmed:25494702;	6750
Asthma -- ST2	association	Pubmed:11463601;Pubmed:12372135;Pubmed:18315837;Pubmed:19254249;Pubmed:20926795;Pubmed:21629437;Pubmed:21871091;Pubmed:25091434;Pubmed:26628975;	9173
Asthma -- STAT3	association	Pubmed:18841165;Pubmed:21624746;	6774
Asthma -- STAT4	association	Pubmed:15637551;Pubmed:15744455;Pubmed:17532201;	6775
Asthma -- STAT6	association	Pubmed:10353570;Pubmed:14767694;Pubmed:17803855;Pubmed:17919711;Pubmed:18315837;Pubmed:22660217;Pubmed:23392574;Pubmed:24587331;Pubmed:24912007;	6778
Asthma -- Stathmin	association	Pubmed:12361942;Pubmed:17845584;Pubmed:23729683;Pubmed:7474496;	3925
Asthma -- STD	association	Pubmed:11463601;Pubmed:12372135;Pubmed:18315837;Pubmed:19254249;Pubmed:20926795;Pubmed:21871091;Pubmed:26628975;	6822
Asthma -- TAB1	association	Pubmed:19968634;	10454
Asthma -- TAC4	association	Pubmed:20580442;	255061
Asthma -- TACI	association	Pubmed:21850030;	23495
Asthma -- TALAN	association	Pubmed:26287344;	22891
Asthma -- TAU	association	Pubmed:10520060;	4137
Asthma -- TB2	association	Pubmed:15749909;	7905
Asthma -- TBET	association	Pubmed:11786643;Pubmed:12938094;Pubmed:15604153;Pubmed:16179640;Pubmed:16210653;Pubmed:17302903;Pubmed:24845384;	30009
Asthma -- TBX21	association	Pubmed:16210653;	30009
Asthma -- TBX21	Involvement	Pubmed:15806396;	30009
Asthma -- TBXA2R	association	Pubmed:10830912;Pubmed:15805995;Pubmed:22017802;Pubmed:23517037;	6915
Asthma -- TC2	association	Pubmed:19800678;Pubmed:23398789;Pubmed:24510574;Pubmed:26064206;Pubmed:26686208;	6948
Asthma -- TCTP	association	Pubmed:1695233;Pubmed:8756800;	7178
Asthma -- TDI	association	Pubmed:16051292;Pubmed:8933776;	100038246
Asthma -- TEL	association	Pubmed:20846087;	2120
Asthma -- TEM8	association	Pubmed:17672811;	84168
Asthma -- TFDP1	association	Pubmed:15749909;	7027
Asthma -- TGC	association	Pubmed:20052409;Pubmed:22157157;Pubmed:23323271;	7052
Asthma -- TGFB1	association	Pubmed:10893219;Pubmed:11810274;Pubmed:14692431;Pubmed:14736088;Pubmed:15753900;Pubmed:16043890;Pubmed:17892594;Pubmed:18564632;Pubmed:18691070;Pubmed:19096005;Pubmed:19153535;Pubmed:19252942;Pubmed:19331718;Pubmed:19406982;Pubmed:19657898;Pubmed:19786804;Pubmed:19849943;Pubmed:19857272;Pubmed:20409029;Pubmed:25359706;Pubmed:25649164;	7040
Asthma -- TGFB1	Involvement	Pubmed:16365456;Pubmed:19138248;	7040
Asthma -- TGFB2	association	Pubmed:15637555;	7042
Asthma -- TGFB3	association	Pubmed:15637555;	7043
Asthma -- TGFBI	association	Pubmed:17176787;	7045
Asthma -- TH1	association	Pubmed:12911411;Pubmed:16092167;Pubmed:16505611;Pubmed:19319467;Pubmed:24180409;Pubmed:25775126;	51497
Asthma -- THBD	association	Pubmed:7787319;	7056
Asthma -- Thioredoxin	association	Pubmed:12644323;	7295
Asthma -- Thromboplastin	association	Pubmed:22828416;	2152
Asthma -- Thromboxane A2 receptor	association	Pubmed:10830912;Pubmed:15805995;Pubmed:22017802;Pubmed:23517037;	6915
Asthma -- TIL	association	Pubmed:24445834;	7096
Asthma -- TIM-3	association	Pubmed:15603868;Pubmed:15867855;Pubmed:19494522;Pubmed:21575348;	84868
Asthma -- TIM-4	association	Pubmed:20727045;	91937
Asthma -- TIMD4	association	Pubmed:20727045;	91937
Asthma -- TIMP-1	association	Pubmed:16061701;Pubmed:16924566;Pubmed:23713676;Pubmed:24188024;	7076
Asthma -- TIMP3	Involvement	Pubmed:16926187;	7078
Asthma -- TINAGL1	association	Pubmed:19281908;Pubmed:22472724;Pubmed:25789453;	64129
Asthma -- TKN4	association	Pubmed:20580442;	255061
Asthma -- Tlc	association	Pubmed:2368981;	3933
Asthma -- TLE4	association	Pubmed:20885906;	7091
Asthma -- TLR10	association	Pubmed:23194300;	81793
Asthma -- TLR2	association	Pubmed:17242961;Pubmed:20685742;Pubmed:20815312;Pubmed:24445834;Pubmed:25729620;	7097
Asthma -- TLR3	association	Pubmed:25430775;	7098
Asthma -- TLR4	association	Pubmed:15356557;Pubmed:16266379;Pubmed:18517079;Pubmed:21905500;Pubmed:22393779;Pubmed:22402138;Pubmed:24524443;Pubmed:24851022;Pubmed:25036518;Pubmed:25331070;Pubmed:25530138;Pubmed:25729620;Pubmed:26052450;Pubmed:26064304;Pubmed:26221339;Pubmed:26831416;	7099
Asthma -- TLR6	association	Pubmed:16188043;Pubmed:18547625;	10333
Asthma -- TLR6	association	Pubmed:16188043;	10333
Asthma -- TLR7	association	Pubmed:23078048;	51284
Asthma -- TLR9	association	Pubmed:16164440;Pubmed:18312481;Pubmed:19096003;Pubmed:21324137;Pubmed:24452844;Pubmed:25729620;	54106
Asthma -- TLR9	association	Pubmed:18312481;	54106
Asthma -- TNC	association	Pubmed:10464830;Pubmed:18305139;Pubmed:20885906;Pubmed:9310019;	3371
Asthma -- TNC	Involvement	Pubmed:16115819;	3371
Asthma -- TNF	association	Pubmed:10674568;Pubmed:10903486;Pubmed:11106199;Pubmed:11338216;Pubmed:11867342;Pubmed:12000006;Pubmed:12091169;Pubmed:12583324;Pubmed:12590981;Pubmed:14681301;Pubmed:14987295;Pubmed:15351939;Pubmed:15474860;Pubmed:15513357;Pubmed:15976383;Pubmed:16033328;Pubmed:16161949;Pubmed:16166100;Pubmed:16393721;Pubmed:16456144;Pubmed:16517578;Pubmed:16522446;Pubmed:16788246;Pubmed:16840747;Pubmed:16865291…	7124
Asthma -- TNF	Involvement	Pubmed:12356572;Pubmed:14681301;Pubmed:16456144;Pubmed:17450233;Pubmed:20049212;	7124
Asthma -- TPA	association	Pubmed:15678276;	5327
Asthma -- TPH1	association	Pubmed:23328530;	7166
Asthma -- TRAIL	association	Pubmed:17934471;	8743
Asthma -- Transcription factor Sp1	association	Pubmed:12911785;Pubmed:23600541;	6667
Asthma -- TRIM13	association	Pubmed:16343088;	10206
Asthma -- TRNAI25	Involvement	Pubmed:20860503;Pubmed:21804548;Pubmed:23028483;	100189401
Asthma -- TRPA1	Involvement	Pubmed:19458046;	8989
Asthma -- TRPC3	association	Pubmed:16574942;	7222
Asthma -- TRPV1	association	Pubmed:25715236;	7442
Asthma -- TSLP	association	Pubmed:19539984;Pubmed:19557146;Pubmed:20560908;Pubmed:20656951;Pubmed:20924287;Pubmed:21330823;Pubmed:21468164;Pubmed:21738884;Pubmed:21975173;Pubmed:22315115;Pubmed:22913730;Pubmed:22994343;Pubmed:23267211;Pubmed:24283976;Pubmed:24525665;Pubmed:24647421;Pubmed:24773145;Pubmed:24831437;Pubmed:25069192;Pubmed:26119467;Pubmed:26712523;	85480
Asthma -- TSLP	association	Pubmed:19539984;Pubmed:22913730;	85480
Asthma -- TSLP	Involvement	Pubmed:21804549;	85480
Asthma -- TWIST	association	Pubmed:21216117;Pubmed:24204766;Pubmed:26414880;Pubmed:26527517;	7291
Asthma -- TXNIP	association	Pubmed:24188128;	10628
Asthma -- TYH	association	Pubmed:11694816;Pubmed:11778486;Pubmed:16689010;Pubmed:19875708;Pubmed:21308628;Pubmed:21672423;	7054
Asthma -- TYRP1	association	Pubmed:15679724;	7306
Asthma -- U2AF1	association	Pubmed:1744753;Pubmed:23728445;	102724594
Asthma -- UGB	association	Pubmed:14669228;Pubmed:19128353;Pubmed:21255142;Pubmed:25743006;	7356
Asthma -- UII	association	Pubmed:17045018;	10911
Asthma -- UND	association	Pubmed:22373853;Pubmed:26120539;	7373
Asthma -- UPS	association	Pubmed:15301183;	3145
Asthma -- URI	association	Pubmed:18039525;Pubmed:24498517;	8725
Asthma -- VCAM-1	association	Pubmed:11817675;Pubmed:7545095;	7412
Asthma -- VEGF	association	Pubmed:12752587;Pubmed:16527906;Pubmed:17105777;Pubmed:17426207;Pubmed:17463417;Pubmed:18250044;Pubmed:18298425;Pubmed:18972287;Pubmed:19196819;Pubmed:19663127;Pubmed:19787077;Pubmed:22457593;Pubmed:22519966;Pubmed:22563687;Pubmed:22900522;Pubmed:24043765;Pubmed:25243322;Pubmed:25584916;	7422
Asthma -- VEGFA	association	Pubmed:22519966;	7422
Asthma -- VEGFA	Involvement	Pubmed:11907124;Pubmed:15201500;Pubmed:19263519;	7422
Asthma -- VIP peptides precursor	association	Pubmed:22103391;Pubmed:26070576;	7432
Asthma -- VIP36	association	Pubmed:16178865;	10960
Asthma -- VIT	association	Pubmed:26108071;	5212
Asthma -- VLK	association	Pubmed:24407380;	91461
Asthma -- VSX1	association	Pubmed:10921467;	30813
Asthma -- VWF	association	Pubmed:26714414;	7450
Asthma -- WDR36	Involvement	Pubmed:19198610;	134430
Asthma -- WDTC1	association	Pubmed:24842314;	23038
Asthma -- XKR1	association	Pubmed:21354022;	7504
Asthma -- YKL-40	association	Pubmed:18003958;Pubmed:19295241;Pubmed:19568425;Pubmed:20347285;Pubmed:20885906;Pubmed:21899483;Pubmed:21968467;Pubmed:23197259;Pubmed:23893808;Pubmed:24659163;Pubmed:24954373;Pubmed:25056157;Pubmed:25663327;	1116
Asthma -- ZBTB10	association	Pubmed:26119467;	65986
Asthma -- ZIP	association	Pubmed:10350220;	84619
Asthma -- ZIPK	association	Pubmed:10350220;	1613
Asthma -- ZN362	association	Pubmed:1744753;Pubmed:23728445;	149076
Asthma -- ZN365	association	Pubmed:26287344;	22891
Asthma -- ZNF365	association	Pubmed:26287344;	22891
Asthma -- ZNF384	association	Pubmed:21847352;	171017
Asthma -- ZNF665	Involvement	Pubmed:22561531;	79788
Asthma -- Zonulin	association	Pubmed:1297051;Pubmed:8911708;	3240
Asthma -- ZPBP2	association	Pubmed:26671913;	124626
BDNF -<> Asthma	regulation	Pubmed:19895626;	627
BDP -<> Asthma	treatment	Pubmed:12063520;	10620
BID -<> Asthma	treatment	Pubmed:19392928;Pubmed:21890335;	637
BTS -<> Asthma	treatment	Pubmed:11050259;	1201
C2orf34 -<> Asthma	treatment	Pubmed:17454333;	79823
CA2 -<> Asthma	regulation	Pubmed:22908110;	760
CACT -<> Asthma	regulation	Pubmed:22908110;	788
CAIX -<> Asthma	treatment	Pubmed:17963431;	768
CALP -<> Asthma	regulation	Pubmed:23457522;	80333
CAM -<> Asthma	treatment	Pubmed:17454333;	801
CAPE -<> Asthma	treatment	Pubmed:26106433;	10592
Catalase -<> Asthma	regulation	Pubmed:11253969;Pubmed:11295651;Pubmed:15007631;Pubmed:19672098;	847
Catalase -<> Asthma	treatment	Pubmed:15007342;	847
CCL11 -<> Asthma	regulation	Pubmed:17075265;Pubmed:24800011;	6356
CCL13 -<> Asthma	treatment	Pubmed:15046375;	6357
CCR3 -<> Asthma	treatment	Pubmed:11060659;Pubmed:23532518;	1232
CCR-4 -<> Asthma	regulation	Pubmed:19630858;	1233
CCR5 -<> Asthma	regulation	Pubmed:12437612;	1234
CD14 -<> Asthma	regulation	Pubmed:20394509;	929
CFL1 -<> Asthma	treatment	Pubmed:17088134;	1072
c-FLIP -<> Asthma	treatment	Pubmed:12974550;	8837
CH1 -<> Asthma	treatment	Pubmed:18174534;	51430
CI-B8 -<> Asthma	regulation	Pubmed:20394509;	4695
CISY -<> Asthma	treatment	Pubmed:15639702;	1431
CISY -<> Asthma	regulation	Pubmed:25162303;	1431
CNOT6 -<> Asthma	regulation	Pubmed:19630858;	57472
COD -<> Asthma	regulation	Pubmed:17877766;	6628
COPD -<> Asthma	treatment	Pubmed:17136988;	372
COPD -<> Asthma	regulation	Pubmed:15764783;Pubmed:24646659;	372
CPAP -<> Asthma	treatment	Pubmed:17939089;	55835
CR1 -<> Asthma	regulation	Pubmed:16600024;	1378
CRAT -<> Asthma	regulation	Pubmed:11253969;Pubmed:11295651;Pubmed:15007631;Pubmed:19672098;	1384
CRAT -<> Asthma	treatment	Pubmed:15007342;	1384
C-reactive protein precursor -<> Asthma	regulation	Pubmed:18838067;Pubmed:22326605;Pubmed:23901716;	1401
CRH -<> Asthma	regulation	Pubmed:15480311;Pubmed:9661678;	1392
CRTH2 -<> Asthma	treatment	Pubmed:25850654;	11251
DCP -<> Asthma	regulation	Pubmed:18589597;	1636
EAP -<> Asthma	regulation	Pubmed:22856634;	2028
EDN -<> Asthma	regulation	Pubmed:20209693;	6036
EGFR -<> Asthma	treatment	Pubmed:10877829;	1956
ESR -<> Asthma	treatment	Pubmed:21642591;	2099
FASL -<> Asthma	regulation	Pubmed:10200015;	356
FCER2 -<> Asthma	treatment	Pubmed:17980418;	2208
FDPS -<> Asthma	treatment	Pubmed:18292850;	2224
FES -<> Asthma	treatment	Pubmed:18292850;	2242
FGFR1 -<> Asthma	regulation	Pubmed:25277085;	2260
FLG -<> Asthma	regulation	Pubmed:18307574;Pubmed:25277085;	2312
FLT3L -<> Asthma	treatment	Pubmed:11710537;	2323
FOG-1 -<> Asthma	regulation	Pubmed:8680095;	161882
FXL15 -<> Asthma	treatment	Pubmed:9187164;	79176
GCG -<> Asthma	treatment	Pubmed:2362112;	2641
Gc-globulin -<> Asthma	treatment	Pubmed:24745702;	2638
Glucocorticoid receptor -<> Asthma	treatment	Pubmed:10435109;	2908
Glucocorticoid receptor -<> Asthma	regulation	Pubmed:20008877;	2908
Glutathione S-transferase -<> Asthma	regulation	Pubmed:15300848;Pubmed:22812193;	27306
GM-CSF -<> Asthma	regulation	Pubmed:8835120;	1437
GPA -<> Asthma	treatment	Pubmed:17963431;	2993
GPRA -<> Asthma	regulation	Pubmed:15764725;	387129
GPX1 -<> Asthma	regulation	Pubmed:8842559;	2876
GSTA1 -<> Asthma	regulation	Pubmed:20374258;	2938
GSTM1 -<> Asthma	regulation	Pubmed:22484660;	2944
GSTO2 -<> Asthma	regulation	Pubmed:20374258;	119391
GSTP1 -<> Asthma	regulation	Pubmed:11686891;Pubmed:15612961;Pubmed:18057098;	2950
GSTP1 -<> Asthma	treatment	Pubmed:23622008;	2950
GSTT1 -<> Asthma	regulation	Pubmed:20032267;	2952
H4R -<> Asthma	regulation	Pubmed:24126456;	59340
HDAC2 -<> Asthma	regulation	Pubmed:21255523;	3066
HLA-E -<> Asthma	regulation	Pubmed:11378822;	3133
HLA-G -<> Asthma	regulation	Pubmed:20214848;Pubmed:20613458;Pubmed:24033084;	3135
HPS -<> Asthma	treatment	Pubmed:14742754;	3257
ICAM-1 -<> Asthma	regulation	Pubmed:8492432;	3383
IFNG -<> Asthma	treatment	Pubmed:10779310;	3458
IFNG -<> Asthma	regulation	Pubmed:15649267;	3458
IGF1 -<> Asthma	regulation	Pubmed:9645593;	3479
IGFBP-3 -<> Asthma	regulation	Pubmed:21383009;	3486
IKZF4 -<> Asthma	regulation	Pubmed:16749408;	64375
IL-10 -<> Asthma	regulation	Pubmed:14738208;Pubmed:14748015;	3586
IL-13 -<> Asthma	regulation	Pubmed:11704288;Pubmed:16611648;Pubmed:17561245;Pubmed:23437086;Pubmed:24957689;Pubmed:26426602;	3596
IL-13 -<> Asthma	treatment	Pubmed:17479606;Pubmed:25144263;Pubmed:25159182;	3596
IL-15 -<> Asthma	regulation	Pubmed:11591195;	3600
IL-17 -<> Asthma	regulation	Pubmed:16684953;	3605
IL-17B -<> Asthma	regulation	Pubmed:25543042;	27190
IL-18 -<> Asthma	treatment	Pubmed:23085113;	3606
IL-19 -<> Asthma	regulation	Pubmed:18315837;	29949
IL1B -<> Asthma	regulation	Pubmed:24648846;	3553
IL-2 -<> Asthma	regulation	Pubmed:25747600;	3558
IL-4 -<> Asthma	regulation	Pubmed:10529588;Pubmed:16215326;Pubmed:20885906;Pubmed:25177863;Pubmed:25747600;	3565
IL4R -<> Asthma	regulation	Pubmed:23286427;	3566
IL-5 -<> Asthma	treatment	Pubmed:11727517;Pubmed:21986312;	3567
IL-6 -<> Asthma	regulation	Pubmed:22311051;	3569
IL-8 -<> Asthma	regulation	Pubmed:22627375;Pubmed:25713319;	3576
IL-9 -<> Asthma	regulation	Pubmed:10837360;	3578
IL-9 -<> Asthma	treatment	Pubmed:20854931;	3578
ILC -<> Asthma	regulation	Pubmed:23447017;	10850
IP-10 -<> Asthma	regulation	Pubmed:23951170;	3627
IRF6 -<> Asthma	regulation	Pubmed:12704363;	3664
KRIT1 -<> Asthma	treatment	Pubmed:17454333;	889
LTA -<> Asthma	regulation	Pubmed:15976383;Pubmed:17536219;	4049
MCAM -<> Asthma	regulation	Pubmed:21239604;	4162
MIST -<> Asthma	regulation	Pubmed:11436332;	116449
MMP-9 -<> Asthma	regulation	Pubmed:19270179;Pubmed:20181264;Pubmed:23018543;	4318
MRS2 -<> Asthma	regulation	Pubmed:1297051;	57380
MUC2 -<> Asthma	treatment	Pubmed:11062147;	4583
NFKB1 -<> Asthma	treatment	Pubmed:19275599;	4790
NHS -<> Asthma	treatment	Pubmed:11701099;	4810
NOC -<> Asthma	regulation	Pubmed:19630858;	25819
NPEPPS -<> Asthma	treatment	Pubmed:25347992;	9520
OPT -<> Asthma	treatment	Pubmed:18174534;	26254
ORMDL3 -<> Asthma	regulation	Pubmed:18395550;Pubmed:26125920;	94103
PACA -<> Asthma	treatment	Pubmed:11786203;	116
PACAP -<> Asthma	treatment	Pubmed:11786203;	51237
PAI-1 -<> Asthma	regulation	Pubmed:16839401;	5054
PAI-1 -<> Asthma	treatment	Pubmed:21926267;	5054
PAI-2 -<> Asthma	regulation	Pubmed:16839401;	5055
PBR -<> Asthma	regulation	Pubmed:26974537;	706
PC42 -<> Asthma	regulation	Pubmed:23988763;	5097
PD-L2 -<> Asthma	regulation	Pubmed:20722638;Pubmed:23149662;	80380
PEPS -<> Asthma	regulation	Pubmed:9505146;	51056
PLAG1 -<> Asthma	treatment	Pubmed:25347992;	5324
PNSP1 -<> Asthma	regulation	Pubmed:17218572;	117156
POSTN -<> Asthma	treatment	Pubmed:23055690;	10631
PRB1 -<> Asthma	treatment	Pubmed:19948624;	5542
Pro-neuropeptide Y precursor -<> Asthma	regulation	Pubmed:23122776;	4852
PROS -<> Asthma	treatment	Pubmed:25347992;	5627
PRS33 -<> Asthma	regulation	Pubmed:16749408;	260429
PSAT1 -<> Asthma	treatment	Pubmed:25347992;	29968
PSGL-1 -<> Asthma	treatment	Pubmed:23061633;	6404
PTGDR -<> Asthma	regulation	Pubmed:15749909;	5729
PTMP -<> Asthma	treatment	Pubmed:12063520;	152926
Pyrin -<> Asthma	regulation	Pubmed:18219832;	4210
RAN -<> Asthma	regulation	Pubmed:11254526;	5901
RGS2 -<> Asthma	regulation	Pubmed:25368964;	5997
Seminin -<> Asthma	treatment	Pubmed:25347992;	354
SLPI -<> Asthma	treatment	Pubmed:10215681;	6590
SOD2 -<> Asthma	regulation	Pubmed:20536280;	6648
STAT6 -<> Asthma	treatment	Pubmed:24587331;	6778
Stathmin -<> Asthma	regulation	Pubmed:17845584;	3925
TACI -<> Asthma	regulation	Pubmed:21850030;	23495
TB2 -<> Asthma	regulation	Pubmed:15749909;	7905
TBET -<> Asthma	regulation	Pubmed:15604153;	30009
TFDP1 -<> Asthma	regulation	Pubmed:15749909;	7027
TGFB1 -<> Asthma	regulation	Pubmed:17892594;	7040
TH1 -<> Asthma	regulation	Pubmed:12911411;	51497
TH1 -<> Asthma	treatment	Pubmed:16505611;	51497
Thromboplastin -<> Asthma	regulation	Pubmed:22828416;	2152
TIM-3 -<> Asthma	regulation	Pubmed:19494522;	84868
TIMP-1 -<> Asthma	regulation	Pubmed:24188024;	7076
TINAGL1 -<> Asthma	regulation	Pubmed:19281908;	64129
TLR7 -<> Asthma	regulation	Pubmed:23078048;	51284
TNF -<> Asthma	regulation	Pubmed:16522446;Pubmed:18635892;Pubmed:20477266;	7124
TNF -<> Asthma	treatment	Pubmed:18036647;	7124
TPH1 -<> Asthma	treatment	Pubmed:23328530;	7166
TSLP -<> Asthma	regulation	Pubmed:19557146;Pubmed:26712523;	85480
TSLP -<> Asthma	treatment	Pubmed:22315115;	85480
TYH -<> Asthma	regulation	Pubmed:16689010;	7054
UPS -<> Asthma	regulation	Pubmed:15301183;	3145
URI -<> Asthma	regulation	Pubmed:18039525;	8725
VEGF -<> Asthma	regulation	Pubmed:19196819;Pubmed:22519966;	7422
VIP peptides precursor -<> Asthma	treatment	Pubmed:26070576;	7432
VWF -<> Asthma	regulation	Pubmed:26714414;	7450
YKL-40 -<> Asthma	regulation	Pubmed:19568425;Pubmed:23197259;	1116
Zonulin -<> Asthma	regulation	Pubmed:1297051;	3240

## Sheet: hypertension
Interaction Schema	Interaction Type	Interaction Links	GeneID
AAAS -<> Hypertension	treatment	Pubmed:8201717;	8086
ABCA1 -<> Hypertension	regulation	Pubmed:26004638;	19
ABO -<> Hypertension	treatment	Pubmed:22258027;	28
ACAT -<> Hypertension	regulation	Pubmed:19112833;	6646
ACE2 -<> Hypertension	treatment	Pubmed:25009501;	59272
ACTG2 -<> Hypertension	regulation	Pubmed:8253287;	72
ADIPOQ -<> Hypertension	regulation	Pubmed:23382411;Pubmed:24398319;	9370
ADIPOQ -<> Hypertension	treatment	Pubmed:24147206;	9370
ADM -<> Hypertension	regulation	Pubmed:11754955;	133
ADM -<> Hypertension	regulation	Pubmed:11754955;Pubmed:9323000;	133
ADRA2B -<> Hypertension	treatment	Pubmed:11725152;	151
ADRB2 -<> Hypertension	regulation	Pubmed:15994241;	154
AGTR1 -<> Hypertension	treatment	Pubmed:9856962;	185
AGTR1 -<> Hypertension	regulation	Pubmed:10484448;	185
AKT1 -<> Hypertension	regulation	Pubmed:18588512;	207
ALBU -<> Hypertension	treatment	Pubmed:19695968;	213
ALBU -<> Hypertension	regulation	Pubmed:24694472;	213
AMBP -<> Hypertension	regulation	Pubmed:10763761;	259
ANGT -<> Hypertension	regulation	Pubmed:15642127;Pubmed:21312059;Pubmed:7783537;	183
APCS -<> Hypertension	regulation	Pubmed:26009686;	325
ARA -<> Hypertension	treatment	Pubmed:21629869;	368
AZU1 -<> Hypertension	regulation	Pubmed:8275218;	566
B1AR -<> Hypertension	regulation	Pubmed:10983731;	153
BMPG -<> Hypertension	treatment	Pubmed:17566075;	5553
C2orf34 -<> Hypertension	regulation	Pubmed:24672122;	79823
C2orf34 -<> Hypertension	treatment	Pubmed:23853524;	79823
CACNB2 -<> Hypertension	regulation	Pubmed:24338417;	783
CALC -<> Hypertension	regulation	Pubmed:9813931;	796
CALC1 -<> Hypertension	regulation	Pubmed:9813931;	796
Calcineurin inhibitor -<> Hypertension	regulation	Pubmed:15943635;Pubmed:24897624;	23523
CAM -<> Hypertension	regulation	Pubmed:24672122;	801
CAM -<> Hypertension	treatment	Pubmed:23853524;	801
CBF -<> Hypertension	regulation	Pubmed:20175912;	10153
CCHCR1 -<> Hypertension	treatment	Pubmed:25144295;	54535
CD200 -<> Hypertension	treatment	Pubmed:10466460;Pubmed:1352715;Pubmed:1352716;Pubmed:1445573;Pubmed:15258208;Pubmed:9484356;	4345
CETP -<> Hypertension	regulation	Pubmed:20511482;	1071
CGRP -<> Hypertension	regulation	Pubmed:9813931;	6283
CHGA -<> Hypertension	regulation	Pubmed:19017515;	1113
ClC-6 -<> Hypertension	regulation	Pubmed:24006081;	1185
CORIN -<> Hypertension	regulation	Pubmed:16216958;	10699
COX -<> Hypertension	regulation	Pubmed:19609207;	1371
COX-2 -<> Hypertension	regulation	Pubmed:16304418;	5743
COX5A -<> Hypertension	regulation	Pubmed:19609207;	9377
COX8A -<> Hypertension	regulation	Pubmed:19609207;	1351
CPAP -<> Hypertension	treatment	Pubmed:18275031;Pubmed:20646610;	55835
C-reactive protein precursor -<> Hypertension	regulation	Pubmed:14870524;Pubmed:23442558;Pubmed:25787035;Pubmed:26040439;	1401
CT-1 -<> Hypertension	treatment	Pubmed:15978561;	1489
CYP11B2 -<> Hypertension	regulation	Pubmed:15479186;Pubmed:19093739;	1585
CYP11B2 -<> Hypertension	regulation	Pubmed:15097233;Pubmed:15479186;Pubmed:17003099;Pubmed:19093739;Pubmed:23150505;Pubmed:7883820;	1585
CYP11B2 -<> Hypertension	treatment	Pubmed:23045428;Pubmed:23458591;Pubmed:24107737;	1585
CYP1A2 -<> Hypertension	treatment	Pubmed:23688133;	1544
CYP2D6 -<> Hypertension	treatment	Pubmed:27171116;	1565
DCP -<> Hypertension	treatment	Pubmed:11921960;Pubmed:12555362;Pubmed:15145970;Pubmed:16250856;Pubmed:1874207;Pubmed:18925320;Pubmed:20301501;Pubmed:7496563;	1636
DCP -<> Hypertension	regulation	Pubmed:10608470;Pubmed:16314202;Pubmed:25957879;Pubmed:26491214;	1636
DIO2 -<> Hypertension	regulation	Pubmed:17224473;	1734
EAP -<> Hypertension	treatment	Pubmed:18726831;	2028
EAP -<> Hypertension	regulation	Pubmed:23888046;	2028
EGFR -<> Hypertension	regulation	Pubmed:21412268;	1956
ENH -<> Hypertension	treatment	Pubmed:18221090;	10611
eNOS -<> Hypertension	regulation	Pubmed:19407804;Pubmed:23042814;Pubmed:25737691;	4846
eNOS -<> Hypertension	treatment	Pubmed:21602468;	4846
EPCAM -<> Hypertension	regulation	Pubmed:17206295;	4072
EPHX2 -<> Hypertension	regulation	Pubmed:19814804;	2053
EPN -<> Hypertension	treatment	Pubmed:9535199;Pubmed:9535200;	4311
Epoetin -<> Hypertension	treatment	Pubmed:10792608;Pubmed:7623992;Pubmed:8556836;	2056
Epoetin -<> Hypertension	regulation	Pubmed:10207266;Pubmed:8773347;	2056
ESR -<> Hypertension	regulation	Pubmed:17095210;Pubmed:8458645;	2099
ESR -<> Hypertension	treatment	Pubmed:24343167;	2099
ETA -<> Hypertension	treatment	Pubmed:12839272;	1909
FASL -<> Hypertension	regulation	Pubmed:21555306;	356
FN1 -<> Hypertension	regulation	Pubmed:9309265;	2335
FOXC1 -<> Hypertension	treatment	Pubmed:21629869;	2296
GLBA -<> Hypertension	regulation	Pubmed:26009686;	5660
GLP-1 receptor -<> Hypertension	regulation	Pubmed:25915883;	2740
GNB3 -<> Hypertension	regulation	Pubmed:11688759;Pubmed:23691120;	2784
GNB3 -<> Hypertension	treatment	Pubmed:21709600;	2784
HDLBP -<> Hypertension	regulation	Pubmed:8275218;	3069
HEBP1 -<> Hypertension	regulation	Pubmed:8275218;	50865
HEP -<> Hypertension	treatment	Pubmed:8268894;	2051
HEP1 -<> Hypertension	treatment	Pubmed:8268894;	728489
HO-1 -<> Hypertension	treatment	Pubmed:19027871;Pubmed:24553299;	3162
HPA -<> Hypertension	treatment	Pubmed:8268894;	10855
Hypertension -- 3BHS1	association	Pubmed:24951726;	3283
Hypertension -- A2M	association	Pubmed:21401887;	2
Hypertension -- AAAS	association	Pubmed:8201717;	8086
Hypertension -- AAG	association	Pubmed:8737752;	4350
Hypertension -- AAT	association	Pubmed:19942848;Pubmed:2248532;	5265
Hypertension -- ABCA1	association	Pubmed:26004638;	19
Hypertension -- ABCC1	Involvement	Pubmed:17272743;	4363
Hypertension -- ABO	association	Pubmed:22258027;	28
Hypertension -- ABO	association	Pubmed:22258027;Pubmed:23057380;	28
Hypertension -- ACADSB	association	Pubmed:17143180;	36
Hypertension -- ACAT	association	Pubmed:19112833;	6646
Hypertension -- ACC1	association	Pubmed:19851294;	31
Hypertension -- ACE	association	Pubmed:10720581;Pubmed:10790347;Pubmed:16876684;Pubmed:17478487;Pubmed:18718603;Pubmed:19067187;Pubmed:26351579;Pubmed:9589251;	1636
Hypertension -- ACE	Involvement	Pubmed:15773232;Pubmed:20237592;	1636
Hypertension -- ACE2	association	Pubmed:23013041;Pubmed:25009501;	59272
Hypertension -- ACE2	association	Pubmed:15380922;Pubmed:15549171;Pubmed:15640278;Pubmed:16203874;Pubmed:16459167;Pubmed:17473847;Pubmed:18022600;Pubmed:18296494;Pubmed:18809792;Pubmed:21993363;Pubmed:23013041;Pubmed:23787547;Pubmed:24342297;Pubmed:25009501;Pubmed:25815490;	59272
Hypertension -- ACE2	Involvement	Pubmed:15833808;Pubmed:17473847;Pubmed:19221212;Pubmed:20559404;	59272
Hypertension -- ACPP	association	Pubmed:16093910;Pubmed:17388736;	55
Hypertension -- ACT	Involvement	Pubmed:16864745;	389036
Hypertension -- ACTG2	association	Pubmed:11273885;Pubmed:12878376;Pubmed:1654748;Pubmed:8253287;	72
Hypertension -- ACTN4	association	Pubmed:19443626;Pubmed:22787190;Pubmed:26047875;Pubmed:8651243;	81
Hypertension -- AD5	association	Pubmed:22872014;	5664
Hypertension -- ADA2C	association	Pubmed:16636200;	152
Hypertension -- ADCY5	Involvement	Pubmed:12717102;	111
Hypertension -- ADD1	association	Pubmed:10912756;Pubmed:7875756;Pubmed:9495254;Pubmed:9582105;Pubmed:9674650;Pubmed:9678591;	118
Hypertension -- ADD1	association	Pubmed:10429360;Pubmed:10912756;Pubmed:12052841;Pubmed:15055253;Pubmed:18657677;Pubmed:21228790;Pubmed:24271554;Pubmed:7875756;Pubmed:9495254;Pubmed:9582105;Pubmed:9607391;Pubmed:9674650;Pubmed:9678591;	118
Hypertension -- ADD1	Involvement	Pubmed:15773232;Pubmed:19199261;	118
Hypertension -- ADD2	association	Pubmed:12427140;	119
Hypertension -- ADD2	association	Pubmed:12427140;Pubmed:19838659;	119
Hypertension -- ADIPOQ	association	Pubmed:14620925;Pubmed:16651465;Pubmed:17144104;Pubmed:17215175;Pubmed:17371337;Pubmed:17452504;Pubmed:18468194;Pubmed:18650840;Pubmed:19125853;Pubmed:21109453;Pubmed:22047537;Pubmed:22258332;Pubmed:22859729;Pubmed:23057719;Pubmed:23382411;Pubmed:23716587;Pubmed:23897791;Pubmed:23966059;Pubmed:24147206;Pubmed:24398319;Pubmed:25546819;Pubmed:26674794;	9370
Hypertension -- ADIPOQ	Involvement	Pubmed:12860835;	9370
Hypertension -- ADM	association	Pubmed:11463752;Pubmed:11754955;Pubmed:16097366;	133
Hypertension -- ADM	association	Pubmed:10101471;Pubmed:10576938;Pubmed:11016796;Pubmed:11087213;Pubmed:11116114;Pubmed:11463752;Pubmed:11754955;Pubmed:12052845;Pubmed:12826450;Pubmed:16097366;Pubmed:16616959;Pubmed:24756062;Pubmed:25108927;Pubmed:9124405;Pubmed:9165059;Pubmed:9323000;Pubmed:9575959;	133
Hypertension -- ADRA1D	association	Pubmed:26005357;	146
Hypertension -- ADRA2A	Involvement	Pubmed:10694191;	150
Hypertension -- ADRA2B	association	Pubmed:11725152;Pubmed:17620957;	151
Hypertension -- ADRB1	Involvement	Pubmed:10673262;Pubmed:9260993;	153
Hypertension -- ADRB2	association	Pubmed:10872552;Pubmed:10872649;Pubmed:15994241;Pubmed:9336371;	154
Hypertension -- ADRBK1	Involvement	Pubmed:11901213;	156
Hypertension -- AGA	association	Pubmed:26105279;	175
Hypertension -- AGT	association	Pubmed:10837512;Pubmed:18575631;Pubmed:9533415;Pubmed:9609996;	183
Hypertension -- AGT	Involvement	Pubmed:10400907;Pubmed:10526905;Pubmed:11459117;Pubmed:11501062;Pubmed:12084390;Pubmed:12121858;Pubmed:12414515;Pubmed:12600921;Pubmed:12676074;Pubmed:1394429;Pubmed:1432030;Pubmed:14751847;Pubmed:15243307;Pubmed:15302986;Pubmed:15699457;Pubmed:15833808;Pubmed:15851630;Pubmed:16618834;Pubmed:16788141;Pubmed:16868307;Pubmed:17272743;Pubmed:17537837;Pubmed:17989111;Pubmed:18420994;Pubmed:1849535;Pu…	183
Hypertension -- AGTR1	association	Pubmed:10484448;Pubmed:11134677;Pubmed:11165203;Pubmed:11687736;Pubmed:12460700;Pubmed:12627871;Pubmed:12950120;Pubmed:15042429;Pubmed:15583076;Pubmed:15923814;Pubmed:16876684;Pubmed:18550936;Pubmed:19680137;Pubmed:19706421;Pubmed:20361261;Pubmed:21657802;Pubmed:24019625;Pubmed:24202179;Pubmed:25168322;Pubmed:25494405;Pubmed:9371475;Pubmed:9482944;Pubmed:9856962;	185
Hypertension -- AGTR1	Involvement	Pubmed:19047579;Pubmed:23603059;Pubmed:8952600;	185
Hypertension -- AGTR2	Involvement	Pubmed:15710752;	186
Hypertension -- AGXT	association	Pubmed:10837512;Pubmed:18575631;Pubmed:9533415;Pubmed:9609996;	189
Hypertension -- AHR	Involvement	Pubmed:21115475;	196
Hypertension -- AHSG	association	Pubmed:19709661;	197
Hypertension -- AKT1	association	Pubmed:15136501;Pubmed:18588512;	207
Hypertension -- ALAD	Involvement	Pubmed:20123609;	210
Hypertension -- ALAS2	association	Pubmed:22539069;	212
Hypertension -- ALB	Involvement	Pubmed:2526952;	213
Hypertension -- ALBU	association	Pubmed:21040199;Pubmed:24694472;Pubmed:8502517;Pubmed:8754040;	213
Hypertension -- ALD	association	Pubmed:19249189;	215
Hypertension -- ALDH2	association	Pubmed:23644116;Pubmed:26379870;	217
Hypertension -- ALEX	association	Pubmed:18958498;	2778
Hypertension -- ALOX12	association	Pubmed:16514435;	239
Hypertension -- ALOX15	Involvement	Pubmed:22467300;	246
Hypertension -- AMBP	association	Pubmed:10763761;Pubmed:8896301;	259
Hypertension -- Amylin	association	Pubmed:11081774;Pubmed:17213278;	3375
Hypertension -- Androgen receptor	association	Pubmed:10523385;Pubmed:12397037;	367
Hypertension -- ANG	association	Pubmed:10615405;Pubmed:15727990;Pubmed:25951297;	283
Hypertension -- ANG-1	association	Pubmed:15367176;	284
Hypertension -- ANGT	association	Pubmed:10067128;Pubmed:10450836;Pubmed:10482871;Pubmed:10489389;Pubmed:10528248;Pubmed:10586529;Pubmed:10608470;Pubmed:10837512;Pubmed:11134677;Pubmed:11191642;Pubmed:11307308;Pubmed:11675943;Pubmed:11687736;Pubmed:12080069;Pubmed:12081721;Pubmed:12145290;Pubmed:12270765;Pubmed:12388794;Pubmed:12417054;Pubmed:12476421;Pubmed:12506412;Pubmed:12511523;Pubmed:12511525;Pubmed:1394429;Pubmed:14597849;…	183
Hypertension -- ANXA1	Involvement	Pubmed:22228705;	301
Hypertension -- AOC1	Involvement	Pubmed:6218830;	26
Hypertension -- AOC3	Involvement	Pubmed:23154672;	8639
Hypertension -- AP1S2	association	Pubmed:16113940;	8905
Hypertension -- APBB3	association	Pubmed:23535460;	10307
Hypertension -- APCS	association	Pubmed:26009686;	325
Hypertension -- APEL	association	Pubmed:22125210;Pubmed:23316219;Pubmed:25272042;	8862
Hypertension -- APJ	association	Pubmed:20485192;Pubmed:24465893;	187
Hypertension -- APLN	association	Pubmed:23316219;Pubmed:25272042;	8862
Hypertension -- APLNR	association	Pubmed:24465893;	187
Hypertension -- APN	association	Pubmed:8102253;	290
Hypertension -- APOA1	association	Pubmed:11779886;Pubmed:9312761;	335
Hypertension -- APOA1	Involvement	Pubmed:18224302;	335
Hypertension -- APOB	association	Pubmed:11378831;Pubmed:16516587;Pubmed:18496130;	338
Hypertension -- APOE	association	Pubmed:14726545;Pubmed:18297189;Pubmed:19816504;Pubmed:21228824;Pubmed:22410653;Pubmed:24956008;Pubmed:25688603;Pubmed:9853706;	348
Hypertension -- APOE	Involvement	Pubmed:20720404;Pubmed:22228705;	348
Hypertension -- APOH	association	Pubmed:10878435;	350
Hypertension -- AQP1	Involvement	Pubmed:22228705;	358
Hypertension -- AR	Involvement	Pubmed:10523385;	367
Hypertension -- ARA	association	Pubmed:21629869;	368
Hypertension -- ARHGAP42	Involvement	Pubmed:21909115;	143872
Hypertension -- ARHGAP6	association	Pubmed:18434237;	395
Hypertension -- ARNTL	association	Pubmed:17728404;	406
Hypertension -- Aromatase	association	Pubmed:26415088;	1588
Hypertension -- ASA	association	Pubmed:18037672;Pubmed:20011863;	410
Hypertension -- ASAP1	association	Pubmed:16093910;Pubmed:17388736;	50807
Hypertension -- ASCC1	association	Pubmed:15233834;	51008
Hypertension -- AT2	association	Pubmed:19023273;Pubmed:19274051;	186
Hypertension -- ATOX1	Involvement	Pubmed:22753205;	475
Hypertension -- ATP1A1	Involvement	Pubmed:23416519;	476
Hypertension -- ATP1A2	Involvement	Pubmed:16166162;Pubmed:16243970;	477
Hypertension -- ATP2B1	association	Pubmed:23759979;	490
Hypertension -- ATP2B1	Involvement	Pubmed:19430479;	490
Hypertension -- ATP2B3	Involvement	Pubmed:23416519;	492
Hypertension -- ATRN1	association	Pubmed:17642794;	26033
Hypertension -- ATRX	association	Pubmed:25377723;	546
Hypertension -- AVP	association	Pubmed:16899555;Pubmed:17657988;Pubmed:7840337;Pubmed:8586472;Pubmed:9442352;	551
Hypertension -- AVP	Involvement	Pubmed:1663982;Pubmed:19133994;Pubmed:3346065;Pubmed:4040330;Pubmed:6367368;	551
Hypertension -- AZU1	association	Pubmed:8275218;	566
Hypertension -- B19	association	Pubmed:22468640;	30811
Hypertension -- B1AR	association	Pubmed:10983731;Pubmed:18622236;	153
Hypertension -- B2M	association	Pubmed:7862587;	567
Hypertension -- BAG6	Involvement	Pubmed:21909115;	7917
Hypertension -- BCL2	Involvement	Pubmed:10075388;	596
Hypertension -- BCS1L	association	Pubmed:15814257;	617
Hypertension -- BDKRB2	Involvement	Pubmed:10614985;	624
Hypertension -- BDNF	association	Pubmed:20814019;Pubmed:24092446;	627
Hypertension -- Betaine aldehyde dehydrogenase	association	Pubmed:22487782;	501
Hypertension -- Beta-Pix	association	Pubmed:15233834;	8874
Hypertension -- BFT	association	Pubmed:15363228;Pubmed:22288331;	5307
Hypertension -- BMP10	association	Pubmed:17921333;	27302
Hypertension -- BMPG	association	Pubmed:17566075;Pubmed:24063203;Pubmed:8021578;	5553
Hypertension -- BMPR1B	Involvement	Pubmed:22384028;	658
Hypertension -- C1QL1	association	Pubmed:16392301;Pubmed:9083269;	10882
Hypertension -- C2orf34	association	Pubmed:23853524;Pubmed:24672122;	79823
Hypertension -- CACNB2	association	Pubmed:24338417;	783
Hypertension -- CACNB2	Involvement	Pubmed:19430479;	783
Hypertension -- CAD protein	association	Pubmed:16842840;Pubmed:27114736;	790
Hypertension -- CAIX	association	Pubmed:15760000;	768
Hypertension -- CALC	association	Pubmed:9813931;	796
Hypertension -- CALC1	association	Pubmed:9813931;	796
Hypertension -- CALCA	Involvement	Pubmed:1849535;Pubmed:9887042;	796
Hypertension -- Calcineurin inhibitor	association	Pubmed:11898890;Pubmed:15086917;Pubmed:15943635;Pubmed:17284992;Pubmed:19010160;Pubmed:21251543;Pubmed:23853606;Pubmed:24897624;Pubmed:26687832;	23523
Hypertension -- Calpastatin	association	Pubmed:2065100;	831
Hypertension -- CAM	association	Pubmed:23853524;Pubmed:24672122;Pubmed:7834581;	801
Hypertension -- CAPE	association	Pubmed:18928041;Pubmed:24070181;Pubmed:24250798;Pubmed:24410738;	10592
Hypertension -- Cardiac troponin I	association	Pubmed:26434514;	7137
Hypertension -- CARDINAL	association	Pubmed:11785065;Pubmed:22002461;Pubmed:22918624;Pubmed:22976550;	22900
Hypertension -- Caspase-activated DNase	association	Pubmed:16842840;Pubmed:27114736;	1677
Hypertension -- CAT	Involvement	Pubmed:11479740;Pubmed:21593737;Pubmed:22228705;	847
Hypertension -- Cathepsin L	association	Pubmed:26374357;	1514
Hypertension -- CAV1	Involvement	Pubmed:1798635;	857
Hypertension -- CBF	association	Pubmed:20175912;	10153
Hypertension -- CBS	Involvement	Pubmed:18224302;	875
Hypertension -- CCAAT displacement protein	association	Pubmed:26524792;	1523
Hypertension -- CCGL	association	Pubmed:23410045;Pubmed:25201123;	140738
Hypertension -- CCHCR1	association	Pubmed:11114700;Pubmed:11913625;Pubmed:16118571;Pubmed:17262113;Pubmed:19205569;Pubmed:19397049;Pubmed:19620884;Pubmed:20173651;Pubmed:20859042;Pubmed:21505357;Pubmed:21527770;Pubmed:21558952;Pubmed:22025240;Pubmed:22117838;Pubmed:22487734;Pubmed:22563335;Pubmed:22677181;Pubmed:23000025;Pubmed:23071713;Pubmed:23453442;Pubmed:23639513;Pubmed:23666423;Pubmed:23673348;Pubmed:23848180;Pubmed:24507232…	54535
Hypertension -- CCL11	association	Pubmed:21479425;	6356
Hypertension -- CCL2	association	Pubmed:18339698;Pubmed:18977211;	6347
Hypertension -- CCR2	association	Pubmed:12654703;Pubmed:15046042;	729230
Hypertension -- CD137	association	Pubmed:26152827;	3604
Hypertension -- CD200	association	Pubmed:10466460;Pubmed:1352715;Pubmed:1352716;Pubmed:1445573;Pubmed:15258208;Pubmed:7473519;Pubmed:9484356;	4345
Hypertension -- CD36	Involvement	Pubmed:18587397;	948
Hypertension -- CD4	association	Pubmed:23097471;Pubmed:23294666;	920
Hypertension -- CD40	association	Pubmed:15233834;Pubmed:15820495;Pubmed:17553307;	958
Hypertension -- CDKN2A	association	Pubmed:17242961;Pubmed:25745498;	1029
Hypertension -- CDM	association	Pubmed:16842840;Pubmed:27114736;	800
Hypertension -- CELA2A	Involvement	Pubmed:21602471;	63036
Hypertension -- CETP	association	Pubmed:20511482;	1071
Hypertension -- CETP	Involvement	Pubmed:20511482;	1071
Hypertension -- CFA	association	Pubmed:19499732;	6902
Hypertension -- CFP	association	Pubmed:24520202;	5199
Hypertension -- CGRP	association	Pubmed:9813931;	6283
Hypertension -- CHD	association	Pubmed:1350491;Pubmed:1410979;Pubmed:20060178;Pubmed:2239671;	55349
Hypertension -- Chemerin	association	Pubmed:24047472;	5919
Hypertension -- CHGA	association	Pubmed:18541522;Pubmed:19017515;Pubmed:20116404;Pubmed:20139771;Pubmed:20965217;Pubmed:21061160;Pubmed:22388654;Pubmed:23946762;	1113
Hypertension -- CHRNA3	association	Pubmed:25874685;	1136
Hypertension -- CHST3	association	Pubmed:7883847;	9469
Hypertension -- CIC	association	Pubmed:17890971;	23152
Hypertension -- CISY	association	Pubmed:1665405;Pubmed:25415766;	1431
Hypertension -- ClC-6	association	Pubmed:24006081;	1185
Hypertension -- CLCKB	association	Pubmed:18094726;	1188
Hypertension -- CLCNKA	Involvement	Pubmed:18480177;	1187
Hypertension -- CMA1	Involvement	Pubmed:14620933;	1215
Hypertension -- CMP	association	Pubmed:23662141;	4146
Hypertension -- cN-I	association	Pubmed:25830307;	84618
Hypertension -- CNTRL	association	Pubmed:25376679;	11064
Hypertension -- CO2	association	Pubmed:25171390;	717
Hypertension -- COL1A1	Involvement	Pubmed:11682445;	1277
Hypertension -- COL3A1	Involvement	Pubmed:11682445;	1281
Hypertension -- COL4A1	association	Pubmed:20854622;Pubmed:21499464;	1282
Hypertension -- COL4A2	association	Pubmed:20854622;Pubmed:21499464;	1284
Hypertension -- COL9A1	association	Pubmed:2045154;	1297
Hypertension -- COL9A2	association	Pubmed:2045154;	1298
Hypertension -- COL9A3	association	Pubmed:2045154;	1299
Hypertension -- COMP	association	Pubmed:2045154;	1311
Hypertension -- COMT	association	Pubmed:17143180;	1312
Hypertension -- COPD	association	Pubmed:22797769;	372
Hypertension -- CORIN	association	Pubmed:17485366;	10699
Hypertension -- CORIN	association	Pubmed:16216958;Pubmed:17485366;Pubmed:18669922;Pubmed:18716601;Pubmed:25488193;	10699
Hypertension -- COX	association	Pubmed:17903698;Pubmed:18957810;Pubmed:19427431;Pubmed:19609207;Pubmed:19961945;Pubmed:20390330;Pubmed:21191456;Pubmed:21911708;Pubmed:25547451;Pubmed:25650264;Pubmed:25682025;Pubmed:25693857;Pubmed:26431192;Pubmed:26770700;Pubmed:9794734;	1371
Hypertension -- COX-2	association	Pubmed:16304418;	5743
Hypertension -- COX5A	association	Pubmed:17903698;Pubmed:18957810;Pubmed:19427431;Pubmed:19609207;Pubmed:19961945;Pubmed:20390330;Pubmed:21191456;Pubmed:21911708;Pubmed:25547451;Pubmed:25650264;Pubmed:25682025;Pubmed:25693857;Pubmed:26431192;Pubmed:26770700;Pubmed:9794734;	9377
Hypertension -- COX8A	association	Pubmed:17903698;Pubmed:18957810;Pubmed:19427431;Pubmed:19609207;Pubmed:19961945;Pubmed:20390330;Pubmed:21191456;Pubmed:21911708;Pubmed:25547451;Pubmed:25650264;Pubmed:25682025;Pubmed:25693857;Pubmed:26431192;Pubmed:26770700;Pubmed:9794734;	1351
Hypertension -- CPAP	association	Pubmed:18275031;Pubmed:20646610;	55835
Hypertension -- CRASH	association	Pubmed:17642794;	80150
Hypertension -- C-reactive protein precursor	association	Pubmed:12799089;Pubmed:14665655;Pubmed:14870524;Pubmed:15346091;Pubmed:15731495;Pubmed:15866055;Pubmed:16286174;Pubmed:16419648;Pubmed:16476876;Pubmed:16714425;Pubmed:16877955;Pubmed:16940703;Pubmed:16979884;Pubmed:17159088;Pubmed:17211240;Pubmed:17496760;Pubmed:18392101;Pubmed:18413553;Pubmed:18773693;Pubmed:19047242;Pubmed:19056836;Pubmed:19516173;Pubmed:21091357;Pubmed:21163756;Pubmed:21215228…	1401
Hypertension -- CREB3L1	association	Pubmed:23711897;	90993
Hypertension -- CRH	association	Pubmed:16392301;Pubmed:9083269;	1392
Hypertension -- CRHR2	Involvement	Pubmed:10742107;	1395
Hypertension -- CRIS3	association	Pubmed:21833041;	10321
Hypertension -- CRP	Involvement	Pubmed:14620923;Pubmed:16680063;Pubmed:19770776;	1401
Hypertension -- CRP1	association	Pubmed:18773693;Pubmed:21593738;	1465
Hypertension -- CRTAP	association	Pubmed:26524792;	10491
Hypertension -- CT-1	association	Pubmed:15978561;Pubmed:25052897;Pubmed:26222851;	1489
Hypertension -- CTGF	Involvement	Pubmed:16685210;	1490
Hypertension -- CTP	association	Pubmed:24200901;	6576
Hypertension -- CTSL	association	Pubmed:26374357;	1514
Hypertension -- CTSS	association	Pubmed:19099930;	1520
Hypertension -- CUL3	association	Pubmed:22266938;Pubmed:26286618;	8452
Hypertension -- CXCL2	Involvement	Pubmed:22352330;	2920
Hypertension -- CYBA	Involvement	Pubmed:16685210;Pubmed:17324946;Pubmed:20505675;	1535
Hypertension -- CYBB	Involvement	Pubmed:16685210;Pubmed:21593737;	1536
Hypertension -- CYH	association	Pubmed:11416217;Pubmed:9797177;	1215
Hypertension -- CYP11B1	association	Pubmed:16110193;Pubmed:23150505;Pubmed:8784078;	1584
Hypertension -- CYP11B2	association	Pubmed:10720581;Pubmed:12133420;Pubmed:14704730;Pubmed:15361760;Pubmed:15479186;Pubmed:15583997;Pubmed:17261471;Pubmed:19093739;Pubmed:20598712;Pubmed:9719043;	1585
Hypertension -- CYP11B2	association	Pubmed:10720581;Pubmed:11325068;Pubmed:12133420;Pubmed:12213905;Pubmed:12654713;Pubmed:14704730;Pubmed:15097233;Pubmed:15284285;Pubmed:15361760;Pubmed:15479186;Pubmed:15583997;Pubmed:17003099;Pubmed:17261471;Pubmed:18292466;Pubmed:19093739;Pubmed:20598712;Pubmed:20662731;Pubmed:22650983;Pubmed:23045428;Pubmed:23150505;Pubmed:23322723;Pubmed:23458591;Pubmed:24107737;Pubmed:7567973;Pubmed:7883820;P…	1585
Hypertension -- CYP17A1	association	Pubmed:23467202;Pubmed:25990650;	1586
Hypertension -- CYP1A1	Involvement	Pubmed:20634294;Pubmed:22995157;	1543
Hypertension -- CYP1A2	association	Pubmed:22492992;Pubmed:23688133;Pubmed:25595320;	1544
Hypertension -- CYP21	association	Pubmed:20617557;	1589
Hypertension -- CYP2C18	association	Pubmed:25986599;	1562
Hypertension -- CYP2C19	association	Pubmed:21332417;	1557
Hypertension -- CYP2C19	association	Pubmed:21332417;Pubmed:25986599;	1557
Hypertension -- CYP2C9	association	Pubmed:15369736;Pubmed:25986599;	1559
Hypertension -- CYP2D6	association	Pubmed:18429752;	1565
Hypertension -- CYP2J2	association	Pubmed:17286575;	1573
Hypertension -- CYP3A4	association	Pubmed:15952872;Pubmed:19615687;Pubmed:20489028;Pubmed:20617557;	1576
Hypertension -- CYP3A5	association	Pubmed:15952872;Pubmed:17339868;	1577
Hypertension -- CYP4A11	association	Pubmed:15611369;Pubmed:16144986;Pubmed:18385420;Pubmed:18622255;Pubmed:21326303;Pubmed:21617944;Pubmed:24535879;	1579
Hypertension -- CYP4F2	association	Pubmed:21625857;Pubmed:26634476;	8529
Hypertension -- CYP4F2	association	Pubmed:21625857;Pubmed:22387726;Pubmed:26634476;	8529
Hypertension -- CYPA	association	Pubmed:26084004;	5478
Hypertension -- CYTC	association	Pubmed:18378946;Pubmed:23479071;	1471
Hypertension -- CYTIP	association	Pubmed:26524792;	9595
Hypertension -- DCP	association	Pubmed:10221352;Pubmed:10361438;Pubmed:10422218;Pubmed:10608470;Pubmed:10723120;Pubmed:10790347;Pubmed:10983692;Pubmed:11134677;Pubmed:11204304;Pubmed:11367888;Pubmed:11790296;Pubmed:11921960;Pubmed:11967252;Pubmed:12197628;Pubmed:12297438;Pubmed:12484507;Pubmed:12540390;Pubmed:12540854;Pubmed:12555362;Pubmed:12675870;Pubmed:12915047;Pubmed:1338766;Pubmed:14621191;Pubmed:14688494;Pubmed:15145970;…	1636
Hypertension -- DDAH2	association	Pubmed:19666123;	23564
Hypertension -- DDR1	association	Pubmed:1835684;	780
Hypertension -- DDT	association	Pubmed:23591545;	1652
Hypertension -- DDX40	association	Pubmed:18675562;	79665
Hypertension -- DIO2	association	Pubmed:17224473;	1734
Hypertension -- DPP4	association	Pubmed:23219738;Pubmed:24732974;	1803
Hypertension -- DR3	association	Pubmed:20726784;	8718
Hypertension -- DRAM	association	Pubmed:23637959;	55332
Hypertension -- DRD1	association	Pubmed:23905040;	1812
Hypertension -- DRD1	association	Pubmed:23905040;Pubmed:26667412;	1812
Hypertension -- DRD2	Involvement	Pubmed:11566895;	1813
Hypertension -- DST	association	Pubmed:25785193;	667
Hypertension -- EAP	association	Pubmed:15136730;Pubmed:17990103;Pubmed:18550936;Pubmed:18726831;Pubmed:19608358;Pubmed:23888046;	2028
Hypertension -- ECE1	association	Pubmed:17664854;	1889
Hypertension -- ECE1	Involvement	Pubmed:12566389;	1889
Hypertension -- EDL	association	Pubmed:15914124;	9388
Hypertension -- EDN1	association	Pubmed:11847185;Pubmed:18288492;Pubmed:18806884;Pubmed:20026766;Pubmed:25530107;Pubmed:26130680;	1906
Hypertension -- EDN1	Involvement	Pubmed:10474778;Pubmed:10669576;Pubmed:11847185;Pubmed:12149661;Pubmed:12425201;Pubmed:12600921;Pubmed:15188945;Pubmed:15302986;Pubmed:15314687;Pubmed:15834289;Pubmed:17130675;Pubmed:7721406;Pubmed:8152482;Pubmed:8440307;	1906
Hypertension -- EDN3	Involvement	Pubmed:2059916;	1908
Hypertension -- EDNRA	Involvement	Pubmed:12600921;	1909
Hypertension -- EDNRB	association	Pubmed:15967866;	1910
Hypertension -- EGFR	association	Pubmed:11854720;Pubmed:21412268;Pubmed:23139689;Pubmed:24447093;Pubmed:24477005;Pubmed:25963085;Pubmed:26500248;	1956
Hypertension -- ELN	association	Pubmed:15468721;	2006
Hypertension -- ELN	Involvement	Pubmed:17039479;	2006
Hypertension -- EMP	association	Pubmed:22747618;	10296
Hypertension -- ENH	association	Pubmed:18221090;	10611
Hypertension -- eNOS	association	Pubmed:10205226;Pubmed:10526903;Pubmed:10557325;Pubmed:10691797;Pubmed:10867538;Pubmed:10883733;Pubmed:12908999;Pubmed:15132873;Pubmed:16302209;Pubmed:16427644;Pubmed:17287431;Pubmed:17492127;Pubmed:17563560;Pubmed:18931564;Pubmed:19111531;Pubmed:19407804;Pubmed:20661250;Pubmed:20981307;Pubmed:21194529;Pubmed:21602468;Pubmed:21968727;Pubmed:22117419;Pubmed:22425436;Pubmed:22644792;Pubmed:23042814…	4846
Hypertension -- EPCAM	association	Pubmed:17206295;Pubmed:21157336;	4072
Hypertension -- EPHX2	association	Pubmed:20065888;	2053
Hypertension -- EPHX2	association	Pubmed:19814804;Pubmed:20065888;	2053
Hypertension -- EPI	association	Pubmed:12016797;Pubmed:17070527;	7035
Hypertension -- EPN	association	Pubmed:1835684;Pubmed:9535199;Pubmed:9535200;Pubmed:9883700;	4311
Hypertension -- EPO	Involvement	Pubmed:10694834;Pubmed:1516988;	2056
Hypertension -- Epoetin	association	Pubmed:10207266;Pubmed:10225477;Pubmed:10694834;Pubmed:10792608;Pubmed:11675943;Pubmed:12138269;Pubmed:12217816;Pubmed:12558321;Pubmed:12587817;Pubmed:1361845;Pubmed:15005270;Pubmed:1531789;Pubmed:16830700;Pubmed:17385001;Pubmed:17845633;Pubmed:1794212;Pubmed:1928084;Pubmed:19458615;Pubmed:21912181;Pubmed:2247677;Pubmed:26558187;Pubmed:7474668;Pubmed:7623992;Pubmed:7662237;Pubmed:7703390;Pubmed:7…	2056
Hypertension -- EPOR	association	Pubmed:19621008;	2057
Hypertension -- EPX	association	Pubmed:10225477;Pubmed:12138269;Pubmed:8196222;	8288
Hypertension -- ERAF	association	Pubmed:1378518;	51327
Hypertension -- ERAP1	Involvement	Pubmed:13678427;	51752
Hypertension -- ERR	association	Pubmed:19067360;Pubmed:23841815;	6541
Hypertension -- ESA	association	Pubmed:21157336;	2319
Hypertension -- ESR	association	Pubmed:12509901;Pubmed:14699001;Pubmed:17095210;Pubmed:24343167;Pubmed:26109517;Pubmed:8458645;	2099
Hypertension -- ESR2	association	Pubmed:21199728;	2100
Hypertension -- ETA	association	Pubmed:12839272;	1909
Hypertension -- EVA1C	association	Pubmed:22468640;	59271
Hypertension -- F11	association	Pubmed:19214165;	2160
Hypertension -- F11	Involvement	Pubmed:6383834;	2160
Hypertension -- F11R	association	Pubmed:18067551;	50848
Hypertension -- F12	Involvement	Pubmed:6383834;	2161
Hypertension -- FAN	association	Pubmed:25376679;	8439
Hypertension -- FASL	association	Pubmed:15803113;Pubmed:21555306;	356
Hypertension -- FBLN2	association	Pubmed:22912785;	2199
Hypertension -- FBN1	association	Pubmed:22545955;Pubmed:24413999;	2200
Hypertension -- FES	Involvement	Pubmed:21909115;	2242
Hypertension -- FGD1	association	Pubmed:20414190;	2245
Hypertension -- FGF21	association	Pubmed:23190795;	26291
Hypertension -- FGF23	association	Pubmed:26321027;	8074
Hypertension -- FGF5	association	Pubmed:23759979;	2250
Hypertension -- FLNA	association	Pubmed:15320837;Pubmed:15383845;	2316
Hypertension -- FLVCR	association	Pubmed:23014131;	28982
Hypertension -- FMRP	association	Pubmed:22528549;	2332
Hypertension -- FN1	association	Pubmed:11166778;Pubmed:9309265;Pubmed:9312519;	2335
Hypertension -- FN1	Involvement	Pubmed:11682445;Pubmed:17324946;	2335
Hypertension -- FNDC5	association	Pubmed:25912185;	252995
Hypertension -- FOS	Involvement	Pubmed:12044476;	2353
Hypertension -- FOXC1	association	Pubmed:21629869;	2296
Hypertension -- FRT	association	Pubmed:21518965;	2321
Hypertension -- FURIN	association	Pubmed:20707915;	5045
Hypertension -- FURIN	association	Pubmed:20707915;Pubmed:24396277;	5045
Hypertension -- FUS1	association	Pubmed:16093910;Pubmed:17388736;	11334
Hypertension -- FXYD2	Involvement	Pubmed:22228705;	486
Hypertension -- G4S	association	Pubmed:22539069;	411
Hypertension -- G6PD	association	Pubmed:1647796;	2539
Hypertension -- GAL	Involvement	Pubmed:10818254;	51083
Hypertension -- GAL3ST1	association	Pubmed:20116404;Pubmed:20965217;	9514
Hypertension -- Galectin-1	association	Pubmed:26260756;	3956
Hypertension -- GATA5	association	Pubmed:26617239;	140628
Hypertension -- GBP	association	Pubmed:26260756;	8554
Hypertension -- GCG	Involvement	Pubmed:22228705;	2641
Hypertension -- GCH1	Involvement	Pubmed:12855421;	2643
Hypertension -- GCLC	Involvement	Pubmed:22228705;	2729
Hypertension -- GFR	association	Pubmed:12819318;Pubmed:17695554;Pubmed:2301034;Pubmed:8381929;	9771
Hypertension -- GHR	association	Pubmed:16572267;	2690
Hypertension -- GILZ	association	Pubmed:23965239;	1831
Hypertension -- GIRK4	association	Pubmed:22308486;Pubmed:24175075;	3762
Hypertension -- GJA1	Involvement	Pubmed:16448880;	2697
Hypertension -- GJA4	Involvement	Pubmed:16448880;	2701
Hypertension -- GJA5	association	Pubmed:25992486;	2702
Hypertension -- GJA5	association	Pubmed:16508580;Pubmed:21597036;Pubmed:25992486;	2702
Hypertension -- GJA5	Involvement	Pubmed:19109587;	2702
Hypertension -- GJC1	Involvement	Pubmed:19109587;	10052
Hypertension -- GLBA	association	Pubmed:26009686;	5660
Hypertension -- GLP-1 receptor	association	Pubmed:25915883;	2740
Hypertension -- GLP1R	Involvement	Pubmed:22228705;	2740
Hypertension -- GLS2	association	Pubmed:26105279;	27165
Hypertension -- Glucocorticoid receptor	association	Pubmed:20674672;Pubmed:21042587;Pubmed:8096533;Pubmed:8990073;Pubmed:9723862;	2908
Hypertension -- GLUT12	association	Pubmed:16091581;	154091
Hypertension -- GNAS	association	Pubmed:18958498;	2778
Hypertension -- GNAS	Involvement	Pubmed:9506701;	2778
Hypertension -- GNAS3	association	Pubmed:18958498;	2778
Hypertension -- GNB3	association	Pubmed:10466464;Pubmed:11688759;Pubmed:12109775;Pubmed:12624279;Pubmed:14557282;Pubmed:19597293;Pubmed:21709600;Pubmed:23691120;Pubmed:23799054;Pubmed:9822456;	2784
Hypertension -- GNB3	Involvement	Pubmed:15961981;Pubmed:16141801;	2784
Hypertension -- GNE	association	Pubmed:11333732;	10020
Hypertension -- GNRH1	Involvement	Pubmed:6350720;	2796
Hypertension -- GOSR2	association	Pubmed:19057520;	9570
Hypertension -- GP1BA	association	Pubmed:25864118;	2811
Hypertension -- GP1BA	Involvement	Pubmed:22352330;	2811
Hypertension -- GPA	association	Pubmed:15760000;	2993
Hypertension -- GPC	association	Pubmed:20521902;	2995
Hypertension -- GPR30	association	Pubmed:25005496;Pubmed:25039431;	2852
Hypertension -- GPX1	association	Pubmed:19459560;Pubmed:22891788;Pubmed:9138105;	2876
Hypertension -- GPX1	Involvement	Pubmed:21593737;	2876
Hypertension -- GRAM4	association	Pubmed:23965239;	23151
Hypertension -- GRK2	association	Pubmed:16687124;	156
Hypertension -- GRK4	association	Pubmed:15548830;	2868
Hypertension -- GRK5	association	Pubmed:16103237;	2869
Hypertension -- Growth hormone	association	Pubmed:1305808;Pubmed:16572267;Pubmed:18225637;	2688
Hypertension -- GSP	association	Pubmed:18958498;	2778
Hypertension -- GST	association	Pubmed:18300949;Pubmed:25357227;	133482
Hypertension -- GSTA5	Involvement	Pubmed:22228705;	221357
Hypertension -- GSTK1	association	Pubmed:18300949;Pubmed:25357227;	373156
Hypertension -- GSTM2	association	Pubmed:18551009;	2946
Hypertension -- GSTM5	association	Pubmed:18551009;	2949
Hypertension -- GSTP1	association	Pubmed:14719182;	2950
Hypertension -- GSTT1	association	Pubmed:18254710;Pubmed:21656129;	2952
Hypertension -- GSTT1	Involvement	Pubmed:22228705;	2952
Hypertension -- GSTT2	Involvement	Pubmed:22228705;	2953
Hypertension -- GTF2E1	association	Pubmed:12844373;	2960
Hypertension -- GTF2E2	association	Pubmed:12844373;	2961
Hypertension -- GUCY1A3	Involvement	Pubmed:18339647;	2982
Hypertension -- H2AX	association	Pubmed:23029205;	3014
Hypertension -- HADHA	association	Pubmed:26260756;	3030
Hypertension -- hAM	association	Pubmed:10576938;Pubmed:12826450;Pubmed:25108927;	55729
Hypertension -- HBA1	association	Pubmed:21151012;	3039
Hypertension -- HBD	association	Pubmed:17441373;	3045
Hypertension -- HCF	association	Pubmed:23101256;	3054
Hypertension -- HDAC9	association	Pubmed:26667412;	9734
Hypertension -- HDLBP	association	Pubmed:8275218;	3069
Hypertension -- HEBP1	association	Pubmed:8275218;	50865
Hypertension -- HEP	association	Pubmed:8268894;	2051
Hypertension -- HEP1	association	Pubmed:8268894;	728489
Hypertension -- HFE	Involvement	Pubmed:21909115;	3077
Hypertension -- HGF	association	Pubmed:12452315;Pubmed:15127882;Pubmed:22713485;Pubmed:9403566;	3082
Hypertension -- HGL	association	Pubmed:25813534;	3993
Hypertension -- HIF1A	Involvement	Pubmed:22349312;	3091
Hypertension -- HIS3	association	Pubmed:8375462;	3347
Hypertension -- HLE	association	Pubmed:20521902;	1991
Hypertension -- hMCS	association	Pubmed:11737873;Pubmed:19449146;	55034
Hypertension -- HMOX1	Involvement	Pubmed:16959961;Pubmed:22349312;Pubmed:22352330;	3162
Hypertension -- HO-1	association	Pubmed:12872043;Pubmed:19027871;Pubmed:23425954;Pubmed:24553299;Pubmed:24870308;Pubmed:25628565;	3162
Hypertension -- HP	Involvement	Pubmed:16597321;	3240
Hypertension -- HPA	association	Pubmed:8268894;	10855
Hypertension -- HRH3	Involvement	Pubmed:9050021;	11255
Hypertension -- HSD11B1	association	Pubmed:16949514;Pubmed:19476250;Pubmed:22869520;	3290
Hypertension -- HSD11B1	Involvement	Pubmed:15199296;Pubmed:21786805;Pubmed:9683905;	3290
Hypertension -- HSD11B2	association	Pubmed:10599743;Pubmed:12943516;Pubmed:16980198;Pubmed:17035606;Pubmed:19909806;Pubmed:22278213;Pubmed:9120678;	3291
Hypertension -- HSD11B2	association	Pubmed:10419018;Pubmed:10599743;Pubmed:10726708;Pubmed:10824333;Pubmed:11118322;Pubmed:11752037;Pubmed:12943516;Pubmed:14732482;Pubmed:15134813;Pubmed:15673310;Pubmed:16980198;Pubmed:17035606;Pubmed:18837962;Pubmed:19909806;Pubmed:22278213;Pubmed:8977758;Pubmed:9120678;	3291
Hypertension -- HSD11B2	Involvement	Pubmed:11082157;Pubmed:7670488;Pubmed:9683905;Pubmed:9707624;	3291
Hypertension -- HSD3B1	association	Pubmed:24951726;	3283
Hypertension -- HSPA4	association	Pubmed:11795477;Pubmed:16700998;Pubmed:23154057;Pubmed:7905684;	3308
Hypertension -- HSPA5BP1	association	Pubmed:26260756;	54972
Hypertension -- HTR2B	Involvement	Pubmed:8627522;	3357
Hypertension -- HUB	association	Pubmed:24698531;	1993
Hypertension -- HYCCI	association	Pubmed:24386416;Pubmed:26155261;	84668
Hypertension -- IAPP	association	Pubmed:17213278;	3375
Hypertension -- ICAM1	Involvement	Pubmed:12149661;Pubmed:12425201;	3383
Hypertension -- ICAM-1	association	Pubmed:12831828;Pubmed:18619052;Pubmed:25310099;	3383
Hypertension -- IER3	Involvement	Pubmed:20713914;	8870
Hypertension -- IFNAR1	association	Pubmed:16899555;	3454
Hypertension -- IFNG	association	Pubmed:10445834;	3458
Hypertension -- IGA	association	Pubmed:10513782;Pubmed:8604701;	973
Hypertension -- IGF1	association	Pubmed:11641296;Pubmed:12501974;Pubmed:16431135;Pubmed:21045735;Pubmed:25238773;Pubmed:25915890;Pubmed:26511949;	3479
Hypertension -- IGF1	Involvement	Pubmed:19502719;Pubmed:22228705;	3479
Hypertension -- IL-10	association	Pubmed:18163209;Pubmed:25296499;	3586
Hypertension -- IL18	association	Pubmed:19687159;	3606
Hypertension -- IL-18	association	Pubmed:19234499;Pubmed:19687159;	3606
Hypertension -- IL1B	association	Pubmed:19249142;	3553
Hypertension -- IL-1ra	association	Pubmed:11840488;Pubmed:21840356;	3557
Hypertension -- IL-2	association	Pubmed:1467487;Pubmed:1768680;Pubmed:8467327;	3558
Hypertension -- IL-21	association	Pubmed:24673562;	59067
Hypertension -- IL2RA	association	Pubmed:2142025;	3559
Hypertension -- IL-4	association	Pubmed:23552130;	3565
Hypertension -- IL-5	association	Pubmed:9519758;	3567
Hypertension -- IL-6	association	Pubmed:11196657;Pubmed:12214260;Pubmed:12846758;Pubmed:15284195;Pubmed:16825309;Pubmed:18937113;Pubmed:19106168;Pubmed:21398601;Pubmed:21716327;Pubmed:21833041;Pubmed:22068875;Pubmed:24811130;	3569
Hypertension -- IL-8	association	Pubmed:25496999;Pubmed:26387812;	3576
Hypertension -- ILC	association	Pubmed:17642794;	10850
Hypertension -- INHA	association	Pubmed:12100816;	3623
Hypertension -- INI1	association	Pubmed:11455320;Pubmed:22833367;	6598
Hypertension -- iNOS	association	Pubmed:10205225;Pubmed:10867538;Pubmed:10904018;Pubmed:12136949;Pubmed:15132873;Pubmed:15280798;Pubmed:16250858;Pubmed:19373110;Pubmed:19673942;Pubmed:20005399;Pubmed:20633454;Pubmed:21876076;Pubmed:23266817;Pubmed:23890248;Pubmed:25159081;Pubmed:26579803;	4843
Hypertension -- INS	association	Pubmed:10418857;Pubmed:10423110;Pubmed:10642350;Pubmed:10854078;Pubmed:10893326;Pubmed:11374224;Pubmed:11789282;Pubmed:11852379;Pubmed:11887163;Pubmed:12393073;Pubmed:1283764;Pubmed:12875476;Pubmed:1291654;Pubmed:1345145;Pubmed:1457085;Pubmed:15504934;Pubmed:1568757;Pubmed:1637516;Pubmed:1669504;Pubmed:16772245;Pubmed:17213573;Pubmed:1725042;Pubmed:1730454;Pubmed:17928772;Pubmed:18484904;Pubmed:1…	3630
Hypertension -- INS	Involvement	Pubmed:18360027;Pubmed:9719048;	3630
Hypertension -- INSR	association	Pubmed:22534794;Pubmed:24686488;Pubmed:26759568;Pubmed:8015637;Pubmed:8740916;Pubmed:9247738;Pubmed:9607389;	3643
Hypertension -- IR1	association	Pubmed:22675744;Pubmed:22741181;Pubmed:22741184;	11188
Hypertension -- IRF6	association	Pubmed:24944535;	3664
Hypertension -- IRG1	association	Pubmed:16842840;Pubmed:27114736;	730249
Hypertension -- IRS1	association	Pubmed:22759779;	3667
Hypertension -- ISYNA1	association	Pubmed:19673942;Pubmed:23266817;Pubmed:23890248;Pubmed:26579803;	51477
Hypertension -- ITM2B	Involvement	Pubmed:22228705;	9445
Hypertension -- JAM-A	association	Pubmed:18067551;Pubmed:19214165;	50848
Hypertension -- JTB	association	Pubmed:12766749;	10899
Hypertension -- KAO	association	Pubmed:11574740;	26
Hypertension -- KCNJ1	Involvement	Pubmed:22228705;	3758
Hypertension -- KCNJ13	association	Pubmed:17084964;Pubmed:18249128;	3769
Hypertension -- KCNMB1	Involvement	Pubmed:17700361;	3779
Hypertension -- KCNQ1	association	Pubmed:26678516;	3784
Hypertension -- KL	association	Pubmed:25695404;Pubmed:26634510;Pubmed:9731228;	9365
Hypertension -- KLK1	association	Pubmed:11849458;	3816
Hypertension -- KLK1	association	Pubmed:11849458;Pubmed:1320231;	3816
Hypertension -- KLK1	Involvement	Pubmed:14568997;	3816
Hypertension -- KLK4	association	Pubmed:15175642;Pubmed:18565278;Pubmed:19684610;Pubmed:8727504;Pubmed:9276159;Pubmed:9356201;	9622
Hypertension -- KLK8	association	Pubmed:25658326;	11202
Hypertension -- KLK9	association	Pubmed:26469898;	284366
Hypertension -- KLKB1	association	Pubmed:12716755;	3818
Hypertension -- KLOT	association	Pubmed:24867139;Pubmed:25695404;Pubmed:26634510;Pubmed:9731228;	9365
Hypertension -- KOP	association	Pubmed:8375462;	10653
Hypertension -- KRIT1	association	Pubmed:23853524;Pubmed:24672122;	889
Hypertension -- KYNU	association	Pubmed:22348086;	8942
Hypertension -- LAE	association	Pubmed:25829641;	116285
Hypertension -- LCN2	association	Pubmed:18275504;Pubmed:24721803;Pubmed:25864997;	3934
Hypertension -- LDLC	association	Pubmed:24452083;Pubmed:25151317;	22796
Hypertension -- LEP	Involvement	Pubmed:16827954;Pubmed:25205467;	3952
Hypertension -- LEPR	Involvement	Pubmed:22949526;	3953
Hypertension -- LEPROT	association	Pubmed:11798646;Pubmed:12649390;Pubmed:26550411;	54741
Hypertension -- LHB	Involvement	Pubmed:6350720;	3972
Hypertension -- LOC102723576	Involvement	Pubmed:19609347;	102723576
Hypertension -- LOX-1	association	Pubmed:20146162;	4973
Hypertension -- LPCAT3	association	Pubmed:1816437;	10162
Hypertension -- LPIN1	association	Pubmed:18437145;	23175
Hypertension -- LPL	association	Pubmed:15253101;Pubmed:16132104;	4023
Hypertension -- LPL	Involvement	Pubmed:22228705;	4023
Hypertension -- LRG1	association	Pubmed:25685242;	116844
Hypertension -- LSD1	association	Pubmed:21873498;	23028
Hypertension -- LTF	Involvement	Pubmed:24587916;	4057
Hypertension -- MARK	association	Pubmed:12715144;	4139
Hypertension -- MAT2B	association	Pubmed:9950963;	27430
Hypertension -- MBL	association	Pubmed:17566075;Pubmed:24063203;Pubmed:24861434;Pubmed:8021578;	4153
Hypertension -- MC2R	Involvement	Pubmed:11082157;	4158
Hypertension -- MC4R	association	Pubmed:23374353;	4160
Hypertension -- MCSP	association	Pubmed:19449146;	4184
Hypertension -- MDGI	association	Pubmed:18617881;Pubmed:23337395;	2170
Hypertension -- MDH1	Involvement	Pubmed:22228705;	4190
Hypertension -- MDR1	association	Pubmed:23319877;	5243
Hypertension -- MED	association	Pubmed:2045154;	6334
Hypertension -- MED23	association	Pubmed:12122112;	9439
Hypertension -- Merlin	association	Pubmed:9793613;	4771
Hypertension -- METS	association	Pubmed:16957561;Pubmed:20046414;	2117
Hypertension -- MFN2	association	Pubmed:23549803;	9927
Hypertension -- MFN2	association	Pubmed:19539148;Pubmed:23549803;	9927
Hypertension -- MIS	association	Pubmed:24588691;	268
Hypertension -- Miz1	association	Pubmed:23965239;	9063
Hypertension -- ML-1	association	Pubmed:2135739;	51761
Hypertension -- MLN	association	Pubmed:10949886;	4295
Hypertension -- MLR	association	Pubmed:11284421;Pubmed:11891501;Pubmed:15134816;Pubmed:15257862;Pubmed:15908963;Pubmed:15931322;Pubmed:16980198;Pubmed:18400490;Pubmed:19325532;Pubmed:21042587;Pubmed:24276320;Pubmed:24769248;Pubmed:24861116;Pubmed:25787734;Pubmed:26644241;Pubmed:7962326;	4306
Hypertension -- MMP-1	association	Pubmed:18097620;Pubmed:18633185;	4312
Hypertension -- MMP2	Involvement	Pubmed:18836702;	4313
Hypertension -- MMP-2	association	Pubmed:21307882;	4313
Hypertension -- MMP3	association	Pubmed:16302209;	4314
Hypertension -- MMP-9	association	Pubmed:11054505;Pubmed:15363819;Pubmed:20707992;Pubmed:25416694;	4318
Hypertension -- MMR	association	Pubmed:16101605;	4360
Hypertension -- MOV10	Involvement	Pubmed:21909115;	4343
Hypertension -- MPO	association	Pubmed:25394640;	4353
Hypertension -- mPR	association	Pubmed:23537457;	10857
Hypertension -- MRS2	association	Pubmed:9481436;	57380
Hypertension -- MSC	association	Pubmed:26640561;	9242
Hypertension -- MSH3	association	Pubmed:15823625;	4437
Hypertension -- MSR1	association	Pubmed:23535460;	4481
Hypertension -- MSRA	Involvement	Pubmed:19430479;	4482
Hypertension -- MTHFR	association	Pubmed:15311088;Pubmed:22676332;Pubmed:23267299;Pubmed:26654251;	4524
Hypertension -- MTHFR	association	Pubmed:15311088;Pubmed:16077191;Pubmed:17333388;Pubmed:21270364;Pubmed:22676332;Pubmed:23267299;Pubmed:25165067;Pubmed:25489783;Pubmed:26022245;Pubmed:26654251;	4524
Hypertension -- MTOR	Involvement	Pubmed:19289642;	2475
Hypertension -- MTP	association	Pubmed:16328015;	4547
Hypertension -- MTPAP	association	Pubmed:16093910;Pubmed:17388736;	55149
Hypertension -- MUTYH	association	Pubmed:25986599;	4595
Hypertension -- MYCBP2	association	Pubmed:2327133;	23077
Hypertension -- Myelin basic protein	association	Pubmed:17566075;Pubmed:24063203;Pubmed:8021578;	4155
Hypertension -- MYH14	association	Pubmed:21784887;	79784
Hypertension -- Myocardin	association	Pubmed:22843699;	93649
Hypertension -- NAMPT	association	Pubmed:23615125;	10135
Hypertension -- NANOS3	association	Pubmed:23122309;	342977
Hypertension -- NAP	association	Pubmed:25023156;	56259
Hypertension -- NAT10	association	Pubmed:17642794;	55226
Hypertension -- NBC4	association	Pubmed:22082831;	57835
Hypertension -- NCC	association	Pubmed:17981812;Pubmed:24430698;Pubmed:25753977;Pubmed:26336164;	6559
Hypertension -- NCF1	Involvement	Pubmed:17324946;Pubmed:19018797;	653361
Hypertension -- NCX1	association	Pubmed:15785003;	6546
Hypertension -- NDP	association	Pubmed:17426676;Pubmed:21799695;	4693
Hypertension -- NEB2	association	Pubmed:26244553;	84687
Hypertension -- Nectin-1	association	Pubmed:21125352;	5818
Hypertension -- NEDD4	association	Pubmed:20078934;Pubmed:25395181;	4734
Hypertension -- NEDD4L	association	Pubmed:18047743;Pubmed:23348737;Pubmed:24047422;	23327
Hypertension -- NEDD4L	Involvement	Pubmed:18524855;Pubmed:23348737;	23327
Hypertension -- NEDD4L	association	Pubmed:18047743;	23327
Hypertension -- NEFA	association	Pubmed:17051236;	4925
Hypertension -- NFAT4	association	Pubmed:24239798;	4775
Hypertension -- NFKB1	association	Pubmed:15233834;Pubmed:24657811;	4790
Hypertension -- NHS	association	Pubmed:20945578;Pubmed:22539069;Pubmed:24416171;Pubmed:8822985;	4810
Hypertension -- NIPA	association	Pubmed:26266351;	51530
Hypertension -- NKCC2	association	Pubmed:15167446;	6557
Hypertension -- NLRP3	association	Pubmed:16899555;	114548
Hypertension -- NOS2	association	Pubmed:10867538;Pubmed:10904018;Pubmed:12136949;Pubmed:15280798;Pubmed:16250858;Pubmed:19373110;Pubmed:20005399;Pubmed:20633454;Pubmed:21876076;Pubmed:25159081;	339345
Hypertension -- NOS2	Involvement	Pubmed:18605955;Pubmed:25101153;	4843
Hypertension -- NOS3	association	Pubmed:23122309;	342977
Hypertension -- NOS3	association	Pubmed:23122309;	4846
Hypertension -- NOS3	Involvement	Pubmed:11457755;Pubmed:12947532;Pubmed:19008412;Pubmed:19407804;	4846
Hypertension -- NOX5	association	Pubmed:26461296;	79400
Hypertension -- NPPA	association	Pubmed:24611929;	4878
Hypertension -- NPPA	Involvement	Pubmed:12940879;Pubmed:19219041;Pubmed:2526952;Pubmed:7839143;Pubmed:8188982;Pubmed:9869009;	4878
Hypertension -- NPPB	association	Pubmed:11897768;Pubmed:16648193;Pubmed:16940703;Pubmed:17452702;Pubmed:18441458;Pubmed:18971552;Pubmed:19462798;Pubmed:19766765;Pubmed:21824924;Pubmed:26063669;	4879
Hypertension -- NPPB	Involvement	Pubmed:19219041;Pubmed:9194512;	4879
Hypertension -- NPR1	Involvement	Pubmed:20881240;	4881
Hypertension -- NPR-A	association	Pubmed:16291870;	4881
Hypertension -- NPTN	Involvement	Pubmed:22228705;	27020
Hypertension -- NPY2R	association	Pubmed:18622237;	4887
Hypertension -- NQO1	association	Pubmed:25529925;	1728
Hypertension -- NR2F2-AS1	Involvement	Pubmed:17554300;	644192
Hypertension -- NR3C1	Involvement	Pubmed:18434569;Pubmed:20659135;	2908
Hypertension -- NR3C2	association	Pubmed:11891501;Pubmed:15931322;Pubmed:19325532;	4306
Hypertension -- NSE	association	Pubmed:21130083;	2026
Hypertension -- OAT3	association	Pubmed:21164499;	9376
Hypertension -- OB-R	association	Pubmed:11798646;Pubmed:12649390;Pubmed:26550411;	3953
Hypertension -- OBS	association	Pubmed:10962518;Pubmed:11068088;Pubmed:11243304;Pubmed:11581014;Pubmed:11812752;Pubmed:11913707;Pubmed:12050272;Pubmed:12441220;Pubmed:12484512;Pubmed:12529499;Pubmed:12966151;Pubmed:15098923;Pubmed:16362081;Pubmed:16400470;Pubmed:16404479;Pubmed:16827954;Pubmed:17283868;Pubmed:18370781;Pubmed:18596833;Pubmed:18756258;Pubmed:18849224;Pubmed:19841291;Pubmed:20019673;Pubmed:20148909;Pubmed:20200774…	3952
Hypertension -- ODD	association	Pubmed:21321328;	130497
Hypertension -- OLR1	Involvement	Pubmed:22352330;	4973
Hypertension -- OMA1	association	Pubmed:24621463;	115209
Hypertension -- OPA1	association	Pubmed:16625358;	4976
Hypertension -- OPG	association	Pubmed:22100028;Pubmed:25810067;	4982
Hypertension -- OPN	association	Pubmed:19028408;Pubmed:23241663;	6696
Hypertension -- ORAI1	Involvement	Pubmed:19897708;	84876
Hypertension -- OSER1	association	Pubmed:21321328;	51526
Hypertension -- OSR1	association	Pubmed:21321328;	9943
Hypertension -- OTC	association	Pubmed:19574962;	5009
Hypertension -- OXSR1	Involvement	Pubmed:22949526;	9943
Hypertension -- OXT	Involvement	Pubmed:18562099;Pubmed:9334988;	5020
Hypertension -- p16INK4A	association	Pubmed:17242961;Pubmed:25745498;	1029
Hypertension -- p22phox	association	Pubmed:15210651;Pubmed:15671602;Pubmed:22268370;Pubmed:25787042;	1535
Hypertension -- P300	association	Pubmed:25743267;	2033
Hypertension -- P311	association	Pubmed:24091331;	9315
Hypertension -- p45	association	Pubmed:11840488;Pubmed:21840356;	834
Hypertension -- PADGEM	association	Pubmed:11467696;Pubmed:17391113;Pubmed:21028997;Pubmed:9387762;Pubmed:9533416;	6403
Hypertension -- PADI4	association	Pubmed:18675562;	23569
Hypertension -- PAG3	association	Pubmed:16093910;Pubmed:17388736;	8853
Hypertension -- PAI-1	association	Pubmed:12670745;Pubmed:15639949;Pubmed:1683612;Pubmed:18177924;Pubmed:21490692;Pubmed:22613596;	5054
Hypertension -- PAL	association	Pubmed:11553016;Pubmed:26440595;	26103
Hypertension -- PANG	association	Pubmed:26850525;	5067
Hypertension -- PAO	association	Pubmed:25468655;	196743
Hypertension -- PAP1	association	Pubmed:16093910;Pubmed:17388736;	11333
Hypertension -- PAPOLA	association	Pubmed:16093910;Pubmed:17388736;	10914
Hypertension -- PAPP1	association	Pubmed:18000148;Pubmed:19842999;	5069
Hypertension -- Parathormone	association	Pubmed:17547711;Pubmed:17642794;Pubmed:22007967;Pubmed:22518130;Pubmed:22937036;Pubmed:23402353;Pubmed:24114552;Pubmed:24480627;Pubmed:24487940;Pubmed:24849536;Pubmed:25885946;Pubmed:25907223;Pubmed:7565469;Pubmed:8466711;	5741
Hypertension -- PBC	association	Pubmed:22214628;	1737
Hypertension -- PBK	association	Pubmed:2327012;	55872
Hypertension -- PCB	association	Pubmed:20644494;Pubmed:21127808;Pubmed:23872387;	5091
Hypertension -- PDC	association	Pubmed:19959875;	5132
Hypertension -- PDGFR	association	Pubmed:23337395;	5159
Hypertension -- PDLI3	association	Pubmed:17642794;	27295
Hypertension -- Pendrin	association	Pubmed:23941406;	5172
Hypertension -- PENT	association	Pubmed:1303174;	5409
Hypertension -- Penumbra	association	Pubmed:19741441;	340348
Hypertension -- Peptidyl-glycine alpha-amidating monooxygenase precursor	association	Pubmed:11553016;Pubmed:2327133;Pubmed:26440595;	5066
Hypertension -- PFN1	association	Pubmed:17942408;Pubmed:21326111;	5216
Hypertension -- PGC1	association	Pubmed:12574109;	133522
Hypertension -- PGR	association	Pubmed:23410045;Pubmed:25201123;	5241
Hypertension -- PI4	association	Pubmed:9048201;Pubmed:9202051;	5267
Hypertension -- PKD	association	Pubmed:17699277;	5587
Hypertension -- PKD1	association	Pubmed:17699277;	5310
Hypertension -- PKHA7	association	Pubmed:21963141;	144100
Hypertension -- PLAT	Involvement	Pubmed:22352330;	5327
Hypertension -- PLCD1	association	Pubmed:1313006;Pubmed:18434237;	5333
Hypertension -- PLCE1	Involvement	Pubmed:21909115;	51196
Hypertension -- PLD2	association	Pubmed:15598876;	5338
Hypertension -- PLG	Involvement	Pubmed:6383834;	5340
Hypertension -- PLGF	association	Pubmed:15632339;Pubmed:19165674;Pubmed:19786649;Pubmed:26103799;	5228
Hypertension -- PLIN	association	Pubmed:15601966;Pubmed:26521150;	5346
Hypertension -- PMEL	association	Pubmed:25340079;	6490
Hypertension -- PN3	association	Pubmed:26103132;Pubmed:8070430;	6336
Hypertension -- PND	association	Pubmed:11476749;Pubmed:20975033;Pubmed:24611929;Pubmed:9353863;	4878
Hypertension -- POMC	association	Pubmed:11273885;Pubmed:12878376;Pubmed:1654748;Pubmed:8253287;	5443
Hypertension -- POMC	Involvement	Pubmed:10100081;Pubmed:10474778;Pubmed:10513829;Pubmed:10658937;Pubmed:11071300;Pubmed:11071304;Pubmed:11132610;Pubmed:11193135;Pubmed:11518849;Pubmed:11560123;Pubmed:11703388;Pubmed:12872045;Pubmed:12887135;Pubmed:1316127;Pubmed:1321011;Pubmed:1321309;Pubmed:1327015;Pubmed:1330390;Pubmed:1334993;Pubmed:15110907;Pubmed:15132301;Pubmed:15554453;Pubmed:16053986;Pubmed:16243970;Pubmed:1649024;Pubmed…	5443
Hypertension -- PON1	association	Pubmed:19022366;Pubmed:21157336;	5444
Hypertension -- PPAR	association	Pubmed:15967866;Pubmed:17703128;Pubmed:17909121;	5465
Hypertension -- PPARA	Involvement	Pubmed:16054168;Pubmed:19834340;	5465
Hypertension -- PPARG	association	Pubmed:17351653;Pubmed:20129921;Pubmed:20409905;Pubmed:20613990;Pubmed:23313950;Pubmed:24480732;Pubmed:25793876;Pubmed:26462805;	5468
Hypertension -- PPARG	Involvement	Pubmed:15199296;Pubmed:19666838;	5468
Hypertension -- PPARGC1A	association	Pubmed:12574109;	10891
Hypertension -- PPARGC1A	association	Pubmed:12574109;Pubmed:15738346;Pubmed:17579564;Pubmed:17971240;	10891
Hypertension -- PPARGC1B	association	Pubmed:12574109;	133522
Hypertension -- PPB1	association	Pubmed:17642794;	250
Hypertension -- PPBP	Involvement	Pubmed:15513305;Pubmed:6192689;	5473
Hypertension -- PPT1	association	Pubmed:11045180;	5538
Hypertension -- PQBP1	association	Pubmed:25377723;	10084
Hypertension -- PRB1	association	Pubmed:17105340;Pubmed:22840428;	5542
Hypertension -- PRES	association	Pubmed:21393409;Pubmed:23560015;	375611
Hypertension -- PRKAA1	association	Pubmed:24965170;	5562
Hypertension -- PRKAA2	association	Pubmed:24965170;	5563
Hypertension -- PRKAB1	association	Pubmed:24965170;	5564
Hypertension -- PRKCD	Involvement	Pubmed:23973649;	5580
Hypertension -- PRKCH	association	Pubmed:21479425;	5583
Hypertension -- PROC	Involvement	Pubmed:22352330;	5624
Hypertension -- Prolactin precursor	association	Pubmed:20453663;Pubmed:21331059;Pubmed:2373981;Pubmed:7739441;	5617
Hypertension -- Pro-neuropeptide Y precursor	association	Pubmed:10740417;Pubmed:10855736;Pubmed:1335004;Pubmed:1380602;Pubmed:20144074;Pubmed:2040871;Pubmed:21033131;Pubmed:22254185;Pubmed:8848409;Pubmed:9590190;	4852
Hypertension -- Protein CASP	association	Pubmed:26524792;	1523
Hypertension -- Protein sidekick-1 precursor	association	Pubmed:19851296;	221935
Hypertension -- Prothrombin precursor	association	Pubmed:25477963;	2147
Hypertension -- Proto-oncogene c-Mos	association	Pubmed:11737873;	4342
Hypertension -- Pro-TRH	association	Pubmed:11566956;Pubmed:11882596;Pubmed:9519758;	7200
Hypertension -- PRPC	association	Pubmed:23410045;Pubmed:25201123;	5554
Hypertension -- PRSS8	association	Pubmed:18583984;	5652
Hypertension -- PRSS8	association	Pubmed:18583984;Pubmed:21933610;	5652
Hypertension -- PST	association	Pubmed:12027881;Pubmed:15970509;	7903
Hypertension -- PSTI	association	Pubmed:14567496;	6690
Hypertension -- PTEN	Involvement	Pubmed:15646324;	5728
Hypertension -- PTEN	association	Pubmed:25683948;	5728
Hypertension -- PTGDS	association	Pubmed:11882588;Pubmed:19878301;Pubmed:26435487;	5730
Hypertension -- PTGIS	association	Pubmed:12372404;	5740
Hypertension -- PTGIS	association	Pubmed:12372404;Pubmed:17070428;	5740
Hypertension -- PTGS2	Involvement	Pubmed:14757778;Pubmed:15834289;Pubmed:22349312;	5743
Hypertension -- PTH	Involvement	Pubmed:1930854;	5741
Hypertension -- PTN	association	Pubmed:26648498;	5764
Hypertension -- PTP1B	association	Pubmed:20101100;	5770
Hypertension -- PTRH1	association	Pubmed:17642794;Pubmed:25885946;	138428
Hypertension -- PTS	association	Pubmed:15368801;Pubmed:23291945;Pubmed:24696843;Pubmed:24777245;	5805
Hypertension -- Purine nucleoside phosphorylase	association	Pubmed:25658326;	4860
Hypertension -- PXR	association	Pubmed:12766749;Pubmed:21125352;	8856
Hypertension -- RAC1	association	Pubmed:17115888;	5879
Hypertension -- RAD	association	Pubmed:25846764;	6236
Hypertension -- RALBP1	Involvement	Pubmed:23821548;	10928
Hypertension -- RAN	association	Pubmed:18475145;	5901
Hypertension -- RAP	association	Pubmed:10630029;	4043
Hypertension -- RASA1	association	Pubmed:23723671;	5921
Hypertension -- RBG10	association	Pubmed:19851296;	9910
Hypertension -- RBG1L	association	Pubmed:19851296;	9910
Hypertension -- RBP	association	Pubmed:22971483;	5950
Hypertension -- RCS1	association	Pubmed:19099930;	54478
Hypertension -- REG3A	association	Pubmed:16093910;Pubmed:17388736;	5068
Hypertension -- RELA	Involvement	Pubmed:19018797;	5970
Hypertension -- REM	association	Pubmed:25295854;	28954
Hypertension -- REN	Involvement	Pubmed:1071603;Pubmed:1149188;Pubmed:11501062;Pubmed:12414515;Pubmed:12600921;Pubmed:17537837;Pubmed:18679781;Pubmed:18847324;Pubmed:19770776;Pubmed:20429690;Pubmed:20811386;Pubmed:21393355;Pubmed:45830;Pubmed:62162;Pubmed:6381767;Pubmed:7721401;Pubmed:998518;	5972
Hypertension -- RENI	association	Pubmed:10419017;Pubmed:10435870;Pubmed:10477101;Pubmed:10601117;Pubmed:10604483;Pubmed:10775564;Pubmed:11447495;Pubmed:11705582;Pubmed:12381549;Pubmed:12544329;Pubmed:12574100;Pubmed:12749695;Pubmed:12914870;Pubmed:1347682;Pubmed:1509494;Pubmed:1542835;Pubmed:15636427;Pubmed:1580277;Pubmed:16172426;Pubmed:17401314;Pubmed:17485026;Pubmed:1759057;Pubmed:17824680;Pubmed:1799223;Pubmed:1813878;Pubmed…	5972
Hypertension -- RETN	association	Pubmed:16313475;	56729
Hypertension -- RETN	association	Pubmed:16313475;Pubmed:20378819;Pubmed:23422182;	56729
Hypertension -- RGS2	association	Pubmed:19023274;	5997
Hypertension -- RGS2	association	Pubmed:16003176;Pubmed:19023274;Pubmed:21451528;Pubmed:24562335;	5997
Hypertension -- RGS2	Involvement	Pubmed:1798635;	5997
Hypertension -- RGS5	association	Pubmed:18268011;Pubmed:19863299;	8490
Hypertension -- RGS5	Involvement	Pubmed:1798635;	8490
Hypertension -- RHC	association	Pubmed:16053966;	6006
Hypertension -- RHD	association	Pubmed:16053966;	6007
Hypertension -- RNase A	association	Pubmed:17115888;	6035
Hypertension -- RNLS	association	Pubmed:21617193;Pubmed:21964580;Pubmed:22227817;Pubmed:24113803;Pubmed:26309615;	55328
Hypertension -- RNLS	association	Pubmed:21099685;Pubmed:21617193;Pubmed:21964580;Pubmed:22227817;Pubmed:22237745;Pubmed:22539018;Pubmed:24014100;Pubmed:24113803;Pubmed:24137013;Pubmed:24742207;Pubmed:24762661;Pubmed:25064768;Pubmed:26309615;Pubmed:26817339;	55328
Hypertension -- ROS	association	Pubmed:10904016;Pubmed:18097620;Pubmed:23341690;	6098
Hypertension -- RPS19	association	Pubmed:20846132;	6223
Hypertension -- RPS6KB1	Involvement	Pubmed:19289642;	6198
Hypertension -- RT30	association	Pubmed:16093910;Pubmed:17388736;	10884
Hypertension -- RTR	association	Pubmed:12078942;	2649
Hypertension -- S1P3	association	Pubmed:23658964;Pubmed:24900328;	1903
Hypertension -- S6A18	association	Pubmed:16340170;	348932
Hypertension -- SCG2	association	Pubmed:17584765;	7857
Hypertension -- SCN6A	association	Pubmed:14669210;	6332
Hypertension -- SCN7A	association	Pubmed:14669210;	6332
Hypertension -- SCNN1A	association	Pubmed:11752024;	6337
Hypertension -- SCNN1A	Involvement	Pubmed:11752024;Pubmed:23348737;	6337
Hypertension -- SCNN1B	Involvement	Pubmed:15174897;Pubmed:15198480;Pubmed:19344079;	6338
Hypertension -- SCNN1G	association	Pubmed:20597806;	6340
Hypertension -- SCNN1G	Involvement	Pubmed:15198480;	6340
Hypertension -- SDC4	association	Pubmed:25410619;	6385
Hypertension -- SELE	association	Pubmed:15076188;Pubmed:21881522;Pubmed:25748737;	6401
Hypertension -- SELENBP1	association	Pubmed:11114700;Pubmed:11913625;Pubmed:16118571;Pubmed:17262113;Pubmed:19205569;Pubmed:19397049;Pubmed:19620884;Pubmed:20173651;Pubmed:20859042;Pubmed:21505357;Pubmed:21527770;Pubmed:21558952;Pubmed:22025240;Pubmed:22117838;Pubmed:22487734;Pubmed:22563335;Pubmed:22677181;Pubmed:23000025;Pubmed:23071713;Pubmed:23453442;Pubmed:23639513;Pubmed:23666423;Pubmed:23673348;Pubmed:23848180;Pubmed:24507232…	8991
Hypertension -- SELL	association	Pubmed:23573259;	6402
Hypertension -- SELP	Involvement	Pubmed:15513305;	6403
Hypertension -- SEMAY	association	Pubmed:8207315;Pubmed:8503434;	10500
Hypertension -- Seminin	association	Pubmed:20086117;	354
Hypertension -- SERCA2	association	Pubmed:26005357;	488
Hypertension -- SERPINE1	Involvement	Pubmed:22352330;	5054
Hypertension -- SERT	association	Pubmed:18695640;	6532
Hypertension -- SGK1	association	Pubmed:18367651;Pubmed:24602173;	6446
Hypertension -- SH2B3	association	Pubmed:25776069;	10019
Hypertension -- SH2D1A	association	Pubmed:26009686;	4068
Hypertension -- SHANK2	association	Pubmed:17315685;	22941
Hypertension -- SHBG	association	Pubmed:11114700;Pubmed:11574740;Pubmed:11913625;Pubmed:16118571;Pubmed:17262113;Pubmed:19205569;Pubmed:19397049;Pubmed:19620884;Pubmed:20173651;Pubmed:20859042;Pubmed:21505357;Pubmed:21527770;Pubmed:21558952;Pubmed:22025240;Pubmed:22117838;Pubmed:22487734;Pubmed:22563335;Pubmed:22677181;Pubmed:23000025;Pubmed:23071713;Pubmed:23453442;Pubmed:23594436;Pubmed:23636018;Pubmed:23639513;Pubmed:23666423…	6462
Hypertension -- SHCBP1	association	Pubmed:11553016;Pubmed:26440595;	79801
Hypertension -- SHIP2	association	Pubmed:15220217;Pubmed:17557929;	3636
Hypertension -- SIAS	association	Pubmed:24579936;	54187
Hypertension -- SIK1	association	Pubmed:25556206;	102724428
Hypertension -- SIK1	association	Pubmed:25556206;	150094
Hypertension -- SIRT1	association	Pubmed:23698802;	23411
Hypertension -- SLBP	association	Pubmed:8275218;	7884
Hypertension -- SLC12A2	Involvement	Pubmed:17259435;	6558
Hypertension -- SLC12A3	association	Pubmed:24430698;	6559
Hypertension -- SLC12A3	Involvement	Pubmed:18480177;	6559
Hypertension -- SLC25A37	association	Pubmed:26640561;	51312
Hypertension -- SLC26A6	association	Pubmed:19029225;	65010
Hypertension -- SLC35A1	association	Pubmed:20116404;Pubmed:20965217;	10559
Hypertension -- SLC39A8	Involvement	Pubmed:21909115;	64116
Hypertension -- SLC4A4	association	Pubmed:22082831;	8671
Hypertension -- SLC4A7	association	Pubmed:22907294;	9497
Hypertension -- SLC6A18	Involvement	Pubmed:15121838;	348932
Hypertension -- SLC6A2	Involvement	Pubmed:22533655;	6530
Hypertension -- SLC7A1	association	Pubmed:19067360;	6541
Hypertension -- SLC9A3R2	Involvement	Pubmed:22228705;	9351
Hypertension -- SLCO4C1	association	Pubmed:19875811;	353189
Hypertension -- SLPI	association	Pubmed:17642794;	6590
Hypertension -- SMBP	association	Pubmed:12925057;	56889
Hypertension -- SMOX	association	Pubmed:25468655;	54498
Hypertension -- sNHE	association	Pubmed:10642288;	285335
Hypertension -- SOAT1	association	Pubmed:19112833;	6646
Hypertension -- SOCS2	association	Pubmed:22354966;Pubmed:26193676;	8835
Hypertension -- SOD1	Involvement	Pubmed:25101153;Pubmed:9024144;	6647
Hypertension -- SOD2	Involvement	Pubmed:11834524;Pubmed:21593737;Pubmed:25101153;	6648
Hypertension -- SOD3	Involvement	Pubmed:16864745;Pubmed:17023265;	6649
Hypertension -- SPAK	association	Pubmed:23235358;	27347
Hypertension -- SPC	association	Pubmed:21666094;	114131
Hypertension -- SPHK1	association	Pubmed:2327012;	8877
Hypertension -- SPIN90	association	Pubmed:23965239;	51517
Hypertension -- SPT	association	Pubmed:10528248;Pubmed:10837512;Pubmed:12511525;Pubmed:15642127;Pubmed:18575631;Pubmed:20415212;Pubmed:21312059;Pubmed:25262176;Pubmed:9194508;Pubmed:9403549;Pubmed:9533415;Pubmed:9609996;	189
Hypertension -- sQC	association	Pubmed:22446344;	25797
Hypertension -- SRAP	association	Pubmed:23535460;	10011
Hypertension -- SRG	association	Pubmed:20116404;Pubmed:20965217;	54897
Hypertension -- SRY	association	Pubmed:19914267;	6736
Hypertension -- SSB	association	Pubmed:12564092;Pubmed:25165687;	6741
Hypertension -- STAM2	association	Pubmed:8275218;	10254
Hypertension -- Stathmin	association	Pubmed:16894244;Pubmed:20854140;	3925
Hypertension -- STEAL	association	Pubmed:1922700;	256227
Hypertension -- STIM1	Involvement	Pubmed:19897708;	6786
Hypertension -- STK11	Involvement	Pubmed:19289642;	6794
Hypertension -- STK39	Involvement	Pubmed:22949526;	27347
Hypertension -- STM	association	Pubmed:16095049;	101929857
Hypertension -- STS	association	Pubmed:23543678;	412
Hypertension -- SUIS	association	Pubmed:25340079;	6476
Hypertension -- SULT1A1	association	Pubmed:12027881;Pubmed:15970509;	6817
Hypertension -- SUR2	association	Pubmed:12122112;	10060
Hypertension -- Symplekin	association	Pubmed:2327012;	8189
Hypertension -- TAC1	association	Pubmed:11357900;	6863
Hypertension -- TACR1	Involvement	Pubmed:21294877;	6869
Hypertension -- TAU	association	Pubmed:20413898;	4137
Hypertension -- TBET	association	Pubmed:22534490;	30009
Hypertension -- TBX1	association	Pubmed:9594523;	6899
Hypertension -- TDF	association	Pubmed:19914267;	6736
Hypertension -- TGFB1	association	Pubmed:19106168;	7040
Hypertension -- TGFB1	Involvement	Pubmed:11682445;Pubmed:19018797;	7040
Hypertension -- TGFB1	association	Pubmed:10981147;Pubmed:15944724;Pubmed:15990699;Pubmed:16127368;Pubmed:16387180;Pubmed:19106168;Pubmed:21033130;	7040
Hypertension -- TGM1	association	Pubmed:15844564;	7051
Hypertension -- TGM2	Involvement	Pubmed:17898543;	7052
Hypertension -- Thioredoxin-2	association	Pubmed:19506101;	25828
Hypertension -- THP	association	Pubmed:24185693;Pubmed:24324041;Pubmed:26672470;	7369
Hypertension -- Thromboxane A2 receptor	association	Pubmed:15635218;	6915
Hypertension -- TIMP-1	association	Pubmed:10225477;Pubmed:12138269;Pubmed:22134384;Pubmed:23615327;Pubmed:8196222;	7076
Hypertension -- TIMP2	association	Pubmed:25189251;	7077
Hypertension -- TIMP-2	association	Pubmed:25189251;Pubmed:25407352;	7077
Hypertension -- TIRP	association	Pubmed:16457365;	100302736
Hypertension -- TLP	association	Pubmed:9149697;Pubmed:9607391;	9519
Hypertension -- TLR3	association	Pubmed:23844087;	7098
Hypertension -- TLR4	association	Pubmed:21629864;Pubmed:25879545;	7099
Hypertension -- TLR8	association	Pubmed:25657311;	51311
Hypertension -- TM38A	association	Pubmed:21803293;	79041
Hypertension -- TMEM38A	association	Pubmed:21803293;	79041
Hypertension -- TMTC1	association	Pubmed:7792794;	83857
Hypertension -- TNF	association	Pubmed:10961356;Pubmed:16144982;Pubmed:18093792;Pubmed:18605955;Pubmed:9249487;	7124
Hypertension -- TNF	Involvement	Pubmed:18605955;	7124
Hypertension -- TNFR2	association	Pubmed:12428254;Pubmed:12878376;Pubmed:19557004;Pubmed:21398601;	7133
Hypertension -- TNFRSF11A	association	Pubmed:25810067;	8792
Hypertension -- TNFRSF1B	association	Pubmed:19557004;	7133
Hypertension -- TP53	Involvement	Pubmed:22228705;	7157
Hypertension -- TPA	association	Pubmed:11385207;Pubmed:1440498;Pubmed:15249548;Pubmed:16520399;Pubmed:16728683;Pubmed:26283139;	5327
Hypertension -- TPM1	Involvement	Pubmed:22228705;	7168
Hypertension -- TRAIL	association	Pubmed:1519637;	8743
Hypertension -- TRAM1	association	Pubmed:16457365;	23471
Hypertension -- TREH	association	Pubmed:10707481;	11181
Hypertension -- TRF1	association	Pubmed:9519758;	7013
Hypertension -- TRH	association	Pubmed:11882596;	7200
Hypertension -- TRH	Involvement	Pubmed:6350720;	7200
Hypertension -- TRPC3	association	Pubmed:21957871;	7222
Hypertension -- TRPC3	Involvement	Pubmed:17351372;	7222
Hypertension -- TRPC5	association	Pubmed:21690481;	7224
Hypertension -- TRPC5	Involvement	Pubmed:17351372;	7224
Hypertension -- TRXR3	association	Pubmed:9950963;	114112
Hypertension -- TTR	association	Pubmed:18535098;	7276
Hypertension -- TUB	association	Pubmed:14662661;	7275
Hypertension -- TWIST	association	Pubmed:18278473;	7291
Hypertension -- TXNIP	association	Pubmed:24201577;	10628
Hypertension -- TYH	association	Pubmed:12130711;	7054
Hypertension -- TYRP1	association	Pubmed:9149697;Pubmed:9607391;	7306
Hypertension -- UCN	Involvement	Pubmed:20237592;	7349
Hypertension -- UCN	association	Pubmed:20668031;	7349
Hypertension -- UCP2	Involvement	Pubmed:16685210;	7351
Hypertension -- UII	association	Pubmed:15083593;Pubmed:15102493;Pubmed:15201550;Pubmed:16940699;Pubmed:19199921;Pubmed:24339964;	10911
Hypertension -- UMOD	association	Pubmed:24324041;Pubmed:26672470;	7369
Hypertension -- UMOD	Involvement	Pubmed:21082022;Pubmed:22228705;	7369
Hypertension -- UND	association	Pubmed:23052899;	7373
Hypertension -- UTS2	Involvement	Pubmed:16160878;	10911
Hypertension -- VAV3	Involvement	Pubmed:21115475;	10451
Hypertension -- VCAM1	Involvement	Pubmed:11834524;Pubmed:19018797;	7412
Hypertension -- VCL	association	Pubmed:26487440;	7414
Hypertension -- VDR	Involvement	Pubmed:11335187;	7421
Hypertension -- VEGF	association	Pubmed:15131756;Pubmed:15949357;Pubmed:16164572;Pubmed:17378125;Pubmed:19420288;Pubmed:19780248;Pubmed:19901116;Pubmed:19921473;Pubmed:20139170;Pubmed:20164848;Pubmed:20817652;Pubmed:21103027;Pubmed:21334711;Pubmed:21629798;Pubmed:21855035;Pubmed:21882181;Pubmed:22272903;Pubmed:22733742;Pubmed:22805331;Pubmed:23161411;Pubmed:24637941;Pubmed:24646704;Pubmed:24727344;Pubmed:25217090;Pubmed:26306901…	7422
Hypertension -- VEGFR2	association	Pubmed:19652084;	3791
Hypertension -- Vinculin	association	Pubmed:26487440;	7414
Hypertension -- VIP peptides precursor	association	Pubmed:22540324;	7432
Hypertension -- VIP36	association	Pubmed:21895981;	10960
Hypertension -- VMD2	association	Pubmed:16981562;Pubmed:17269843;Pubmed:18510491;Pubmed:22693136;Pubmed:23193466;Pubmed:24973841;Pubmed:25893104;Pubmed:26417326;	7439
Hypertension -- VWF	association	Pubmed:12011647;Pubmed:16497105;Pubmed:17988217;Pubmed:22545467;Pubmed:8813446;	7450
Hypertension -- VWF	Involvement	Pubmed:12149661;Pubmed:12425201;Pubmed:22352330;	7450
Hypertension -- WICH	association	Pubmed:10417843;	147179
Hypertension -- WISP1	association	Pubmed:19282865;	8840
Hypertension -- WKL1	association	Pubmed:12417808;Pubmed:15245341;	23209
Hypertension -- WNK1	association	Pubmed:16263722;Pubmed:17951312;Pubmed:18270262;Pubmed:18550644;Pubmed:25171174;Pubmed:25918036;	65125
Hypertension -- WNK1	Involvement	Pubmed:22949526;	65125
Hypertension -- WNK4	association	Pubmed:20513278;Pubmed:20931534;	65266
Hypertension -- WNK4	association	Pubmed:12642508;Pubmed:12719438;Pubmed:15110905;Pubmed:15696009;Pubmed:15883153;Pubmed:16403833;Pubmed:20513278;Pubmed:20931534;Pubmed:21236712;Pubmed:21520334;	65266
Hypertension -- WNK4	Involvement	Pubmed:22949526;	65266
Hypertension -- XDH	association	Pubmed:18712049;	7498
Hypertension -- XKR1	association	Pubmed:10961155;Pubmed:1801854;Pubmed:20979951;Pubmed:8524790;	7504
Hypertension -- XLalphas	association	Pubmed:18958498;	2778
Hypertension -- XRCC1	association	Pubmed:25529925;	7515
Hypertension -- XRCC1	association	Pubmed:19736679;Pubmed:25529925;	7515
Hypertension -- XT2	association	Pubmed:16340170;	64132
Hypertension -- XYLT2	association	Pubmed:16340170;	64132
Hypertension -- YAP1	association	Pubmed:19772153;	10413
Hypertension -- YY1AP1	association	Pubmed:19772153;	55249
Hypertension -- ZBP1	association	Pubmed:26345810;	81030
Hypertension -- ZN469	association	Pubmed:15814257;	84627
Hypertension -- ZNF160	association	Pubmed:19214165;	90338
Hypertension -- ZNF384	association	Pubmed:25658326;	171017
Hypertension -- ZNF831	Involvement	Pubmed:19430479;Pubmed:21909115;	128611
Hypertension -- Zonulin	association	Pubmed:16879055;Pubmed:7606649;Pubmed:8228210;Pubmed:9481436;	3240
IGF1 -<> Hypertension	regulation	Pubmed:21045735;	3479
IL-4 -<> Hypertension	treatment	Pubmed:23552130;	3565
IL-6 -<> Hypertension	regulation	Pubmed:22068875;	3569
IL-8 -<> Hypertension	regulation	Pubmed:26387812;	3576
INI1 -<> Hypertension	treatment	Pubmed:22833367;	6598
iNOS -<> Hypertension	regulation	Pubmed:10867538;Pubmed:19373110;Pubmed:19673942;	4843
INS -<> Hypertension	treatment	Pubmed:11852379;Pubmed:17928772;	3630
ISYNA1 -<> Hypertension	regulation	Pubmed:19673942;	51477
KLK4 -<> Hypertension	treatment	Pubmed:18565278;Pubmed:19684610;Pubmed:8727504;Pubmed:9356201;	9622
KRIT1 -<> Hypertension	regulation	Pubmed:24672122;	889
KRIT1 -<> Hypertension	treatment	Pubmed:23853524;	889
LAE -<> Hypertension	regulation	Pubmed:25829641;	116285
LCN2 -<> Hypertension	regulation	Pubmed:25864997;	3934
MARK -<> Hypertension	regulation	Pubmed:12715144;	4139
MBL -<> Hypertension	treatment	Pubmed:17566075;	4153
Merlin -<> Hypertension	regulation	Pubmed:9793613;	4771
MIS -<> Hypertension	regulation	Pubmed:24588691;	268
MLR -<> Hypertension	treatment	Pubmed:15257862;	4306
MLR -<> Hypertension	regulation	Pubmed:26644241;	4306
MMP-1 -<> Hypertension	regulation	Pubmed:18633185;	4312
MMP-9 -<> Hypertension	regulation	Pubmed:25416694;	4318
mPR -<> Hypertension	regulation	Pubmed:23537457;	10857
Myelin basic protein -<> Hypertension	treatment	Pubmed:17566075;	4155
NFAT4 -<> Hypertension	treatment	Pubmed:24239798;	4775
NOS2 -<> Hypertension	regulation	Pubmed:10867538;Pubmed:19373110;	339345
NPPB -<> Hypertension	regulation	Pubmed:18971552;	4879
NPY2R -<> Hypertension	regulation	Pubmed:18622237;	4887
ODD -<> Hypertension	treatment	Pubmed:21321328;	130497
OPA1 -<> Hypertension	regulation	Pubmed:16625358;	4976
OSER1 -<> Hypertension	treatment	Pubmed:21321328;	51526
OSR1 -<> Hypertension	treatment	Pubmed:21321328;	9943
PI4 -<> Hypertension	regulation	Pubmed:9202051;	5267
PND -<> Hypertension	treatment	Pubmed:20975033;	4878
POMC -<> Hypertension	regulation	Pubmed:8253287;	5443
PPAR -<> Hypertension	regulation	Pubmed:15967866;Pubmed:17909121;	5465
PPARG -<> Hypertension	regulation	Pubmed:17351653;Pubmed:26462805;	5468
PPARG -<> Hypertension	treatment	Pubmed:20129921;	5468
PPARGC1A -<> Hypertension	regulation	Pubmed:15738346;	10891
PST -<> Hypertension	treatment	Pubmed:12027881;	7903
PTGIS -<> Hypertension	regulation	Pubmed:17070428;	5740
RAN -<> Hypertension	regulation	Pubmed:18475145;	5901
RAP -<> Hypertension	regulation	Pubmed:10630029;	4043
RENI -<> Hypertension	treatment	Pubmed:18308634;Pubmed:19715410;Pubmed:20479579;Pubmed:24060993;	5972
RENI -<> Hypertension	regulation	Pubmed:19786005;	5972
RETN -<> Hypertension	regulation	Pubmed:20378819;	56729
RGS5 -<> Hypertension	treatment	Pubmed:18268011;	8490
RPS19 -<> Hypertension	regulation	Pubmed:20846132;	6223
SCNN1A -<> Hypertension	regulation	Pubmed:11752024;	6337
SELENBP1 -<> Hypertension	treatment	Pubmed:25144295;	8991
SH2D1A -<> Hypertension	regulation	Pubmed:26009686;	4068
SHBG -<> Hypertension	treatment	Pubmed:25144295;	6462
SLBP -<> Hypertension	regulation	Pubmed:8275218;	7884
SLCO4C1 -<> Hypertension	regulation	Pubmed:19875811;	353189
SOAT1 -<> Hypertension	regulation	Pubmed:19112833;	6646
SPT -<> Hypertension	regulation	Pubmed:15642127;Pubmed:21312059;	189
STAM2 -<> Hypertension	regulation	Pubmed:8275218;	10254
STS -<> Hypertension	regulation	Pubmed:23543678;	412
SULT1A1 -<> Hypertension	treatment	Pubmed:12027881;	6817
THP -<> Hypertension	regulation	Pubmed:26672470;	7369
TM38A -<> Hypertension	regulation	Pubmed:21803293;	79041
TMEM38A -<> Hypertension	regulation	Pubmed:21803293;	79041
TPA -<> Hypertension	regulation	Pubmed:26283139;	5327
TREH -<> Hypertension	treatment	Pubmed:10707481;	11181
TTR -<> Hypertension	treatment	Pubmed:18535098;	7276
VEGF -<> Hypertension	treatment	Pubmed:22805331;	7422
VMD2 -<> Hypertension	treatment	Pubmed:23193466;Pubmed:26417326;	7439
VWF -<> Hypertension	treatment	Pubmed:12011647;	7450
WNK4 -<> Hypertension	regulation	Pubmed:12719438;Pubmed:20513278;	65266
Zonulin -<> Hypertension	treatment	Pubmed:8228210;	3240
