# Supplementary material for: Novel candidate genes important for asthma and hypertension comorbidity revealed from associative gene networks
Source: BMC Med Genomics. 2018 Feb 13;11(Suppl 1):15. doi: 10.1186/s12920-018-0331-4 (PMC6389037; doi:10.1186/s12920-018-0331-4)
Supplement: Supplementary file 3 — Criterion 1 results. (XLSX 59 kb) [file 12920_2018_331_MOESM3_ESM.xlsx]

## Sheet: endeavour_result_all
Rank	GeneID	Gene name	Group	P-value	Annotation – Gene Ontology	Annotation – UniProt	Text-mining	Annotation – InterPro	Annotation – Pfam	Annotation – SIMAP (localization)	Annotation – DrugBank	Annotation – Stitch	Annotation – RGD ChEBI	Annotation – Reactome	Annotation – WikiPathways	Annotation – RGD pathways	Annotation – BioCarta	Annotation – CPDB	Annotation – hiPathDB	Annotation – GAD	Annotation – OMIM	Annotation – RGD MP	Annotation – RGD RDO	Interaction – String	Interaction – BioGrid	Interaction – I2D	Interaction – IntAct	Interaction – iRefIndex	Interaction – Mint	Interaction – HPRD	Interaction – MIPS	Interaction – GeneRIF	Expression – Su et al (2002)	Expression – Su et al (2004)	Expression – CMAP	Expression – Lukk et al	Annotation – PaGenBase	Annotation – CGAP	Annotation – GNF	Annotation – eGenetics	Blast	Precalculated – Ouzounis	Precalculated – Prospectr	Precalculated – HaploPred	Annotation – Aura	Annotation – mirZ	id
1	7124	TNF	Training and candidate gene	0.0046	0.3927	0.2329	0.0189	0.0186	0.0563	0.9167	0.0364	0.1198	0.5	0.2078	0.0284	0.1118	0.0268	0.0352	0.0238	0.3909	0.0317	0.1737	0.4444	0.2466	0.4703	0.4566	0.3425	0.484	0.2785	0.4338	0.6301	0.4795	0.1829	0.1935	0.5161	0.2204	0.0228	0.3825	0	0	0.3744	0	0	0.1535	0.0195	0.0976	0
1	7124	TNF	Training and candidate gene	0.0091	0.3927	0.2329	0.0189	0.0186	0.0563	0.9167	0.0364	0.3385	0.5	0.2078	0.0284	0.1118	0.0268	0.0352	0.0238	0.3909	0.0317	0.1737	0.4444	0.3607	0.4703	0.4566	0.3425	0.484	0.2785	0.4338	0.6301	0.4795	0	0	0	0	0.0228	0.3825	0	0	0.3744	0	0	0.1535	0.0195	0	1
1	7124	TNF	Training and candidate gene	0.0137	0.3927	0.2329	0.0189	0.0186	0.0563	0.9167	0.0364	0	0.5	0.2078	0.0284	0.1118	0.0268	0.0352	0.0238	0.3909	0.0317	0.1737	0.4444	0.6986	0.4703	0.4566	0.3425	0.484	0.2785	0.4338	0.6301	0.4795	0	0	0	0	0.0228	0.3825	0	0	0.3744	0	0	0.1535	0.0195	0	2
1	7124	TNF	Training and candidate gene	0.0183	0.3927	0.2329	0.0189	0.0186	0.0563	0.9167	0.0364	0.401	0.5	0.2078	0.0284	0.1118	0.0268	0.0352	0.0238	0.3909	0.0317	0.1737	0.4444	0.9635	0.4703	0.4566	0.3425	0.484	0.2785	0.4338	0.6301	0.4795	0	0	0	0	0.0228	0.3825	0	0	0.3744	0	0	0.1535	0.0195	0	3
1	7124	TNF	Training and candidate gene	0.0228	0.3927	0.2329	0.0189	0.0186	0.0563	0.9167	0.0364	0	0.5	0.2078	0.0284	0.1118	0.0268	0.0352	0.0238	0.3909	0.0317	0.1737	0.4444	0.9635	0.4703	0.4566	0.3425	0.484	0.2785	0.4338	0.6301	0.4795	0	0	0	0	0.0228	0.3825	0	0	0.3744	0	0	0.1535	0.0195	0	4
1	7124	TNF	Training and candidate gene	0.0274	0.3927	0.2329	0.0189	0.0186	0.0563	0.9167	0.0364	0	0.5	0.2078	0.0284	0.1118	0.0268	0.0352	0.0238	0.3909	0.0317	0.1737	0.4444	0.9635	0.4703	0.4566	0.3425	0.484	0.2785	0.4338	0.6301	0.4795	0	0	0	0	0.0228	0.3825	0	0	0.3744	0	0	0.1535	0.0195	0	5
1	7124	TNF	Training and candidate gene	0.032	0.3927	0.2329	0.0189	0.0186	0.0563	0.9167	0.0364	0	0.5	0.2078	0.0284	0.1118	0.0268	0.0352	0.0238	0.3909	0.0317	0.1737	0.4444	0.9635	0.4703	0.4566	0.3425	0.484	0.2785	0.4338	0.6301	0.4795	0	0	0	0	0.0228	0.3825	0	0	0.3744	0	0	0.1535	0.0195	0	6
1	7124	TNF	Training and candidate gene	0.0365	0.3927	0.2329	0.0189	0.0186	0.0563	0	0.0364	0	0.5	0	0.0284	0.1118	0.0671	0.0352	0.0238	0.3909	0.0317	0.1737	0.4444	0.3607	0.4703	0.9543	0.8402	0.484	0.7763	0.4338	0.6301	0.4795	0	0	0	0	0.0228	0.3825	0	0	0.8356	0	0	0.1535	0.0195	0	7
2	2335	FN1	Training and candidate gene	0.0411	0.3927	0.0731	0.4245	0.2047	0.1737	0.2444	0.5091	0.0417	0.5	0.0714	0.6241	0.5724	0.3893	0.2462	0.1905	0.3909	0.7381	0.1737	0.4444	0.1142	0.4703	0.4566	0.3425	0.484	0.2785	0.4338	0.1279	0.4795	0.1524	0.6828	0.9032	0.0161	0.0594	0.106	0.0054	0.1111	0.3744	0.1813	0.1789	0.0743	0.7561	0.0976	8
3	4790	NFKB1	Training and candidate gene	0.0457	0.3927	0.5936	0.0896	0.3163	0.6385	0	0.0818	0.6667	0.5	0.2987	0.0638	0.1118	0.0738	0.0352	0.0595	0.3909	0	0.1737	0.4444	0.0365	0.4703	0.4566	0.3425	0.484	0.2785	0.4338	0.1279	0.4795	0.3049	0.0699	0.5	0.1022	0.6986	0.4608	0.6237	0.3025	0.3744	0.5731	0.6789	0.0693	0.3512	0.5951	9
4	7040	TGFB1	Training and candidate gene	0.0502	0.3927	0.0502	0.0519	0.6837	0.6385	0.2444	0.4818	0.0313	0.5	0.0519	0.1915	0.1118	0.1946	0.0704	0.1071	0.3909	0.7381	0.1737	0.4444	0.1507	0.4703	0.4566	0.3425	0.484	0.2785	0.4338	0.1279	0.4795	0.1341	0.7957	0.957	0.0376	0.5525	0.3502	0.3817	0.0123	0.3744	0.0058	0.1	0.1287	0.522	0.5951	10
5	335	APOA1	Training and candidate gene	0.0548	0.3927	0.2922	0.4434	0.293	0.2394	0.2444	0	0.026	0.5	0.039	0.1773	0.3816	0.6846	0.1759	0.5655	0.3909	0.4683	0.497	0.4444	0.1735	0.4703	0.4566	0.3425	0.484	0.2785	0.4338	0.6301	0.4795	0.061	0.7688	0.0699	0.6935	0.0685	0.5576	0.0538	0.3086	0.3744	0.0117	0.3947	0.4802	0	0.5951	11
6	1956	EGFR	Training and candidate gene	0.0594	0.3927	0.1187	0.2689	0.6837	0.6385	0.6	0.4455	0.2292	0.5	0.2922	0.3901	0.2303	0.2416	0.206	0.1548	0.3909	0.7381	0.1737	0.4444	0.1142	0.4703	0.4566	0.3425	0.484	0.2785	0.4338	0.1279	0.4795	0.5061	0.6129	0.3495	0.1882	0.1872	0.4101	0.1505	0.7284	0.3744	0.2456	0.1	0.0099	0.2049	0.5951	12
7	4318	MMP9	Training and candidate gene	0.0639	0.3927	0.1781	0.4387	0.2186	0.2207	0.2444	0.1273	0.2604	0.5	0.3831	0.3475	0.6184	0.1879	0.2111	0.256	0.3909	0.7381	0.1737	0.4444	0.1324	0.4703	0.4566	0.3425	0.484	0.2785	0.4338	0.1279	0.4795	0	0	0	0	0.5434	0.4654	0	0	0.3744	0.5205	0.1	0.5644	0.0732	0.5951	13
8	5970	RELA	Training and candidate gene	0.0685	0.3927	0.8174	0.1745	0.3163	0.6385	0	0	0.0208	0.5	0.3182	0.0851	0.1118	0.0537	0.0352	0.0536	0.3909	0	0.1737	0.4444	0.0365	0.4703	0.4566	0.3425	0.484	0.2785	0.4338	0.1279	0.4795	0.1098	0.1129	0.4731	0.4409	0.5753	0.2811	0.7527	0.3889	0.3744	0.6023	0.4474	0.0248	0.961	0.5951	14
9	207	AKT1	Training and candidate gene	0.0731	0.3927	0.6256	0.2972	0.6837	0.6385	0	0.5636	0.25	0.5	0.0455	0.1844	0.1118	0.1007	0.0754	0.0714	0.3909	0.4127	0.1737	0.4444	0.0365	0.4703	0.4566	0.3425	0.484	0.2785	0.4338	0.1279	0.4795	0.3293	0.8065	0.4516	0.7796	0.4201	0.4793	0.1989	0.2778	0.3744	0.345	0.4842	0.0248	0.522	0.5951	15
10	5327	PLAT	Training and candidate gene	0.0776	0.3927	0.0411	0.3396	0.0791	0.1033	0.2444	0.3364	0.5	0.5	0.2792	0.1064	0.5526	0.3356	0.1859	0.2738	0.3909	0.7381	0.1737	0.4444	0.0365	0.4703	0.4566	0.8402	0.484	0.2785	0.4338	0.6301	0.4795	0.4817	0.3817	0.7796	0.0484	0.3014	0.2396	0.5269	0.4568	0.3744	0.2281	0.1	0.6188	0.161	0.5951	16
11	7099	TLR4	Training and candidate gene	0.0822	0.3927	0.379	0.0613	0.6837	0.6385	0.6	0.2909	0.0365	0.5	0.4351	0.3191	0.1118	0.4966	0.1106	0.2321	0.3909	0.4286	0.1737	0.4444	0.4886	0.4703	0.4566	0.3425	0.484	0.2785	0.4338	0.1279	0.4795	0	0.0914	0.6559	0.1398	0.6027	0.6221	0.7527	0	0.3744	0.3977	0.1	0.5891	0.3512	0.5951	17
12	7422	VEGFA	Training and candidate gene	0.0868	0.3927	0.21	0.2594	0.6837	0.6385	0.2444	0.5545	0.6771	0.5	0.0584	0.5957	0.2895	0.4497	0.1457	0.2143	0.3909	0.7381	0.1737	0.4444	0.2146	0.4703	0.4566	0.3425	0.484	0.2785	0.4338	0.1279	0.4795	0.6646	0.4086	0.5054	0.3333	0.1963	0.2258	0.5376	0.2901	0.3744	0.4269	0.6474	0.5545	0.0439	0.5951	18
13	3479	IGF1	Training and candidate gene	0.0913	0.3927	0.2694	0.3538	0.6837	0.6385	0.2444	0.8273	0.0938	0.5	0.026	0.234	0.2368	0.4765	0.1357	0.2083	0.3909	0.7381	0.1737	0.4444	0.1735	0.4703	0.4566	0.8402	0.484	0.7763	0.4338	0.1279	0.4795	0.3354	0.4516	0.0054	0.328	0.1598	0.7373	0.1129	0.7901	0.7854	0.1871	0.1789	0.2525	0.3512	0.0976	19
14	3569	IL6	Training and candidate gene	0.0959	0.3927	0.0776	0.0755	0.1302	0.6385	0.2444	0.3818	0.6406	0.5	0.4675	0.0709	0.1118	0.094	0.0352	0.0833	0.3909	0.2778	0.1737	0.4444	0.2329	0.4703	0.4566	0.3425	0.484	0.2785	0.4338	0.6301	0.4795	0.7378	0.7204	0.5215	0.8065	0.0731	0.8018	0.0806	0.0741	0.3744	0.4386	0.9211	0.7426	0.0537	0.5951	20
15	5054	SERPINE1	Training and candidate gene	0.1005	0.3927	0.3151	0.2547	0.6837	0.6385	0.2444	0.8273	0.1042	0.5	0.0584	0.0922	0.1118	0.4899	0.1307	0.381	0.3909	0.7381	0.1737	0.4444	0.0365	0.4703	0.4566	0.3425	0.484	0.2785	0.4338	0.6301	0.4795	0.7805	0.8763	0.543	0.3172	0.0548	0.2673	0.0323	0.2099	0.3744	0.2632	0.1	0.4307	0.1073	0.5951	21
16	213	ALB	Training and candidate gene	0.105	0.3927	0.0548	0.8019	0.6837	0.6385	0.2444	0.1636	0.4844	0.5	0.0974	0.156	0.625	0.6376	0.191	0.6131	0.3909	0.7381	0.6826	0.4444	0.1142	0.4703	0.4566	0.3425	0.484	0.2785	0.4338	0.6301	0.4795	0.0305	0.8011	0.2151	0.6505	0.0639	0.4931	0.0484	0.5679	0.3744	0.2865	0.1	0.1139	0.1415	0.5951	22
17	7157	TP53	Training and candidate gene	0.1096	0.3927	0.6484	0.1934	0.307	0.6385	0.7833	0.8273	0.2083	0.5	0.3896	0.1986	0.1118	0.3221	0.1407	0.1964	0.3909	0.3968	0.1737	0.4444	0.0365	0.4703	0.4566	0.3425	0.484	0.2785	0.4338	0.1279	0.4795	0.2622	0.6344	0.8333	0.4462	0.5936	0.4424	0.4624	0.1667	0.3744	0.1462	0.6789	0.0099	0.7463	0.5951	23
18	7076	TIMP1	Training and candidate gene	0.1142	0.3927	0.2009	0.6698	0.6837	0.6385	0.2444	0	0.0104	0.5	0.0844	0.4539	0.2961	0.4027	0.2864	0.5833	0.3909	0	0.4731	0.4444	0.1324	0.4703	0.4566	0.3425	0.484	0.2785	0.4338	0.1279	0.4795	0.189	0.6452	0.6667	0.3817	0.7489	0.1014	0.0753	0.037	0.3744	0.7193	0.2842	0.3218	0.8439	0.5951	24
19	7412	VCAM1	Training and candidate gene	0.1187	0.3927	0.3653	0.3962	0.3023	0.23	0.6	0.5	0.4323	0.5	0.3312	0.8298	0.4539	0.3557	0.2965	0.3929	0.3909	0	0.5868	0.4444	0.4429	0.4703	0.4566	0.3425	0.484	0.7763	0.4338	0.1279	0.4795	0.9146	0.3763	0.3441	0.2527	0.274	0.5899	0.2527	0.1605	0.3744	0.7544	0.3947	0.4059	0.3512	0.5951	25
20	2908	NR3C1	Training and candidate gene	0.1233	0.3927	0.7169	0.1132	0.1814	0.1502	0.2444	0.4273	0.9427	0.5	0.8896	0.305	0.5658	0.1678	0.2663	0.1607	0.3909	0.7381	0.1737	0.4444	0.1324	0.4703	0.4566	0.3425	0.484	0.2785	0.4338	0.1279	0.4795	0.4207	0.1828	0.4892	0.5269	0.484	0.3641	0.7527	0.4383	0.3744	0.0585	0.5368	0.0347	0.3512	0.5951	26
21	6647	SOD1	Training and candidate gene	0.1279	0.3927	0.4703	0.5472	0.6837	0.6385	0.7278	0.2273	0.3281	0.5	0.1039	0.1277	0.4671	0.5906	0.1608	0.4762	0.3909	0.4603	0.1737	0.4444	0.0365	0.4703	0.4566	0.3425	0.484	0.2785	0.4338	0.6301	0.4795	0.2439	0.5645	0.8065	0.0914	0.4977	0.1152	0.3065	0.3519	0.895	0.1053	0.3632	0.2871	0.4878	0.5951	27
22	348	APOE	Training and candidate gene	0.1324	0.3927	0.274	0.2925	0.293	0.2394	0.2444	0.4636	0.276	0.5	0.4221	0.2482	0.8487	0.7181	0.3869	0.7976	0.3909	0.1825	0.1737	0.4444	0.3105	0.4703	0.4566	0.3425	0.484	0.2785	0.4338	0.1279	0.4795	0.0183	0.6398	0.3925	0.2258	0.2374	0.5346	0.086	0.2469	0.3744	0.3801	0.9105	0.5297	0.8439	0.5951	28
23	3553	IL1B	Training and candidate gene	0.137	0.3927	0.4475	0.0708	0.2698	0.2113	0	0.4909	0.0625	0.5	0.513	0.078	0.1118	0.1342	0.0352	0.0952	0.3909	0.3254	0.5269	0.4444	0.1735	0.4703	0.4566	0.3425	0.484	0.2785	0.4338	0.6301	0.4795	0.6585	0.6075	0.9301	0.3925	0.0868	0.5069	0.172	0.2593	0.3744	0.5906	0.8789	0.9208	0.522	0.5951	29
24	2099	ESR1	Training and candidate gene	0.1416	0.3927	0.4886	0.0991	0.1814	0.1502	0	0.1909	0.5208	0.5	0.5909	0.5532	0.5855	0.302	0.392	0.5595	0.3909	0.1508	0.1737	0.4444	0.1142	0.4703	0.4566	0.3425	0.484	0.2785	0.4338	0.1279	0.4795	0.8232	0.0323	0.7258	0.7097	0.5616	0.871	0.371	0.7099	0.3744	0.2222	0.0316	0.0198	0.7805	0.0976	30
25	6696	SPP1	Training and candidate gene	0.1461	0.3927	0.2603	0.5377	0.6837	0.6385	0.2444	0	0.0781	0.5	0.5844	0.2411	0.2632	0.5101	0.4623	0.5179	0.3909	0	0.1737	0.4444	0.5662	0.4703	0.4566	0.3425	0.484	0.2785	0.4338	0.1279	0.4795	0.7195	0.6559	0.6774	0.2419	0.516	0.1982	0.1183	0.1173	0.3744	0.8772	0.3947	0.2921	0.3512	0.5951	31
26	3383	ICAM1	Training and candidate gene	0.1507	0.3927	0.3744	0.2311	0.3395	0.6385	0.6	0.8273	0.0521	0.5	0.3312	0.1702	0.375	0.2349	0.1206	0.244	0.3909	0.127	0.1737	0.4444	0.3105	0.4703	0.4566	0.3425	0.484	0.2785	0.4338	0.6301	0.4795	0.7073	0.2151	0.7634	0.6452	0.21	0.3041	0.2097	0.0247	0.3744	0.4912	0.1947	0.9505	0.4927	0.5951	32
27	5045	FURIN	Training and candidate gene	0.1553	0.3927	0.6393	0.6557	0.6837	0.6385	0.6	0.5455	0.5156	0.5	0.3701	0	0.6118	0.6107	0.5729	0.369	0.3909	0	0.7784	0.4444	0.5297	0.4703	0.4566	0.3425	0.484	0.2785	0.4338	0.1279	0.4795	0.4024	0.172	1	0.4892	0.4749	0.3272	0.3925	0.1543	0.3744	0.5322	0.0053	0.2574	0.3512	0.5951	33
28	4846	NOS3	Training and candidate gene	0.1598	0.3927	0.5205	0.2075	0.2791	0.2488	0	0.3727	0.2865	0.5	0.2338	0.6525	0.7171	0.2215	0.2764	0.2798	0.3909	0.2619	0.1737	0.4444	0.0913	0.4703	0.4566	0.3425	0.484	0.2785	0.4338	0.1279	0.4795	0.4939	0.4624	0.0538	0.9624	0.4703	0.6682	0.4247	0.858	0.3744	0.152	0.6789	0.5842	0.3512	0.5951	34
29	920	CD4	Training and candidate gene	0.1644	0.3927	0.3836	0.1792	0.2884	0.23	0.6	0.8273	0.6615	0.5	0.3636	0.3546	0.1118	0.3154	0.3618	0.3571	0.3909	0.7381	0.5629	0.4444	0.2694	0.4703	0.4566	0.3425	0.484	0.2785	0.4338	0.6301	0.4795	0.6463	0.8871	0.7366	0.0645	0.242	0.3594	0.2043	0.0864	0.3744	0.462	0.3947	0.3119	0.3512	0.5951	35
30	4313	MMP2	Training and candidate gene	0.1689	0.3927	0.1324	0.5	0.2186	0.2207	0.2444	0.2727	0.7188	0.5	0.4481	0.5603	0.5921	0.1812	0.3116	0.1786	0.3909	0.7381	0.3653	0.4444	0.242	0.4703	0.4566	0.3425	0.484	0.7763	0.4338	0.1279	0.4795	0.811	0.8226	0.9462	0.0699	0.9543	0.0138	0.0161	0.0802	0.3744	0.0468	0.1	0.0891	0.0683	0.5951	36
31	367	AR	Training and candidate gene	0.1735	0.3927	0.7215	0.3019	0.1814	0.1502	0.7833	0.1818	0.9427	0.5	0.8896	0.383	0.3158	0.557	0.4422	0.3988	0.3909	0.4048	0.1737	0.4444	0.0365	0.4703	0.4566	0.3425	0.484	0.2785	0.4338	0.1279	0.4795	0.1646	0.457	0.9624	0.3763	0.379	0.1106	0.2957	0	0.3744	0.0351	0.7789	0.0396	0.1268	0.5951	37
32	1490	CTGF	Training and candidate gene	0.1781	0.3927	0.6119	0.6462	0.6837	0.6385	0.2444	0	0.0052	0.5	0.8117	0	0.8224	0.4564	0.5628	0.4643	0.3909	0	0.4192	0.4444	0.2968	0.4703	0.4566	0.3425	0.484	0.2785	0.4338	0.1279	0.4795	0.1707	0.6237	0.7151	0.0323	0.3927	0.1797	0.1452	0	0.3744	0.7836	0.3579	0.1931	0.6439	0.0976	38
33	5265	SERPINA1	Training and candidate gene	0.1826	0.3927	0.3242	0.3868	0.6837	0.6385	0.2444	0.8273	0.6146	0.5	0.1039	0.6099	0.3092	0.5906	0.4121	0.4464	0.3909	0.2302	0.9641	0.4444	0.2968	0.4703	0.4566	0.3425	0.484	0.2785	0.4338	0.1279	0.4795	0.0427	0.7742	0.8978	0.1774	0.0046	0.1843	0.0108	0.2654	0.3744	0	0.1	0.6881	0.3512	0.5951	39
34	8743	TNFSF10	Training and candidate gene	0.1872	0.3927	0.6941	0.566	0.1116	0.0563	0.6	0	0.375	0.5	0.2468	0.5745	0.3684	0.5302	0.2211	0.3452	0.3909	0	0.5449	0.4444	0.7854	0.4703	0.4566	0.3425	0.484	0.2785	0.4338	0.1279	0.4795	0.4329	0.414	0.5484	0.2581	0.3059	0.0138	0.5645	0.5123	0.3744	0.7895	0.3947	0.896	0.7317	0.5951	40
35	717	C2	Training and candidate gene	0.1918	0.3927	0.0183	0.1321	0.0558	0.0188	0.2444	0	0	0.5	0.1429	0.5248	0.3421	0.2685	0.3417	0.3095	0.3909	0.0952	0	0.9568	0.7808	0.4703	0.4566	0.8402	0.484	0.7763	0.4338	0.6301	0.4795	0	0	0	0	0.1279	0.0599	0	0.1358	0.3744	0.1404	0.3947	0.6485	0.3512	0.5951	41
36	356	FASLG	Training and candidate gene	0.1963	0.3927	0.4749	0.1651	0.0744	0.0563	0.8556	0	0.1302	0.5	0.2468	0.2979	0.1118	0.1074	0.0905	0.0893	0.3909	0.7381	0.1737	0.4444	0.4429	0.4703	0.4566	0.3425	0.484	0.2785	0.4338	0.6301	0.4795	0.25	0.0108	0.3387	0.2473	0.4384	0.9585	0.6237	0.963	0.3744	0.0409	0.9789	0.198	0.6439	0.5951	42
37	4153	MBL2	Training and candidate gene	0.2009	0.3927	0.2648	0.2783	0.2419	0.6385	0.2444	0.8273	0.5729	0.5	0.2727	0.5674	0.4079	0.5638	0.4774	0.5298	0.3909	0.7381	0.7425	0.4444	0.758	0.4703	0.4566	0.3425	0.484	0.2785	0.4338	0.6301	0.4795	0.0244	0.4409	0.129	0.6667	0.2329	0	0.1398	0	0.3744	0.2924	0.2842	0.1337	0.6439	0.5951	43
38	5728	PTEN	Training and candidate gene	0.2055	0.3927	0.6986	0.6038	0.6837	0.6385	0	0	0.1823	0.5	0.2403	0.4184	0.3882	0.3826	0.3065	0.3869	0.3909	0.4524	0.1737	0.4444	0.0365	0.4703	0.4566	0.3425	0.484	0.2785	0.4338	0.6301	0.4795	0	0	0	0	0.6027	0.47	0	0	0.3744	0.1345	0.8526	0	0.1171	0.5951	44
39	4353	MPO	Training and candidate gene	0.21	0.3927	0.3014	0.0943	0.2326	0.1972	0.2444	0.2	0.1667	0.5	0	0.156	0.4934	0.396	0.201	0.25	0.3909	0.2143	0.6048	0.4444	0.5023	0.4703	0.4566	0.8402	0.484	0.7763	0.4338	0.6301	0.4795	0.4451	0.9839	0.3065	0.1828	0.1553	0.6406	0.4839	0.8086	0.3744	0.3216	0.1	0.4257	0.6439	0.5951	45
40	2	A2M	Training and candidate gene	0.2146	0.3927	0.1644	0.3113	0.6837	0.6385	0.2444	0.5091	0.5417	0.5	0.0779	0.5816	0.1118	0.6242	0.4271	0.506	0.3909	0.2143	0	0.4444	0.2511	0.4703	0.4566	0.3425	0.484	0.2785	0.4338	0.1279	0.4795	0	0.5753	0.6344	0.0269	0.2192	0.129	0.6828	0.537	0.3744	0	0.9421	0.4901	0.8439	0.5951	46
41	4312	MMP1	Training and candidate gene	0.2192	0.3927	0.1963	0.217	0.3628	0.2676	0.2444	0.8273	0.099	0.5	0.2597	0.4113	0.5132	0.2282	0.3668	0.3631	0.3909	0.246	0	0.4444	0.1735	0.4703	0.4566	0.3425	0.484	0.7763	0.4338	0.6301	0.4795	0.9512	0.914	0.5968	0.6022	0.1461	0.3548	0.0645	0.2407	0.3744	0	0.1	0.3614	0.5463	0.5951	47
42	958	CD40	Training and candidate gene	0.2237	0.3927	0.137	0.0472	0.6837	0.6385	0.6	0	0.0677	0.5	0.5455	0.3121	0.1118	0.6779	0.2814	0.2857	0.3909	0.7381	0.6168	0.4444	0.4292	0.4703	0.4566	0.3425	0.484	0.7763	0.4338	0.6301	0.4795	0.7866	0.0215	0.1667	0.7419	0.4247	0.6359	0.7527	0	0.3744	0.5673	0.1	0.6733	0.1561	0.5951	48
43	6347	CCL2	Training and candidate gene	0.2283	0.3927	0.0959	0.066	0.6837	0.6385	0.2444	0.3273	0.1406	0.5	0.5065	0.1418	0.1118	0.2148	0.1005	0.2262	0.3909	0.3651	0	0.4444	0.3425	0.4703	0.4566	0.8402	0.484	0.7763	0.4338	0.6301	0.4795	0.6402	0.9409	0.4462	0.4731	0.1096	0.4332	0.0269	0.0926	0.9772	0	0.2842	0.3911	0.0829	0.5951	49
44	3586	IL10	Training and candidate gene	0.2329	0.3927	0.0594	0.0849	0.1302	0.6385	0.2444	0	0.151	0.5	0	0.2908	0.1118	0.3087	0.0854	0.2024	0.3909	0.2857	0.1737	0.4444	0.3425	0.4703	0.4566	0.3425	0.484	0.2785	0.4338	0.6301	0.4795	0.6341	0.3065	0.2473	0.9194	0.2968	0.8756	0.8226	0	0.8311	0.5263	0.5947	0.3713	0.0927	0.5951	50
45	5743	PTGS2	Training and candidate gene	0.2374	0.3927	0.4932	0.2453	0.2326	0.1972	0.2444	0.0909	0.9427	0.5	0.6883	0.2553	0.5395	0.3289	0.2412	0.2202	0.3909	0	0.1737	0.4444	0.2146	0.4703	0.4566	0.8402	0.484	0.7763	0.4338	0.6301	0.4795	0.2378	0.7796	0.7473	0.6129	0.0913	0.2581	0.1935	0	0.3744	0.5965	0.3947	0.1238	0.0585	0.0976	51
46	2353	FOS	Training and candidate gene	0.242	0.3927	0.8265	0.2217	0.6837	0.6385	0.9778	0.8273	0.3125	0.5	0.4351	0.2128	0.1118	0.0604	0.0804	0.0655	0.3909	0	0.1737	0.4444	0.2146	0.4703	0.4566	0.3425	0.484	0.2785	0.4338	0.1279	0.4795	0.2561	0.8978	0.6237	0.2151	0.6712	0.1567	0.9677	0.2716	0.3744	0.4795	0.2316	0.0594	0.0488	0.0976	52
47	7052	TGM2	Training and candidate gene	0.2466	0.3927	0.5616	0.4953	0.6837	0.6385	0	0.8273	0.2656	0.5	0	0	0.6513	0.5235	0.6834	0.6786	0.7868	0	0.4551	0.4444	0.1963	0.4703	0.4566	0.3425	0.484	0.2785	0.4338	0.1279	0.4795	0.2805	0.5269	0.4785	0.5645	0.3196	0.1659	0.4462	0.1728	0.3744	0	0.2316	0.5396	0.6439	0.5951	53
48	5921	RASA1	Training and candidate gene	0.2511	0.3927	0.5434	0.5047	0.6837	0.6385	0	0	0.7969	0.5	0.6169	0.4894	0.2763	0.349	0.5126	0.2619	0.3909	0.7381	0.5749	0.4444	0.2329	0.4703	0.4566	0.3425	0.484	0.2785	0.4338	0.1279	0.4795	0.4268	0.4731	0.2527	0.6559	0.7306	0.5484	0.3925	0.4259	0.3744	0.3041	0.8526	0.1881	0.3512	0.5951	54
49	1909	EDNRA	Training and candidate gene	0.2557	0.3927	0.6758	0.4858	0.6837	0.6385	0.6	0.8273	0.1563	0.5	0.5714	0.7305	0.5329	0.6577	0.7437	0.7024	0.3909	0.1429	0.1737	0.4444	0.0913	0.4703	0.4566	0.8402	0.484	0.7763	0.4338	0.1279	0.4795	0.2012	0.1559	0.4946	0.0968	0.621	0.0138	0.1237	0.7778	0.3744	0.538	0.1	0.4158	0.1268	0.5951	55
50	627	BDNF	Training and candidate gene	0.2603	0.3927	0.0365	0.2642	0.6837	0.6385	0.6	0	0.125	0.5	0	0.4681	0.5987	0.7852	0.2312	0.5893	0.3909	0.381	0.4491	0.4444	0.5068	0.4703	0.4566	0.3425	0.484	0.2785	0.4338	0.6301	0.4795	0.9573	0.3871	0.5806	0.5323	0.3516	0.682	0.5538	0.7346	0.3744	0.0702	0.6474	0.104	0.1122	0.5951	56
35	717	C2	Training and candidate gene	0.2648	0.3927	0.0183	0.1321	0.0558	0.0188	0.2444	0	0	0.5	0.1429	0.5248	0.3421	0.2685	0.3417	0.3095	0.3909	0.0952	0	0.9568	0.8539	0.4703	0.4566	0.8402	0.484	0.7763	0.4338	0.6301	0.4795	0	0	0	0	0.1279	0.0599	0	0	0.3744	0	0	0.6485	0.3512	0	57
35	717	C2	Training and candidate gene	0.2694	0.3927	0.0183	0.1321	0.0558	0.0188	0.2444	0	0	0.5	0.1429	0.5248	0.3421	0.2685	0.3417	0.3095	0.3909	0.0952	0	0.9568	0.8539	0.4703	0.4566	0.8402	0.484	0.7763	0.4338	0.6301	0.4795	0	0	0	0	0.1279	0.0599	0	0	0.3744	0	0	0.6485	0.3512	0	58
51	801	CALM1	Training and candidate gene	0.274	0.3927	0.5708	0.9906	0.3302	0.6385	0	0.1091	0.5313	0.5	0.013	0.2766	0.1118	0.1208	0.1558	0.131	0.3909	0.1984	0	0.4444	0.0913	0.4703	0.4566	0.3425	0.484	0.2785	0.4338	0.1279	0.4795	0.2744	0.5699	0.414	0.7204	0.9909	0.0369	0.6237	0.3457	0.9087	0	0.7947	0	0.3512	0.0976	59
52	3953	LEPR	Training and candidate gene	0.2785	0.3927	0.1872	0.3302	0.6837	0.6385	0.6	0	0.599	0.5	0	0.695	0.4211	0.6711	0.4673	0.3512	0.3909	0.7381	0.1737	0.4444	0.0365	0.4703	0.4566	0.3425	0.484	0.2785	0.4338	0.1279	0.4795	0.8598	0.043	0.2742	0.8495	0.1507	0.2028	0.3387	0.8457	0.3744	0.2047	0.5947	0.297	0.3512	0.5951	60
35	717	C2	Training and candidate gene	0.2831	0.3927	0.0183	0.1321	0.0558	0.0188	0.2444	0	0.7396	0.5	0.1429	0.5248	0.3421	0.2685	0.3417	0.3095	0.3909	0.0952	0	0.9568	0.7763	0.4703	0.4566	0.8402	0.484	0.7763	0.4338	0.6301	0.4795	0	0	0	0	0.1279	0.0599	0	0	0.3744	0	0	0.6485	0.3512	0	61
53	6401	SELE	Training and candidate gene	0.2877	0.3927	0.5023	0.3066	0.1628	0.1221	0.6	0.8273	0.3542	0.5	0	0	0.4539	0.3423	0.3216	0.4226	0.3909	0.373	0.1737	0.4444	0.3105	0.4703	0.4566	0.8402	0.484	0.2785	0.4338	0.6301	0.4795	0.3963	0.3602	0.1022	0.8656	0.5388	0.7097	0.6935	0.4074	0.3744	0.3918	0.1	0.9109	0.6439	0.0976	62
54	3557	IL1RN	Training and candidate gene	0.2922	0.3927	0.1553	0.1038	0.2698	0.2113	0.2444	0	0.3333	0.5	0.4675	0.7021	0.3026	0.4832	0.4874	0.5417	0.3909	0.3254	0.3952	0.4444	0.5936	0.4703	0.4566	0.3425	0.484	0.2785	0.4338	0.6301	0.4795	0.3232	0.6882	0.3817	0.4032	0.0959	0.4562	0.4032	0.0617	0.8174	0.8596	0.7947	0.8861	0.8439	0.5951	63
55	4137	MAPT	Training and candidate gene	0.2968	0.3927	0.4155	0.4292	0.6837	0.6385	0	0	0.2917	0.5	0.8636	0.3333	0.6053	0.5369	0.5427	0.5357	0.3909	0.4444	0.4072	0.4444	0.3105	0.4703	0.4566	0.3425	0.484	0.2785	0.4338	0.6301	0.4795	0.3598	0.4946	0.828	0.2312	0.5799	0.7189	0.6237	0.5617	0.3744	0	0.7684	0.5248	0.078	0.5951	64
35	717	C2	Training and candidate gene	0.3014	0.3927	0.0183	0.1321	0.0558	0.0188	0.2444	0	0.7656	0.5	0.1429	0.5248	0.3421	0.2685	0.3417	0.3095	0.3909	0.0952	0	0.9568	0.8539	0.4703	0.4566	0.8402	0.484	0.7763	0.4338	0.6301	0.4795	0	0	0	0	0.1279	0.0599	0	0	0.3744	0	0	0.6485	0.3512	0	65
56	5468	PPARG	Training and candidate gene	0.3059	0.3927	0.653	0.1085	0.1814	0.1502	0	0.4	0.349	0.5	0.8896	0.4255	0.6645	0.2013	0.2915	0.1726	0.3909	0.3492	0.1737	0.4444	0.2557	0.4703	0.4566	0.3425	0.484	0.2785	0.4338	0.6301	0.4795	0.4146	0.9301	0.9194	0.8441	0.4338	0.6774	0.2903	0.0679	0.3744	0.1228	0.4842	0.401	0.7902	0.5951	66
35	717	C2	Training and candidate gene	0.3105	0.3927	0.0183	0.1321	0.0558	0.0188	0.2444	0	0.8281	0.5	0.1429	0.5248	0.3421	0.2685	0.3417	0.3095	0.3909	0.0952	0	0.9568	0.8539	0.4703	0.4566	0.8402	0.484	0.7763	0.4338	0.6301	0.4795	0	0	0	0	0.1279	0.0599	0	0	0.3744	0	0	0.6485	0.3512	0	67
57	805	CALM2	Training and candidate gene	0.3151	0.3927	0.5708	0.9906	0.3302	0.6385	0	0.1091	0.3177	0.5	0.013	0.2766	0.1118	0.1208	0.1658	0.131	0.3909	0.1984	0	0.9877	0.4429	0.4703	0.4566	0.3425	0.484	0.2785	0.4338	0.1279	0.4795	0.0671	0.5054	0.6452	0.2742	0.9909	0.0369	0.9677	0.0556	0.79	0.8187	0.4632	0.2228	0.1659	0.5951	68
35	717	C2	Training and candidate gene	0.3196	0.3927	0.0183	0.1321	0.0558	0.0188	0.2444	0	0.9427	0.5	0.1429	0.5248	0.3421	0.2685	0.3417	0.3095	0.3909	0.0952	0	0.9568	0.8219	0.4703	0.4566	0.8402	0.484	0.7763	0.4338	0.6301	0.4795	0	0	0	0	0.1279	0.0599	0	0	0.3744	0	0	0.6485	0.3512	0	69
58	596	BCL2	Training and candidate gene	0.3242	0.3927	0.7397	0.4906	0.6837	0.6385	0.9167	0.3364	0.9427	0.5	0.3117	0.2624	0.1118	0.1409	0.1809	0.1131	0.3909	0.7381	0.1737	0.4444	0.0365	0.4703	0.4566	0.3425	0.484	0.2785	0.4338	0.1279	0.4795	0.8476	0.2581	0.4624	0.2957	0.6895	0.6313	0.7527	0.4938	0.3744	0.4327	0.7947	0.0594	0.1707	0.0976	70
59	847	CAT	Training and candidate gene	0.3288	0.3927	0.5479	0.2028	0.6837	0.6385	0	0.2636	0.5885	0.5	0.7987	0.2057	0.8289	0.698	0.2513	0.5536	0.3909	0.7381	0.7665	0.4444	0.0913	0.4703	0.4566	0.3425	0.484	0.2785	0.4338	0.6301	0.4795	0.2134	0.9194	0.371	0.1613	0.4018	0.2857	0.0699	0.2901	0.3744	0.0819	0.3316	0.3416	0.3512	0.5951	71
60	3458	IFNG	Training and candidate gene	0.3333	0.3927	0.1233	0.0425	0.1302	0.6385	0.2444	0.1364	0.3594	0.5	0.526	0.0993	0.1118	0.0805	0.0352	0.0774	0.3909	0.3095	0.1737	0.4444	0.1735	0.4703	0.4566	0.3425	0.484	0.7763	0.4338	0.6301	0.4795	0.9085	0.0376	0.1559	0.7312	0.105	0.8894	0.7527	0.963	0.8493	0.2982	0.9211	0.8119	0.6439	0.5951	72
61	3082	HGF	Training and candidate gene	0.3379	0.3927	0.3425	0.434	0.107	0.108	0.6	0.8273	0.0729	0.5	0.0325	0.8085	0.5197	0.604	0.2563	0.2381	0.3909	0.2698	0.6287	0.4444	0.2831	0.4703	0.4566	0.3425	0.484	0.7763	0.4338	0.1279	0.4795	0.8415	0.0161	0.3656	0.957	0.0822	0.5392	0.5161	0.7037	0.3744	0.9298	0.1	0.4505	0.6439	0.5951	73
62	1401	CRP	Training and candidate gene	0.3425	0.3927	0.2557	0.4198	0.6837	0.6385	0.2444	0.8273	0.0573	0.5	0	0.1348	0.2566	0.6644	0.2261	0.7143	0.3909	0	0.7904	0.4444	0.2968	0.4703	0.4566	0.3425	0.484	0.2785	0.4338	0.6301	0.4795	0.2866	0.3548	0.0645	0.7849	0.4155	0.0829	0.2688	0.4198	0.3744	0.6725	0.5947	0.9653	0.6439	0.5951	74
63	7450	VWF	Training and candidate gene	0.347	0.3927	0.0639	0.6934	0.2093	0.1315	0.2444	0.8273	0.1927	0.5	0.0909	0.6028	0.4474	0.7315	0.407	0.625	0.3909	0.7381	0.5389	0.4444	0.4886	0.4703	0.4566	0.3425	0.484	0.2785	0.4338	0.6301	0.4795	0.5	0.7151	0.0323	0.1075	0.7443	0.2765	0.9677	0.2284	0.3744	0.0526	0.1789	0.5446	0.9171	0.5951	75
64	3240	HP	Training and candidate gene	0.3516	0.3927	0.3333	0.3821	0.0837	0.0892	0.2444	0	0.5677	0.5	0.9481	0	0	0	0.7688	0.4643	0.3909	0.7381	0.4311	0.4444	0.3288	0.4703	0.4566	0.3425	0.484	0.2785	0.4338	0.6301	0.4795	0	0.7258	0.5108	0.5968	0.3699	0.1705	0.043	0.4321	0.3744	0	0	0	0.8439	0.5951	76
65	7035	TFPI	Training and candidate gene	0.3562	0.3927	0.2146	0.7123	0.6837	0.6385	0.2444	0.6455	0.224	0.5	0.4156	0.461	0.4276	0.8926	0.598	0.6071	0.3909	0	0.515	0	0.7215	0.4703	0.4566	0.8402	0.484	0.7763	0.4338	0.1279	0.4795	0.561	0.3925	0.5269	0.4785	0.0776	0.2995	0.1613	0.4753	0.3744	0.7778	0.3947	0.5198	0.522	0.5951	77
66	1906	EDN1	Training and candidate gene	0.3607	0.3927	0.2055	0.3915	0.6837	0.6385	0.2444	0	0.2344	0.5	0.5714	0.3759	0.3947	0.2953	0.2613	0.4405	0.3909	0.7381	0.4012	0.4444	0.0913	0.4703	0.4566	0.3425	0.484	0.2785	0.4338	0.6301	0.4795	0	0.8656	0.6613	0.5538	0.2009	0.447	0.1559	0	0.7534	0.9766	0.5947	0.7079	0.3512	0.5951	78
67	3565	IL4	Training and candidate gene	0.3653	0.3927	0.0822	0.0566	0.1302	0.6385	0.2444	0	0.1771	0.5	0	0.2199	0.1118	0.1477	0.1055	0.1488	0.3909	0	0.1737	0.4444	0.1963	0.4703	0.4566	0.3425	0.484	0.2785	0.4338	0.1279	0.4795	0.5793	0.1237	0.0108	0.7527	0.9406	0.8894	0.7527	0.963	0.8813	0.807	0.7316	0.5891	0.6439	0.5951	79
68	4843	NOS2	Training and candidate gene	0.3699	0.3927	0.7626	0.1509	0.2791	0.2488	0	0.4182	0.9427	0.5	0.4091	0.8227	0.1118	0.2081	0.1508	0.1429	0.3909	0.1667	0.1737	0.4444	0.2877	0.4703	0.4566	0.8402	0.484	0.7763	0.4338	0.6301	0.4795	0.2073	0.0806	0.2634	0.543	0.3333	0.788	0.6237	0.9012	0.3744	0.0994	0.6789	0	0.0878	0.5951	80
69	3818	KLKB1	Training and candidate gene	0.3744	0.3927	0.0457	0.6604	0.093	0.108	0.2444	0	0.7604	0.5	0.3052	0	0.5526	0.7315	0.608	0.619	0.3909	0.2937	0.8503	0.9938	0.4703	0.4703	0.4566	0.8402	0.484	0.7763	0.4338	0.6301	0.4795	0.0061	0.2312	0.0806	0.5	0.4521	0.6129	0.2634	0.8272	0.3744	0.2398	0.1	0.3812	0.8439	0.5951	81
70	217	ALDH2	Training and candidate gene	0.379	0.3927	0.5297	0.533	0.6837	0.6385	0.2444	0.8273	0.5521	0.5	0.7403	0.8723	0.875	0.8926	0.8593	0.75	0.3909	0.7381	0.1737	0.4444	0.4749	0.4703	0.4566	0.3425	0.484	0.2785	0.4338	0.6301	0.4795	0.0122	0.4839	0.8602	0.3118	0.4429	0.2627	0.2204	0.1235	0.3744	0.4561	0.0211	0.3069	0.8439	0.5951	82
71	808	CALM3	Training and candidate gene	0.3836	0.3927	0.5708	0.9906	0.3302	0.6385	0	0.1091	0.7031	0.5	0.013	0.2766	0.1118	0.1208	0.1658	0.131	0.3909	0.1984	0	0	0.4429	0.4703	0.4566	0.3425	0.484	0.2785	0.4338	0.1279	0.4795	0.3659	0.629	0.5323	0.6774	0.8311	0.0369	0.9677	0.3827	0.9132	0.9006	0.2053	0	0.7854	0.0976	83
72	3558	IL2	Training and candidate gene	0.3881	0.3927	0.1279	0.0802	0.1302	0.6385	0.2444	0.8273	0.1979	0.5	0.4675	0.227	0.1118	0.0872	0.0955	0.1012	0.3909	0.7381	0.1737	0.4444	0.1963	0.4703	0.4566	0.8402	0.484	0.7763	0.4338	0.1279	0.4795	0.7256	0.2903	0.7527	0.8817	0.4566	0.8894	0.8226	0.963	0.8904	0	0.5947	0.3465	0.0634	0.5951	84
73	7098	TLR3	Training and candidate gene	0.3927	0.3927	0.347	0.2877	0.6837	0.6385	0.6	0	0.6979	0.5	0.4351	0.3191	0.2829	0.745	0.4171	0.5774	0.3909	0.7381	0.3832	0.4444	0.5525	0.4703	0.4566	0.8402	0.484	0.2785	0.4338	0.6301	0.4795	0.7744	0.1398	0.1398	0.457	0.8311	0.8479	0.6237	0.5247	0.3744	0.6199	0.1	0.8861	0.3512	0.5951	85
74	3162	HMOX1	Training and candidate gene	0.3973	0.3927	0.7443	0.3632	0.6837	0.6385	0.9167	0.1727	0.3438	0.5	0.7403	0.6454	0.6447	0.3758	0.4573	0.4881	0.3909	0.2302	0.1737	0.4444	0.4064	0.4703	0.4566	0.3425	0.484	0.2785	0.4338	0.6301	0.4795	0.689	0.4032	0.9247	0.7634	0.895	0.1751	0.4785	0.0062	0.3744	0.4211	0.8789	0.8762	0.8439	0.5951	86
75	10628	TXNIP	Training and candidate gene	0.4018	0.3927	0.7808	0.6415	0.6837	0.6385	0	0	0.4479	0.5	0.3506	0	0	0	0.9497	0	0.8122	0	0.1737	0.4444	0.2694	0.4703	0.4566	0.3425	0.484	0.2785	0.4338	0.6301	0.4795	0.311	0.6935	0.5538	0.1183	0.8311	0.0922	0.5753	0	0.3744	0.655	0.2316	0.6139	0.3512	0.0976	87
76	133	ADM	Training and candidate gene	0.4064	0.3927	0.1507	0.6085	0.6837	0.6385	0.2444	0	0.0885	0.5	0.6039	0.6738	0.7303	0.5436	0.6734	0.631	0.3909	0	0.3713	0.4444	0.4064	0.968	0.4566	0.8402	0.484	0.7763	0.4338	0.6301	0.4795	0.5366	0.4677	0.8011	0.672	0.2877	0.235	0.2419	0.4877	0.8128	0.5029	0.5947	0.2822	0.1366	0.5951	88
77	196	AHR	Training and candidate gene	0.411	0.3927	0.8995	0.3679	0.6837	0.6385	0.7833	0.2182	0.5365	0.5	0	0.3972	0.7105	0.8926	0.4925	0.9107	0.3909	0	0.1737	0.4444	0.1507	0.4703	0.4566	0.3425	0.484	0.7763	0.4338	0.1279	0.4795	0.4512	0.7903	0.6935	0.5806	0.653	0.5161	0.4247	0.4136	0.3744	0.5789	0.5105	0.3366	0.3512	0.5951	89
78	154	ADRB2	Training and candidate gene	0.4155	0.3927	0.6347	0.1604	0.6837	0.6385	0.8556	0.1545	0.9427	0.5	0.539	0.9645	0.6776	0.6309	0.7035	0.6429	0.3909	0.1746	0.3772	0.4444	0.5251	0.4703	0.4566	0.3425	0.484	0.2785	0.4338	0.1279	0.4795	0.1463	0.1452	0.7957	0.5753	0.2922	0.7465	0.6237	0.5	0.3744	0.1579	0.2316	0.7327	0.3512	0.5951	90
79	3567	IL5	Training and candidate gene	0.4201	0.3927	0.1096	0.1557	0.1302	0.6385	0.2444	0.1455	0.2708	0.5	0.4675	0.3404	0.1118	0.1745	0.196	0.1845	0.3909	0	0.4371	0.4444	0.2146	0.4703	0.4566	0.3425	0.484	0.7763	0.4338	0.6301	0.4795	0.5305	0.328	0.0376	0.9516	0.2511	0.9908	0.6237	0.963	0.9452	0.7602	0.5947	0.797	0.6439	0.5951	91
80	5997	RGS2	Training and candidate gene	0.4247	0.3927	0.8219	0.4811	0.6837	0.6385	0	0	0.2396	0.5	0	0.6738	0.6711	0	0.7839	0	0.3909	0.7381	0.5928	0	0.5708	0.4703	0.4566	0.3425	0.484	0.2785	0.4338	0.6301	0.4795	0.3841	0.8387	0.8925	0.2043	0.3744	0.2212	0.4677	0.1049	0.758	0.614	0.4474	0.6782	0.3512	0.5951	92
81	3952	LEP	Training and candidate gene	0.4292	0.3927	0.4521	0.4764	0.1302	0.6385	0.2444	0	0.2448	0.5	0.9805	0.4043	0.4013	0.5034	0.3769	0.2679	0.3909	0.7381	0.1737	0.4444	0.0365	0.4703	0.4566	0.8402	0.484	0.7763	0.4338	0.6301	0.4795	0.5854	0.543	0.1183	0.9355	0.7626	0.8433	0.4462	0.6235	0.8539	0.4678	0.5947	0.396	0.3512	0.0976	93
82	5241	PGR	Training and candidate gene	0.4338	0.3927	0.5799	0.2264	0.1814	0.1502	0.7833	0.3182	0.4531	0.5	0.5909	0.7447	0	0.4161	0.5377	0.4345	0.3909	0.7381	0.1737	0.4444	0.5616	0.4703	0.4566	0.3425	0.484	0.2785	0.4338	0.6301	0.4795	0	0.5161	0.629	0.9032	0.8311	0.8065	0.3656	0.963	0.3744	0.0292	0.2316	0.7822	0.6439	0.5951	94
83	6648	SOD2	Training and candidate gene	0.4384	0.3927	0.5297	0.2406	0.6837	0.6385	0.7833	0.8273	0.5469	0.5	0	0.1206	0.8355	0.7047	0.2161	0.6905	0.3909	0.7381	0.1737	0.4444	0.0365	0.4703	0.4566	0.3425	0.484	0.2785	0.4338	0.6301	0.4795	0.8841	0.6613	0.5376	0.414	0.3881	0.1244	0.0376	0.0988	0.3744	0.9357	0.9895	0.2079	0.0976	0.0976	95
84	283	ANG	Training and candidate gene	0.4429	0.3927	0.1735	0.717	0.6837	0.6385	0.6	0.8273	0.4115	0.5	0	0	0	0	0.7538	0	0.3909	0.7381	0	0.4444	0.726	0.4703	0.4566	0.3425	0.484	0.7763	0.4338	0.6301	0.4795	0.0732	0.7419	0.7204	0.1559	0.1826	0.2535	0.1075	0.5864	0.895	0	0	0.7079	0.7659	0.5951	96
85	114548	NLRP3	Training and candidate gene	0.4475	0.3927	0.7352	0	0.6837	0.6385	0.7278	0	0.6875	0.5	0.3506	0.844	0.2434	0	0.4372	0.9107	0.3909	0.7381	0.4431	0.4444	0.2694	0.4703	0.4566	0.3425	0.484	0.7763	0.4338	0.6301	0.4795	0.9634	0.4355	0.2903	0.0538	0.1735	0.7235	0.5108	0.4691	0.3744	0.5497	0.6789	0.4356	0.3512	0.5951	97
86	9734	HDAC9	Training and candidate gene	0.4521	0.3927	0.9178	0.5802	0.6837	0.6385	0.2444	0.5909	0.6823	0.5	0.6494	0.4397	0	0.5168	0.5025	0.5952	0.3909	0	0	0	0.4064	0.4703	0.4566	0.3425	0.484	0.7763	0.4338	0.6301	0.4795	0.122	0.3011	0.8548	0.9409	0.6256	0.6912	0.543	0	0.3744	0.7427	0.5368	0.0792	0.1902	0.0976	98
87	6915	TBXA2R	Training and candidate gene	0.4566	0.3927	0.4201	0.3491	0.6837	0.6385	0.8556	0.8273	0.9427	0.5	0.1753	0.9645	0.7697	0.7718	0.5779	0.6845	0.3909	0.7381	0.6467	0.4444	0.5571	0.4703	0.4566	0.3425	0.484	0.2785	0.4338	0.1279	0.4795	0.628	0.0054	0.3172	0.3441	0.3653	0.0138	0	0	0.3744	0.4971	0.3474	0.9356	0.961	0.5951	99
88	3630	INS	Training and candidate gene	0.4612	0.3927	0.0913	0.1698	0.6837	0.6385	0.2444	0.2909	0	0.5	0.3766	0.1135	0.2697	0.4698	0.1256	0.4048	0.3909	0.4206	0.1737	0.4444	0.9635	0.4703	0.4566	0.8402	0.484	0.2785	0.4338	0.6301	0.4795	0	0.9731	0.1344	0.5484	0.9087	0.2166	0.2688	0.963	0.9635	0	0	0	0	0.5951	100
89	5901	RAN	Training and candidate gene	0.4658	0.3927	0.5845	0.5425	0.6837	0.6385	0	0.8273	0.8073	0.5	0.7922	0.7943	0.5789	0.443	0.5678	0.5	0.3909	0	0	0	0.6073	0.4703	0.4566	0.3425	0.484	0.2785	0.4338	0.1279	0.4795	0	0.6505	0.2043	0.1129	0.8311	0.0968	0.9677	0.2346	0.3744	0.6901	0.4632	0	0.1463	0.5951	101
90	259	AMBP	Training and candidate gene	0.4703	0.3927	0.1461	0.6887	0.6837	0.6385	0.2444	0.4636	0.5052	0.5	0.9481	0	0	0	0.7688	0	0.9289	0	0.8802	0.4444	0.3607	0.4703	0.4566	0.3425	0.484	0.2785	0.4338	0.6301	0.4795	0.0549	0.7581	0.2258	0.629	0.1644	0.4885	0.0215	0.5988	0.3744	0.4854	0.3947	0.4752	0.961	0.5951	102
91	8856	NR1I2	Training and candidate gene	0.4749	0.3927	0.7763	0.4528	0.1814	0.1502	0.2444	0.2455	0.1875	0.5	0.8896	0.773	0	0	0.6985	0.7262	0.3909	0	0.7964	0	0.6621	0.4703	0.4566	0.3425	0.484	0.7763	0.4338	0.6301	0.4795	0.9024	0.3226	0.0968	0.3011	0.0457	0.6498	0.1882	0.8272	0.3744	0.8655	0.6789	0.3168	0.3512	0.5951	103
92	6402	SELL	Training and candidate gene	0.4795	0.3927	0.5023	0.467	0.1628	0.1221	0.8556	0	0.2135	0.5	0.2662	0	0	0.8926	0.9497	0.9107	0.3909	0	0.3533	0.4444	0.6119	0.4703	0.4566	0.8402	0.484	0.7763	0.4338	0.6301	0.4795	0.7439	0.8441	0.6505	0.0054	0.2237	0.341	0.4731	0.7778	0.3744	0	0.2316	0.599	0.6439	0.5951	104
93	5443	POMC	Training and candidate gene	0.484	0.3927	0.3196	0.1887	0.6837	0.6385	0.2444	0.4091	0.3906	0.5	0.4545	0	0.5066	0.4631	0.3015	0.375	0.3909	0.3492	0.1737	0.4444	0.0913	0.4703	0.4566	0.8402	0.484	0.7763	0.4338	0.6301	0.4795	0.9939	0.9946	0.0161	0.5161	0.8311	0.7604	0.9194	0.8889	0.3744	0.193	0.4737	0.3515	0	0.5951	105
94	1392	CRH	Training and candidate gene	0.4886	0.3927	0.3059	0.3255	0.6837	0.6385	0.2444	0.5273	0.4063	0.5	0.6039	0.6738	0.7829	0.8926	0.6935	0.9107	0.3909	0	0.1737	0.4444	0.0913	0.4703	0.4566	0.3425	0.484	0.7763	0.4338	0.6301	0.4795	0.7012	0.8602	0.1452	0.8011	0.411	0.9263	0.4462	0.5309	0.8219	0.2515	0.5947	0.0099	0.6439	0.5951	106
95	1636	ACE	Training and candidate gene	0.4932	0.3927	0.1598	0.2123	0.6837	0.6385	0.6	0.3636	0.4635	0.5	0.9156	0.8582	0.5	0	0.5176	0.5238	0.3909	0.254	0.1737	0.4444	0.4886	0.4703	0.4566	0.8402	0.484	0.7763	0.4338	0.6301	0.4795	0.8659	0	0	0	0.5845	0.6544	0.8978	0.5556	0.3744	0.0877	0.3947	0.1188	0.8439	0.5951	107
96	2876	GPX1	Training and candidate gene	0.4977	0.3927	0.7671	0.2736	0.6837	0.6385	0.2444	0.6091	0.5833	0.5	0.6818	0	0.8158	0.6443	0.2714	0.5714	0.3909	0.7381	0.4671	0.4444	0.4064	0.4703	0.4566	0.8402	0.484	0.2785	0.4338	0.6301	0.4795	0	0	0	0	0.4475	0.1336	0	0	0.7717	0	0	0.4703	0.9122	0.5951	108
97	7373	COL14A1	Training and candidate gene	0.5023	0.7854	0.4018	0.6792	0.2093	0.1315	0.6	0	0.8385	0.5	0.8377	0	0.8421	0	0.7588	0	0.8477	0	0.8743	0	0.7078	0.4703	0.4566	0.3425	0.484	0.7763	0.4338	0.6301	0.4795	0.2683	0.0484	0.1075	0.2097	0.758	0.4839	0.5215	0.6728	0.3744	0	0.2316	0.7426	0.3512	0.5951	109
98	7432	VIP	Training and candidate gene	0.5068	0.3927	0.3059	0.4151	0.3535	0.2723	0.6	0	0.2188	0.5	0.6688	0.7518	0	0.8926	0.402	0.9107	0.3909	0	0.5509	0.4444	0.3881	0.4703	0.4566	0.3425	0.484	0.2785	0.4338	0.6301	0.4795	0.9695	0.4462	0.1828	0.8118	0.2146	0.6866	0.6935	0	0.8402	0.3158	0.5947	0.5	0.3512	0.5951	110
99	3308	HSPA4	Training and candidate gene	0.5114	0.8174	0.7489	0.5896	0.6837	0.6385	0.7833	0	0.1146	0.5	0	0	0.4803	0.8926	0.8191	0	0.3909	0	0.7485	0.4444	0.1963	0.4703	0.4566	0.3425	0.484	0.2785	0.4338	0.1279	0.4795	0.1402	0.5215	0.2849	0.0753	0.3836	0.3364	0.9677	0.2222	0.3744	0.9474	0.4842	0.0446	0.2049	0.5951	111
100	5338	PLD2	Training and candidate gene	0.516	0.3927	0.9315	0.7358	0.6837	0.6385	0	0.6364	0.4792	0.5	0.2857	0	0.6579	0.3624	0.5327	0.4286	0.3909	0	0.7725	0.4444	0.516	0.4703	0.4566	0.3425	0.484	0.2785	0.4338	0.6301	0.4795	0.6768	0.3656	0.9946	0.6237	0.5662	0.5668	0.6935	0.1975	0.3744	0.7661	0.5105	0.4505	0.8439	0.5951	112
101	6532	SLC6A4	Training and candidate gene	0.5205	0.3927	0.8447	0.25	0.6837	0.6385	0.9167	0.4545	0.9427	0.5	0	0.3688	0	0	0.5276	0	0.3909	0.3175	0.485	0.4444	0.6804	0.4703	0.4566	0.3425	0.484	0.2785	0.4338	0.6301	0.4795	0.7988	0.1075	0.1882	0.828	0.1005	0.7742	0.6237	0.7593	0.3744	0.269	0.0211	0.8416	0.6439	0.5951	113
102	1803	DPP4	Training and candidate gene	0.5251	0.3927	0.2968	0.6509	0.6837	0.6385	0.6	0.8273	0.9427	0.5	0.9156	0	0	0	0.7889	0	0.3909	0	0.8263	0.4444	0.3425	0.4703	0.4566	0.3425	0.484	0.2785	0.4338	0.6301	0.4795	0.6159	0.3495	0.4839	0.871	0.2466	0.4516	0.2312	0.463	0.3744	0	0.4316	0.505	0.6439	0.5951	114
103	1728	NQO1	Training and candidate gene	0.5297	0.3927	0.7717	0.3443	0.6837	0.6385	0.7833	0.3091	0.651	0.5	0.7403	0.6383	0.9079	0.8926	0.4975	0.9107	0.3909	0.7381	0.491	0.4444	0.4612	0.4703	0.4566	0.3425	0.484	0.2785	0.4338	0.6301	0.4795	0.9451	0.3333	0.672	0.0806	0.5114	0.3088	0.129	0.3765	0.3744	0.4152	0.5105	0.7871	0.6439	0.5951	115
104	3779	KCNMB1	Training and candidate gene	0.5342	0.3927	0.8402	0.4481	0.6837	0.6385	0.8556	0.6273	0.6198	0.5	0.3896	0	0	0	0.9497	0.8036	0.3909	0.7381	0.8443	0.4444	0.8721	0.4703	0.4566	0.3425	0.484	0.7763	0.4338	0.1279	0.4795	0.6951	0.0538	0.7903	0.6075	0.6758	0.0138	0.4086	0.4444	0.7991	0.2573	0.2842	0.8564	0.6439	0.5951	116
105	5478	PPIA	Training and candidate gene	0.5388	0.3927	0.4247	0.6745	0.6837	0.6385	0	0.8273	0.6927	0.5	0.1169	0.7801	0	0.6913	0.4472	0.6726	0.3909	0	0.503	0.9074	0.5205	0.4703	0.4566	0.3425	0.484	0.2785	0.4338	0.1279	0.4795	0	0.3978	0.7849	0.2903	0.8311	0.0783	0.6935	0.679	0.863	0	0.7632	0.7228	0.8439	0.5951	117
106	9370	ADIPOQ	Training and candidate gene	0.5434	0.3927	0.0685	0.5991	0.1535	0.6385	0.2444	0	0.0469	0.5	0.9805	0.3617	0.6316	0.4295	0.4322	0.3393	0.3909	0.7381	0.1737	0.4444	0.4429	0.4703	0.4566	0.8402	0.484	0.7763	0.4338	0.6301	0.4795	0.9817	0.957	0.2204	0.6882	0.6667	0.8157	0.457	0.6358	0.3744	0.2339	0.2842	0.7574	0.1268	0.5951	118
107	354	KLK3	Training and candidate gene	0.5479	0.3927	0.1416	0.2358	0.093	0.0892	0.6	0	0.4219	0.5	0.8506	0.7943	0.4737	0.5906	0.5528	0.4167	0.3909	0.2937	0.8383	0.4444	0.0365	0.4703	0.4566	0.3425	0.484	0.7763	0.4338	0.1279	0.4795	0.5915	0.9892	0.0753	0.9839	0.7397	0.4977	0.7527	0.9136	0.3744	0.7076	0.2842	0.2277	0.961	0.0976	119
108	5617	PRL	Training and candidate gene	0.5525	0.3927	0.1826	0.316	0.1302	0.6385	0.2444	0	0.4271	0.5	0.3247	0.6596	0.6842	0.4228	0.4221	0.3333	0.3909	0	0.5988	0.4444	0.1507	0.4703	0.4566	0.8402	0.484	0.7763	0.4338	0.1279	0.4795	0.9878	1	0.172	0.9462	0.5342	0.6037	0.328	0.7654	0.3744	0.6433	0.5947	0.703	0	0.5951	120
109	3291	HSD11B2	Training and candidate gene	0.5571	0.3927	0.6438	0.783	0.6837	0.6385	0.2444	0.8273	0.1094	0.5	0	0.7305	0.6382	0	0.7789	0.9107	0.3909	0.7381	0.5808	0.4444	0.6484	0.4703	0.4566	0.8402	0.484	0.7763	0.9315	0.6301	0.4795	0.3476	0.7527	0.086	0.8333	0.2831	0.5853	0.3602	0.6049	0.3744	0.3333	0.6789	0.2079	0.5512	0.5951	121
110	2242	FES	Training and candidate gene	0.5616	0.3927	0.8082	0.6368	0.6837	0.6385	0.9778	0	0.75	0.5	0.6234	0.7872	0.5461	0.4094	0.5578	0.4821	0.7817	0	0.1737	0	0.589	0.4703	0.4566	0.3425	0.484	0.2785	0.4338	0.6301	0.4795	0.5671	0.9086	0.4086	0.0591	0.6347	0.576	0.5054	0.4506	0.3744	0.6257	0.8789	0.4406	0.8439	0.5951	122
111	4547	MTTP	Training and candidate gene	0.5662	0.3927	0.7078	1	0.6837	0.6385	0.2444	0.8273	0.4375	0.5	0.8312	0.8794	0	0.7248	0.8291	0.8095	0.3909	0.7381	0.5329	0.4444	0.3242	0.4703	0.4566	0.8402	0.484	0.7763	0.4338	0.6301	0.4795	0.2195	0.2688	0.0215	0.6183	0.0502	0.6083	0.8871	0.7469	0.3744	0.2164	0.3947	0.4604	0.3512	0.5951	123
112	1471	CST3	Training and candidate gene	0.5708	0.3927	0.1142	0.8208	0.6837	0.6385	0.6	0	0.7448	0.5	0.8701	0	0	0	0.5477	0	0.3909	0.7381	0.6707	0.4444	0.3927	0.4703	0.4566	0.3425	0.484	0.2785	0.4338	0.6301	0.4795	0	0.6183	0.5645	0.4247	0.726	0.2442	0.9677	0	0.9041	0.2749	0.2842	0.7426	0.6439	0.5951	124
113	3606	IL18	Training and candidate gene	0.5753	0.3927	0.621	0.184	0.2651	0.2113	0.7833	0	0.0156	0.5	0.513	0.8369	0.1118	0.1544	0.1156	0.119	0.3909	0	0.3473	0.4444	0.1735	0.4703	0.4566	0.3425	0.484	0.7763	0.4338	0.6301	0.4795	0.8293	0.4301	0.8172	0.9301	0.4064	0.8387	0.8226	0.2531	0.8037	0.4503	0.9421	0.9802	0.961	0.5951	125
114	768	CA9	Training and candidate gene	0.5799	0.3927	0.3699	0.7783	0.6837	0.6385	0.6	0.8273	0.776	0.5	0.7403	0	0.7303	0.5436	0.6784	0.631	0.797	0	0.8683	0.4444	0.6301	0.4703	0.4566	0.8402	0.484	0.7763	0.4338	0.6301	0.4795	0.378	0.129	0.6075	0.9731	0.5251	0.8295	0.7527	0	0.3744	0.6491	0.1	0.4208	0.3512	0.5951	126
115	5069	PAPPA	Training and candidate gene	0.5845	0.3927	0.3516	0.9198	0.1581	0.1221	0.2444	0	0.9427	0.5	0.8506	0	0	0.8926	0.7487	0.6964	0.8376	0	0.9521	0.4444	0.4886	0.4703	0.4566	0.3425	0.484	0.2785	0.4338	0.6301	0.4795	0.6524	0.871	0.2796	0.8763	0.4658	0.4055	0.0968	0.6543	0.3744	0.9123	0.1789	0.2673	0.3512	0.0976	127
116	6356	CCL11	Training and candidate gene	0.589	0.3927	0.1005	0.5755	0.6837	0.6385	0.6	0	0.1354	0.5	0.4935	0	0.4342	0.7114	0.6533	0.4107	0.3909	0.1349	0.8204	0.4444	0.3425	0.4703	0.4566	0.3425	0.484	0.2785	0.4338	0.6301	0.4795	0.8049	0.3172	0.1935	0.7688	0.2694	0.7558	0.8656	0.7716	0.9817	0.8129	0.2842	1	0.3512	0.5951	128
117	2729	GCLC	Training and candidate gene	0.5936	0.3927	0.8767	0.3726	0.6837	0.6385	0	0.2273	0.3021	0.5	0.7403	0.6312	0.9342	0.8926	0.7186	0.7798	0.3909	0.3413	0.6228	0.4444	0.6712	0.4703	0.4566	0.3425	0.484	0.7763	0.9315	0.6301	0.4795	0.7622	0.5	0.3118	0.9086	0.8311	0.5207	0.2796	0.216	0.3744	0.4737	0.5316	0.2475	0.6439	0.0976	129
118	6098	ROS1	Training and candidate gene	0.5982	0.3927	0.8356	0.3349	0.6837	0.6385	0.6	0	0.875	0.5	0	0	0	0	0	0	0.3909	0	0.9701	0	0.7397	0.4703	0.4566	0.8402	0.484	0.2785	0.4338	0.6301	0.4795	0.8354	0.1183	0.0914	0.7742	0.3105	0.9171	0.7527	0	0.3744	0.5556	0.0105	0.2376	0	0.5951	130
119	30009	TBX21	Training and candidate gene	0.6027	0.3927	0.8995	0.5708	0.307	0.6385	0	0	0.7865	0.5	0	0	0.4868	0.1611	0.3819	0.1667	0.3909	0.7381	0.4132	0.4444	0.3744	0.4703	0.4566	0.3425	0.484	0.7763	0.9315	0.6301	0.4795	0	0.3387	0.3871	0.086	0.3242	0.9908	0.8226	0.963	0.3744	0.8246	0.2316	0.5594	0.3512	0.5951	131
120	4852	NPY	Training and candidate gene	0.6073	0.3927	0.484	0.4104	0.6837	0.6385	0.6	0.5273	0.2813	0.5	0.4935	0	0.9211	0	0.3166	0.5476	0.3909	0	0.3892	0.4444	0.1324	0.4703	0.4566	0.3425	0.484	0.2785	0.4338	0.6301	0.4795	0.7134	0.5484	0.4409	0.8548	0.7123	0.9309	0.8763	0.8148	0.9817	0.0936	0.5947	0.2624	0.8439	0.5951	132
121	2950	GSTP1	Training and candidate gene	0.6119	0.3927	0.589	0.3208	0.6837	0.6385	0.7833	0.2818	0.7917	0.5	0.7403	0.766	0.6974	0.8926	0.6281	0.6488	0.3909	0	0.8084	0.4444	0.2694	0.4703	0.4566	0.3425	0.484	0.2785	0.4338	0.6301	0.4795	0.3415	0.5968	0.9785	0.8871	0.653	0.1382	0.5	0	0.7626	0.6374	0.7947	0.6287	0.8439	0.5951	133
122	9445	ITM2B	Training and candidate gene	0.6164	0.3927	0.6164	0.9151	0.6837	0.6385	0.9167	0	0.8125	0.5	0.8701	0	0	0	0.8141	0	0	0.7381	0.9461	0.4444	0.3927	0.4703	0.4566	0.8402	0.484	0.2785	0.4338	0.6301	0.4795	0.4634	0.586	0.3602	0.1505	0.6119	0.1198	0.5484	0	0.3744	0.3509	0.2316	0.604	0.1805	0.5951	134
123	3664	IRF6	Training and candidate gene	0.621	0.3927	0.8539	0.7217	0.6837	0.6385	0.2444	0	0.3958	0.5	0.526	0.4823	0	0	0.8693	0.7917	0.7919	0.7381	0.7066	0.4444	0.6027	0.4703	0.4566	0.3425	0.484	0.7763	0.9315	0.6301	0.4795	0.5732	0.0591	0.9409	0.1237	0.9041	0.5115	0	0	0.3744	0.1754	0.2316	0.1782	0.522	0.0976	135
124	5730	PTGDS	Training and candidate gene	0.6256	0.3927	0.1689	0.6274	0.6837	0.6385	0.2444	0	0.3073	0.5	0.6623	0.7305	0.9868	0.7584	0.799	0.7857	0.3909	0	0.8144	0.4444	0.2329	0.4703	0.4566	0.3425	0.484	0.2785	0.4338	0.6301	0.4795	0.7317	0.2849	0.4677	0.4086	0.9178	0.3318	0.6237	0.1914	0.3744	0.7719	0.5947	0.8713	0.8439	0.5951	136
125	22900	CARD8	Training and candidate gene	0.6301	0.3927	0.8995	0.3585	0.6837	0.6385	0.2444	0	0.6458	0.5	0	0.844	0.2434	0	0.603	0.9107	0.3909	0	0	0	0.4429	0.4703	0.4566	0.8402	0.484	0.2785	0.4338	0.6301	0.4795	0.1159	0.1613	0.8763	0.0215	0.5297	0.553	0.7527	0.6543	0.3744	0.9064	0.9526	0.9208	0.522	0.0976	137
126	410	ARSA	Training and candidate gene	0.6347	0.8995	0.3288	0.8915	0.6837	0.6385	0.2444	0.8273	0.6094	0.5	0.8247	0	0.9605	0	0.8995	0.9107	0.3909	0.7381	0.6946	0.4444	0.8676	0.4703	0.4566	0.3425	0.484	0.2785	0.4338	0.6301	0.4795	0.0915	0.3118	0.3763	0.4301	0.2603	0.4378	0.8226	0.1852	0.3744	0.0234	0.1	0.7574	0.961	0.0976	138
127	151	ADRA2B	Training and candidate gene	0.6393	0.3927	0.6575	0.3774	0.6837	0.6385	0.6	0.3909	0.5573	0.5	0.1688	0.9645	0	0	0.593	0.9107	0.3909	0	0.521	0.4444	0.5982	0.4703	0.4566	0.8402	0.484	0.7763	0.4338	0.6301	0.4795	0	0.2258	0.2957	0.2634	0.5708	0.8986	0.8978	0	0.3744	0	0	0	0.9024	0.5951	139
128	973	CD79A	Training and candidate gene	0.6438	0.3927	0.3927	0.4717	0.6837	0.6385	0.6	0	0.1458	0.5	0.6558	0	0.4145	0.5772	0.7638	0.6667	0	0.7381	0.6347	0.9012	0.4201	0.4703	0.4566	0.8402	0.484	0.2785	0.4338	0.6301	0.4795	0.5183	0.9677	0.6398	0.2688	0.3288	0.7834	0	0.3333	0.3744	0.9415	0.5947	0.8416	0.8439	0.0976	140
129	4860	PNP	Training and candidate gene	0.6484	0.3927	0.4977	0.8491	0.6837	0.6385	0	0.8273	0.8698	0.5	0.7987	0.8865	0.9474	0.8926	0.8744	0.9107	0.8274	0.7381	0.6407	0.9259	0.7489	0.4703	0.4566	0.3425	0.484	0.2785	0.4338	0.6301	0.4795	0.4756	0.5591	0.6129	0.3387	0.3425	0.1521	0.1344	0.0185	0.3744	0	0.3316	0	0	0.0976	141
130	189	AGXT	Training and candidate gene	0.653	0.3927	0.7123	0.7594	0.3442	0.2582	0.2444	0.5818	0.7344	0.5	0.7403	0.9645	0.9803	0	0.8492	0.9107	0.802	0.7381	0.9102	0.4444	0.7671	0.4703	0.4566	0.3425	0.484	0.2785	0.4338	0.6301	0.4795	0.0488	0.7634	0.0591	0.5054	0.2055	0.6175	0.0591	0.7222	0.3744	0.1111	0.7263	0.2772	0.8439	0.5951	142
131	5199	CFP	Training and candidate gene	0.6575	0.3927	0.411	0.7736	0.6837	0.6385	0.2444	0	0.8333	0.5	0	0	0	0.8926	0.9497	0.9107	0.8883	0.7381	0.6647	0	0.7626	0.4703	0.4566	0.8402	0.484	0.7763	0.4338	0.6301	0.4795	0.5244	0.8548	0.4032	0.0108	0.2283	0.4747	0.4892	0.5062	0.3744	0.3626	0.1	0.7772	0.961	0.5951	143
132	7306	TYRP1	Training and candidate gene	0.6621	0.8265	0.5251	0.7453	0.6837	0.6385	0.6	0	0.3646	0.5	0	0	0.9934	0.6443	0.6884	0.7202	0.3909	0.7381	0.479	0.4444	0.5845	0.4703	0.4566	0.8402	0.484	0.2785	0.4338	0.6301	0.4795	0.878	0.0645	0.6828	0.9247	0.7352	0.8341	0.8441	0	0.3744	0.0643	0.1	0.3861	0.3512	0.5951	144
133	1544	CYP1A2	Training and candidate gene	0.6667	0.3927	0.5114	0.283	0.6837	0.6385	0.6	0.2545	0.724	0.5	0.6364	0.9149	0.8947	0.8926	0.6432	0.7321	0.3909	0.7381	0.509	0.4444	0.4795	0.4703	0.4566	0.8402	0.484	0.7763	0.4338	0.6301	0.4795	0.1768	0.6022	0.5753	0.3548	0.1689	0.9908	0.3495	0.5679	0.3744	0.7953	0.1	0.8812	0.8439	0.0976	145
134	7222	TRPC3	Training and candidate gene	0.6712	0.3927	0.8584	0.8585	0.6837	0.6385	0.8556	0	0.4427	0.5	0.1818	0	0	0.8926	0.6181	0.7083	0.9594	0	0.4611	0.9198	0.6849	0.4703	0.4566	0.3425	0.484	0.7763	0.4338	0.1279	0.4795	0.2256	0.0269	0.1505	0.4839	0.484	0.8525	0.8656	0.8765	0.3744	0.8012	0.8368	0.4653	0.6439	0.5951	146
135	9377	COX5A	Training and candidate gene	0.6758	0.9041	0.6712	0.9245	0.6837	0.6385	0.2444	0.8273	0.8438	0.5	0.7403	0.7092	0.8026	0.8926	0.6332	0.9107	0.8782	0	0	0	0.5388	0.4703	0.4566	0.3425	0.484	0.2785	0.4338	0.6301	0.4795	0.5549	0.8817	0.6882	0.5914	0.8311	0.5438	0.2849	0.179	0.8767	0.8713	0.8263	0.8267	0.6439	0.5951	147
136	551	AVP	Training and candidate gene	0.6804	0.3927	0.2831	0.5943	0.6837	0.6385	0.2444	0	0.1719	0.5	0.5584	0.5887	0.7632	0.8926	0.3719	0.9107	0.8528	0.7381	0.7305	0.4444	0.3836	0.4703	0.4566	0.8402	0.484	0.7763	0.4338	0.6301	0.4795	0	0.9355	0.1129	0.914	0.5479	0.424	0.8978	0	0.8721	0.3743	0.5947	0.505	0.9024	0.5951	148
137	1113	CHGA	Training and candidate gene	0.6849	0.8219	0.0868	0.8113	0.6837	0.6385	0.2444	0	0.2031	0.5	0	0	0.8684	0	0.9497	0	0.3909	0	0.6527	0.4444	0.6438	0.4703	0.4566	0.8402	0.484	0.2785	0.4338	0.6301	0.4795	0.939	0.8495	0.2366	0.4624	0.6301	0.6959	0.3763	0.9198	0.3744	0.3275	0.3947	0.3564	0.7659	0.5951	149
138	10899	JTB	Training and candidate gene	0.6895	0.3927	0.6621	0.9104	0.6837	0.6385	0.6	0	0	0.5	0	0	0	0	0	0	0	0	0	0	0.9132	0.4703	0.4566	0.3425	0.484	0.2785	0.4338	0.6301	0.4795	0.4085	0.672	0.8441	0.7473	0.8311	0.318	0.3065	0.0432	0.9224	0.7018	0.5947	0.7921	0.8976	0.5951	150
139	1557	CYP2C19	Training and candidate gene	0.6941	0.8082	0.516	0.5849	0.6837	0.6385	0.2444	0.3545	0.3854	0.5	0.6364	0.922	0.8882	0.8926	0.8442	0.7321	0.3909	0.7381	0	0.9259	0.4201	0.4703	0.4566	0.8402	0.484	0.7763	0.4338	0.6301	0.4795	0.0793	0.0753	0.1989	0.4677	0.1918	0	0.3495	0	0.3744	0.2105	0.3158	0.9653	0	0	151
140	7054	TH	Training and candidate gene	0.6986	0.3927	0.6895	0.1981	0.6837	0.6385	0.7833	0.4364	0.4167	0.5	0.7403	0.617	0.8553	0.3691	0.4523	0.6607	0.3909	0.7381	0.3593	0.4444	0.3425	0.4703	0.4566	0.8402	0.484	0.2785	0.4338	0.6301	0.4795	0.872	0.9516	0.9731	0.9892	0.9178	0.9124	0.9355	0.6543	0.3744	0.0175	0.0211	0.1832	0	0.5951	152
141	7291	TWIST1	Training and candidate gene	0.7032	0.3927	0.863	0.5094	0.6837	0.6385	0.7833	0	0.8594	0.5	0	0.4468	0.7303	0.7584	0.6231	0.9107	0.3909	0.7381	0.5689	0.8951	0.653	0.4703	0.4566	0.3425	0.484	0.2785	0.4338	0.6301	0.4795	0.75	0.5538	0.8387	0.3602	0.7717	0.9724	0.1667	0.821	0.7945	0.1988	0.2	0.1089	0.522	0.5951	153
142	3925	STMN1	Training and candidate gene	0.7078	0.3927	0.7489	0.6132	0.6837	0.6385	0.9778	0	0.7031	0.5	0	0.4965	0.7566	0.8926	0.6131	0.6012	0.8832	0	0.7186	0	0.6575	0.4703	0.4566	0.3425	0.484	0.2785	0.4338	0.6301	0.4795	0.1585	0.5376	0.4355	0.1989	0.8311	0.1889	0.9677	0.3148	0.8447	0.076	0.7474	0.2426	0.7512	0.5951	154
143	2641	GCG	Training and candidate gene	0.7123	0.3927	0.2785	0.8349	0.3535	0.2723	0.2444	0	0.3698	0.5	0.4026	0	0.5263	0.5705	0.397	0.6548	0.3909	0.7381	0.7365	0.4444	0.1507	0.4703	0.4566	0.8402	0.484	0.2785	0.4338	0.6301	0.4795	0.7683	0.9785	0.043	0.9946	0.9087	0.9032	0.1022	0	0.8265	0.4444	0.8158	0.5693	0.6439	0.5951	155
144	56729	RETN	Training and candidate gene	0.7169	0.3927	0.4795	0.7311	0.6837	0.6385	0.2444	0	0.0833	0.5	0	0.4326	0	0.4295	0.4824	0.5119	0.3909	0.3889	0.7006	0.4444	0.3699	0.4703	0.4566	0.8402	0.484	0.7763	0.4338	0.6301	0.4795	0	0.8333	0.7097	0.1935	0.2648	0.9447	0.5323	0.9012	0.968	0.5848	0.7316	0.9307	0.8439	0.5951	156
145	4360	MRC1	Training and candidate gene	0.7215	0.9406	0.3562	0.5566	0.2	0.169	0.6	0	0.5781	0.5	0.5455	0	0.7434	0	0.5829	0	0.3909	0	0.7545	0	0.8813	0.4703	0.4566	0.8402	0.484	0.7763	0.4338	0.6301	0.4795	0	0	0	0	0.9909	0.5945	0	0.716	0.3744	0.6842	0.1	0.6931	0.6439	0.0976	157
146	2028	ENPEP	Training and candidate gene	0.726	0.3927	0.6073	0.8255	0.6837	0.6385	0.6	0.8273	0.1615	0.5	0.9156	0	0.7763	0	0.7889	0	0.8579	0	0	0	0.7717	0.968	0.4566	0.8402	0.484	0.7763	0.4338	0.6301	0.4795	0.8902	0.1989	0.7312	0.5215	0.3379	0.6267	0.4946	0.7531	0.3744	0.1287	0.1	0.6485	0.3512	0.5951	158
147	4524	MTHFR	Training and candidate gene	0.7306	0.8584	0.8493	0.4057	0.6837	0.6385	0.7833	0.5727	0.8802	0.5	0.7403	0.156	0.9737	0.8926	0.2362	0.9107	0.3909	0.4365	0.5569	0.4444	0.7306	0.4703	0.4566	0.3425	0.484	0.7763	0.4338	0.6301	0.4795	0.1951	0.2473	0.2419	0.2849	0.9269	0.7327	0.8763	0	0.3744	0.3392	0.8789	0.802	0.1756	0.0976	159
148	171017	ZNF384	Training and candidate gene	0.7352	0.3927	0.9635	0	0.6837	0.6385	0.9778	0	0	0.5	0	0	0	0	0	0	0	0	0.9162	0	0.8402	0.4703	0.4566	0.3425	0.484	0.7763	0.4338	0.1279	0.4795	0.6707	0.5108	0.6989	0.6398	0.9452	0.0138	0.8495	0.3148	0.3744	0.8363	0.9684	0.4109	0.5024	0.0976	160
149	501	ALDH7A1	Training and candidate gene	0.7397	0.8676	0.6804	0.9057	0.6837	0.6385	0.2444	0.8273	0.7135	0.5	0.7403	0	0.875	0.8926	0.8844	0.75	0.8223	0.7381	0.988	0.9074	0.6986	0.4703	0.4566	0.3425	0.484	0.2785	0.4338	0.6301	0.4795	0.4878	0.3441	0.8226	0.3871	0.6941	0.2304	0.6237	0	0.3744	0.1637	0.7053	0.3762	0.6439	0.5951	161
150	4139	MARK1	Training and candidate gene	0.7443	0.3927	0.79	0.7547	0.6837	0.6385	0.7278	0	0.9427	0.5	0	0	0	0	0.8392	0	0.8985	0	0	0	0.7169	0.4703	0.4566	0.3425	0.484	0.2785	0.4338	0.6301	0.4795	0	0.0968	0.3011	0.5376	0.8311	0.5806	0.7527	0	0.3744	0.9532	0.8368	0.3317	0.3512	0.5951	162
151	59067	IL21	Training and candidate gene	0.7489	0.3927	0.4064	0.6321	0.6837	0.6385	0.2444	0	0.9427	0.5	0	0	0.6842	0	0.6683	0.4524	0.3909	0	0.7246	0.4444	0.6256	0.4703	0.4566	0.8402	0.484	0.2785	0.4338	0.6301	0.4795	0	0.2097	0.328	0.7151	0.2785	0.9677	0.6237	0.963	0.863	0.9591	0.5947	0.9455	0	0.5951	163
152	2960	GTF2E1	Training and candidate gene	0.7534	0.7991	0.5982	0.9481	0.6837	0.6385	0	0	0.7813	0.5	0.9286	0.9645	0	0.7517	0.8643	0.7619	0.8731	0	0	0	0.0365	0.4703	0.4566	0.3425	0.484	0.2785	0.4338	0.1279	0.4795	0.4695	0.2796	0.5914	0.5591	0.7032	0.765	0.8226	0.7963	0.3744	0.883	0.5105	0.203	0.2146	0.0976	164
153	55729	ATF7IP	Training and candidate gene	0.758	0.3927	0.8037	0.9009	0.6837	0	0.9778	0	0	0.5	0	0	0	0	0	0	0.9492	0	0	0	0.5068	0.4703	0.4566	0.3425	0.484	0.2785	0.4338	0.1279	0.4795	0	0.1022	0.4247	0.6828	0.484	0.7972	0.7527	0.8704	0.3744	0.8538	0.8789	0.2327	0.3512	0.5951	165
154	1993	ELAVL2	Training and candidate gene	0.7626	0.8539	0.9635	0.7925	0.6837	0.6385	0.7833	0	0.474	0.5	0	0	0	0	0	0	0.3909	0	0	0	0.8128	0.4703	0.4566	0.8402	0.484	0.7763	0.4338	0.6301	0.4795	0.5976	0.2419	0.7688	0.6989	0.3973	0.9401	0.6237	0.8765	0.3744	0.6082	0.7211	0.2673	0.7317	0.5951	166
155	7504	XK	Training and candidate gene	0.7671	0.9361	0.6301	0.9528	0.6837	0.6385	0.6	0	0.7708	0.5	0	0	0	0	0	0	0.8934	0.7381	0	0.4444	0.9087	0.4703	0.4566	0.3425	0.484	0.7763	0.4338	0.6301	0.4795	0.8537	0.7312	0.8656	0.8172	0.7671	0.9355	0.2527	0	0.3744	0.3567	0.1	0.3267	0.3512	0.0976	167
156	889	KRIT1	Training and candidate gene	0.7717	0.3927	0.758	0.9292	0.6837	0.6385	0	0	0.3229	0.5	0	0.9645	0	0	0.9497	0	0.9391	0.7381	0.7844	0.4444	0.7352	0.4703	0.4566	0.3425	0.484	0.7763	0.4338	0.6301	0.4795	0	0	0	0	0.7534	0.5023	0	0.6296	0.3744	0.1696	0.8316	0.7673	0.3512	0.5951	168
157	2961	GTF2E2	Training and candidate gene	0.7763	0.7945	0.5525	0.934	0.6837	0.6385	0	0	0.9427	0.5	0.9286	0.9645	0	0.8926	0.8543	0.9107	0.934	0	0	0	0.0365	0.4703	0.4566	0.3425	0.484	0.2785	0.4338	0.1279	0.4795	0.2317	0.5323	0.3978	0.3656	0.8311	0.4286	0.9677	0.1296	0.3744	0	0.7158	0.2178	0.6439	0.5951	169
158	373156	GSTK1	Training and candidate gene	0.7808	0.9087	0.8128	0	0.6837	0.6385	0.7833	0.6091	0	0.5	0	0.922	0.9342	0	0.8794	0.7679	0.8629	0	0.6108	0	0.9635	0.4703	0.4566	0.3425	0.484	0.7763	0.9315	0.6301	0.4795	0	0.8172	0.5591	0.1667	0.6804	0.1935	0.2204	0.0309	0.3744	0	0.7526	0.8663	0.3512	0.5951	170
159	57380	MRS2	Training and candidate gene	0.7854	0.9315	0.8995	0.8774	0.6837	0	0.6	0	0.6042	0.5	0	0	0	0	0	0	0	0	0	0	0.6895	0.4703	0.9543	0.8402	0.484	0.7763	0.9315	0.6301	0.4795	0.4573	0.1667	0.2312	0.5108	0.6804	0.3456	0.6237	0.8395	0.3744	0.8889	0.5105	0.5792	0.3512	0.0976	171
160	1573	CYP2J2	Training and candidate gene	0.79	0.79	0.6667	0.6179	0.6837	0.6385	0.6	0.8273	0.526	0.5	0.6364	0.7589	1	0.7718	0.804	0.744	0.3909	0	0	0.4444	0.4612	0.4703	0.9543	0.3425	0.484	0.7763	0.9315	0.6301	0.4795	0.0366	0.371	0.8817	0.3065	0.5205	0.3226	0.3172	0	0.3744	0.5614	0.1	0.9653	0.6439	0.5951	172
161	1371	CPOX	Training and candidate gene	0.7945	0.8356	0.6804	0.8396	0.6837	0.6385	0.2444	0	0.6719	0.5	0.7403	0.9645	0.9474	0.8926	0.9497	0.9107	0.9137	0.7381	0	0.4444	0.7991	0.4703	0.4566	0.3425	0.484	0.7763	0.9315	0.6301	0.4795	0.6829	0.6989	0.2688	0.7258	0.653	0.6452	0.2527	0.3272	0.3744	0.2807	0.3316	0.302	0.5561	0.5951	173
162	5132	PDC	Training and candidate gene	0.7991	0.3927	0.9635	0.8962	0.6837	0.6385	0	0.8273	0.6563	0.5	0	0	0	0	0	0.9107	0.8325	0.7381	0.6587	0.4444	0.8356	0.4703	0.4566	0.8402	0.484	0.7763	0.4338	0.6301	0.4795	0.9207	0.2204	0.1613	0.7903	0.4292	0.4147	0.8226	0.963	0.3744	0.7135	0.7526	0.7277	0.6439	0.5951	174
163	10850	CCL27	Training and candidate gene	0.8037	0.3927	0.1918	0.6981	0.6837	0.6385	0.2444	0	0.3802	0.5	0.4935	0	0	0	0.8241	0.4524	0.8071	0	0	0.4444	0.5799	0.968	0.4566	0.8402	0.484	0.7763	0.4338	0.6301	0.4795	0	0	0	0	0.8311	0.7742	0.9677	0.7963	0.9589	0	0	0.7574	0	0.5951	175
164	10911	UTS2	Training and candidate gene	0.8082	0.3927	0.3881	0.7877	0.6837	0.6385	0.2444	0	0.2552	0.5	0.5714	0	0	0	0.8945	0	0.3909	0	0	0.4444	0.5342	0.4703	0.4566	0.8402	0.484	0.7763	0.4338	0.6301	0.4795	0	0.1344	0.1774	0.9785	0.3105	0.9493	0.6237	0.3704	0.9269	0	0.9211	0.9901	0.522	0.5951	176
165	51517	NCKIPSD	Training and candidate gene	0.8128	0.3927	0.9452	0.9387	0.6837	0.6385	0.2444	0	0.6302	0.5	0.3442	0	0	0	0.9497	0	0	0	0.9401	0	0.9224	0.4703	0.4566	0.3425	0.484	0.2785	0.4338	0.6301	0.4795	0	0.2043	0.9677	0.2796	0.653	0.5253	0.7527	0.5432	0.3744	0	0	0.901	0.961	0.5951	177
166	11202	KLK8	Training and candidate gene	0.8174	0.3927	0.5388	0.6226	0.093	0.0892	0.6	0	0.4583	0.5	0	0	0	0	0.5226	0	0.8173	0	0.8024	0	0.8995	0.4703	0.4566	0.3425	0.484	0.7763	0.9315	0.6301	0.4795	0	0	0	0	0.8311	0.977	0.7527	0.5802	0.3744	0.924	0.2842	0.9554	0.961	0.0976	178
167	3816	KLK1	Training and candidate gene	0.8219	0.9726	0.3379	0.4575	0.093	0.0892	0.2444	0.8273	0.4948	0.5	0.8506	0.8156	0	0	0.7085	0	0.3909	0.7381	0	0.4444	0.6667	0.4703	0.4566	0.8402	0.484	0.7763	0.4338	0.6301	0.4795	0.6037	0.8925	0.4194	0.5699	0.9498	0.7926	0.1828	0.3395	0.3744	0.6784	0.2842	0.9851	0.961	0.5951	179
168	1831	TSC22D3	Training and candidate gene	0.8265	0.3927	0.9635	0.7406	0.6837	0.6385	0.9778	0	0.2969	0.5	0.9805	0	0	0	0.9497	0	0	0	0.8922	0	0.5479	0.4703	0.4566	0.3425	0.484	0.2785	0.4338	0.6301	0.4795	0.7927	0.5806	0.7742	0.043	0.6164	0.1475	0.9677	0.1481	0.7808	0.731	0.4474	0.5149	0.7659	0.5951	180
169	72	ACTG2	Training and candidate gene	0.8311	0.9224	0.9772	0.7264	0.6837	0.6385	0	0	0	0.5	0.9416	0.6738	0	0	0.8342	0.8155	0	0	0.8862	0.4444	0.6986	0.4703	0.4566	0.3425	0.484	0.2785	0.4338	0.1279	0.4795	0.2927	0.9247	0.9839	0.6344	0.6393	0.212	0.2366	0.5926	0.3744	0.3099	0.9	0.099	0.1463	0.5951	181
170	54741	LEPROT	Training and candidate gene	0.8356	0.3927	0.9909	0.75	0.6837	0.6385	0.6	0	0	0.5	0	0	0	0	0	0	0.3909	0	0.9222	0	0.6347	0.4703	0.9543	0.8402	0.484	0.7763	0.9315	0.6301	0.4795	0.128	0.4892	0.3548	0.2366	0.6438	0.2488	0.3871	0	0.9543	0	0	0.6238	0.4976	0.5951	182
171	23152	CIC	Training and candidate gene	0.8402	0.8311	0.7945	0.7972	0.6837	0.6385	0.2444	0	0.9427	0.5	0	0	0	0	0	0	0	0	0.8623	0	0.79	0.4703	0.4566	0.3425	0.484	0.2785	0.4338	0.6301	0.4795	0.7561	0.2957	0.8871	0.7581	0.8311	0.6728	0.8978	0.6975	0.3744	0.5146	0.9789	0.6089	0.8439	0.5951	183
172	9063	PIAS2	Training and candidate gene	0.8447	0.3927	0.7854	0.8868	0.6837	0.6385	0	0	0	0.5	0	0.9078	0.4408	0.6174	0.6583	0.494	0	0	0.988	0	0.379	0.4703	0.4566	0.3425	0.484	0.2785	0.4338	0.6301	0.4795	0.9756	0.4194	0.914	0.8602	0.8311	0.8111	0.8656	0.642	0.3744	0.8421	0.7789	0.0495	0.1902	0.5951	184
173	2952	GSTT1	Training and candidate gene	0.8493	0.8402	0.5525	0.4623	0.6837	0.6385	0	0.6091	0.849	0.5	0	0.9007	0.9145	0	0.7136	0.7679	0.3909	0	0.9222	0.4444	0.2694	0.4703	0.9543	0.8402	0.484	0.7763	0.9315	0.6301	0.4795	0.5488	0.7473	0.9516	0.4516	0.9315	0.53	0	0.4815	0.3744	0.8947	0.4474	0.5693	0.961	0.5951	185
174	6741	SSB	Training and candidate gene	0.8539	0.9772	0.7945	0.7642	0.6837	0.6385	0.9778	0	0.4896	0.5	0	0	0.7961	0.8926	0.6482	0.9107	0	0	0.9581	0	0.8037	0.4703	0.4566	0.3425	0.484	0.2785	0.4338	0.1279	0.4795	0.1037	0.8118	0.2581	0.1452	0.8311	0.2719	0.9677	0.6111	0.3744	0.848	0.5105	0.0545	0.7659	0.5951	186
175	2117	ETV3	Training and candidate gene	0.8584	0.3927	0.9635	0.8726	0.6837	0.6385	0	0	0.8021	0.5	0	0	0	0.8926	0.9497	0.9107	0.9543	0	0	0	0.6712	0.4703	0.4566	0.3425	0.484	0.7763	0.4338	0.6301	0.4795	0.622	0.1774	0.0269	0.3226	0.7078	0.9908	0.3495	0.679	0.3744	0.7251	0.6789	0.7723	0.6439	0.5951	187
176	55034	MOCOS	Training and candidate gene	0.863	0.9498	0.8767	0.9764	0.3442	0.2582	0.7833	0.8273	0.8854	0.5	0.7403	0	0	0	0.9497	0	0.9442	0	0	0	0.8767	0.4703	0.4566	0.3425	0.484	0.2785	0.9315	0.6301	0.4795	0	0.2366	0.5699	0.4355	0.2557	0.9078	0.3011	0.6543	0.3744	0.4035	0.8789	0.8366	0.3512	0.5951	188
177	10960	LMAN2	Training and candidate gene	0.8676	0.9543	0.7032	0.967	0.6837	0.6385	0.6	0	0.8177	0.5	0	0	0.9013	0	0.9497	0	0	0	0	0	0.8904	0.4703	0.9543	0.3425	0.484	0.7763	0.9315	0.6301	0.4795	0.5122	0.6774	0.457	0.586	0.8311	0.2903	0.3172	0.0494	0.3744	0.7368	0.7053	0.8168	0.961	0.5951	189
178	10592	SMC2	Training and candidate gene	0.8721	0.8447	0.8995	0.9623	0.6837	0.6385	0.9778	0	0.7292	0.5	0.9805	0	0	0.8926	0.9497	0.9107	0.9036	0.7381	0	0	0.8174	0.4703	0.4566	0.3425	0.484	0.2785	0.4338	0.1279	0.4795	0.3902	0.4785	0.2097	0.129	0.9361	0.5714	0.3333	0.6914	0.3744	0.5439	0.5105	0.0941	0.3512	0.5951	190
179	9242	MSC	Training and candidate gene	0.8767	0.3927	0.9909	0.8679	0.6837	0.6385	0	0	0	0.5	0	0	0	0	0	0	0	0	0.8323	0	0.8813	0.4703	0.4566	0.3425	0.484	0.7763	0.4338	0.6301	0.4795	0.439	0.2634	0.3226	0.8978	0.7169	0.2074	0.9247	0.5494	0.7671	0.8304	0.9421	0.4406	0.6439	0.5951	191
180	6590	SLPI	Training and candidate gene	0.8813	0.3927	0.2877	0.684	0.6837	0.6385	0.2444	0	0.625	0.5	0	0	0	0	0	0	0	0	0.6886	0	0.6393	0.4703	0.4566	0.3425	0.484	0.7763	0.4338	0.6301	0.4795	0.9268	0.9462	0.9355	0.8226	0.3607	0.5622	0.414	0.5185	0.9498	0.9942	0.5947	0.9059	0.961	0.5951	192
181	8288	EPX	Training and candidate gene	0.8858	0.3927	0.4566	0.6651	0.2326	0.1972	0.2444	0.2091	0.5938	0.5	0	0	0.7895	0	0.6633	0.9107	0	0.7381	0.9042	0	0.7078	0.968	0.4566	0.3425	0.484	0.7763	0.9315	0.6301	0.9772	0.8171	0.5914	0.6183	0.7043	0.347	0.7742	0.6774	0.963	0.3744	0.386	0.3158	0.8267	0.961	0.5951	193
182	2993	GYPA	Training and candidate gene	0.8904	0.3927	0.4612	0.5519	0.6837	0.6385	0.6	0	0.8229	0.5	0	0	0.7039	0	0.4724	0	0.3909	0.1587	0	1	0.8265	0.968	0.4566	0.3425	0.484	0.7763	0.4338	0.6301	0.4795	0.8963	0.9624	0.0484	0.8387	0.1781	0.7051	0.0914	0.7346	0.9178	0.4094	0.8474	0.9158	0.6439	0.5951	194
145	4360	MRC1	Training and candidate gene	0.895	0.9406	0.3562	0.5566	0.2419	0	0	0	0	0.5	0	0	0.7434	0	0.5829	0	0.3909	0	0.7545	0	0.9635	0.4703	0.9543	0.8402	0.484	0.7763	0.4338	0.6301	0.4795	0	0	0	0	0.9909	0.5945	0	0	0.3744	0	0	0.6931	0.6439	0.0976	195
183	372	ARCN1	Training and candidate gene	0.8995	0.9132	0.9315	0.9717	0.6837	0.6385	0.2444	0	0.9427	0.5	0.9805	0.8865	0	0.8926	0.8894	0.9107	0	0	0.7126	0	0.895	0.4703	0.4566	0.3425	0.484	0.7763	0.4338	0.6301	0.4795	0.372	0.828	0.6022	0.3978	0.8311	0.1613	0.9301	0.3951	0.3744	0.9649	0.4368	0.495	0.2049	0.0976	196
184	140738	TMEM37	Training and candidate gene	0.9041	0.8767	0.9498	0	0	0.6385	0.8556	0	0.4688	0.5	0	0.4681	0	0	0	0	0	0	0	0	0.9635	0.4703	0.9543	0.3425	0.484	0.7763	0.9315	0.6301	0.4795	0	0	0	0	0.4612	0.7512	0	0.142	0.7763	0	0.8158	0.8515	0.8439	0.5951	197
185	51477	ISYNA1	Training and candidate gene	0.9087	0.968	0.9909	0.9811	0.6837	0.6385	0	0.8273	0.5104	0.5	0.6948	0	0.9211	0	0.9497	0	0	0	0	0	0.8995	0.4703	0.4566	0.3425	0.484	0.2785	0.4338	0.6301	0.4795	0	0.7097	0.9086	0.8925	0.7215	0.3134	0.4247	0.2037	0.3744	0.6316	0.3526	0	0.1024	0.5951	198
186	6490	PMEL	Training and candidate gene	0.9132	0.863	0.105	0.8538	0.6837	0.6385	0.6	0	0.8646	0.5	0	0	0	0	0	0	0.9239	0	0.9341	0	0.621	0.968	0.9543	0.8402	0.484	0.7763	0.9315	0.6301	0.9772	0.0976	0.1505	0.7581	0.9677	0.4977	0.8249	0.6237	0.858	0.3744	0.6667	0.7421	0	0	0.5951	199
187	1465	CSRP1	Training and candidate gene	0.9178	1	0.9315	0.8302	0.6837	0.6385	0	0	0	0.5	0	0.8652	0	0	0.9497	0	0.9848	0	0.8503	0	0.7489	0.4703	0.4566	0.3425	0.484	0.7763	0.4338	0.6301	0.4795	0.3171	0.4247	0.4301	0.1344	0.8995	0.0876	0.5591	0.284	0.8082	0.6959	0.8158	0.5446	0.5561	0.0976	200
188	55835	CENPJ	Training and candidate gene	0.9224	0.8721	0.8767	0.7028	0.6837	0.6385	0.7833	0	0.9427	0.5	0.9805	0	0	0.8926	0.9497	0.9107	0.9695	0.7381	0.4251	0.4444	0.79	0.4703	0.4566	0.3425	0.484	0.2785	0.4338	0.6301	0.4795	0	0.086	0.7043	0.371	0.8311	0.7143	0.7527	0	0.3744	0.9708	0.8789	0.6832	0.3512	0.5951	201
189	1431	CS	Training and candidate gene	0.9269	0.9635	0.726	0.8443	0.6837	0.6385	0.2444	0.8273	0.5625	0.5	0.8182	0.9645	0.8618	0.8926	0.9497	0.9107	0.9188	0	1	0	0.5753	0.4703	0.4566	0.3425	0.484	0.2785	0.4338	0.1279	0.4795	0.5427	0.7043	0.871	0.7366	0.5571	0.1429	0.4355	0.358	0.3744	0.9181	0.3316	0.0842	0.6439	0.5951	202
190	1652	DDT	Training and candidate gene	0.9315	0.9863	0.6027	0.7075	0.6837	0.6385	0	0	0.9427	0.5	0	0	0	0	0	0	0	0	0	0	0.8447	0.4703	0.4566	0.3425	0.484	0.7763	0.9315	0.6301	0.4795	0.0854	0.7366	0.3333	0.4946	0.4977	0.4194	0.2204	0.3642	0.8584	0.9825	0.9579	0.8069	0.961	0.5951	203
191	1351	COX8A	Training and candidate gene	0.9361	0.9178	0.726	0.8632	0.6837	0.6385	0.6	0.8273	0.8542	0.5	0.7403	0.7092	0.8026	0.8926	0.6332	0.9107	0	0	0	0	0.5388	0.4703	0.9543	0.3425	0.484	0.7763	0.9315	0.6301	0.4795	0.3537	0.7849	0.8118	0.4194	0.8311	0.2949	0.1774	0.4012	0.9909	0.3684	0.5947	0.9752	0.3512	0.5951	204
192	23151	GRAMD4	Training and candidate gene	0.9406	0.9589	0.9315	0.7689	0.6837	0.6385	0.9167	0	0	0.5	0	0	0	0.8926	0.9497	0	0.9848	0	0	0	0.7489	0.4703	0.9543	0.8402	0.484	0.7763	0.9315	0.6301	0.4795	0.6098	0.2742	0.7419	0.6613	0.4977	0.8203	0.914	0.6173	0.3744	0.6608	0.9316	0.8614	0.3512	0.5951	205
193	2245	FGD1	Training and candidate gene	0.9452	0.3927	0.8858	0.9575	0.6837	0.6385	0.9778	0	0.9427	0.5	0.6753	0.9645	0	0.8926	0.9497	0.9107	0.8426	0.7381	0	0.4444	0.6119	0.4703	0.4566	0.8402	0.484	0.7763	0.4338	0.6301	0.4795	0.2988	0.1882	0.9892	0.172	0.8311	0.659	0.6237	0	0.3744	0.5088	0.9	0.4851	0.7415	0.0976	206
194	5554	PRH1	Training and candidate gene	0.9498	0.8858	0.4338	0.5189	0.2558	0.1831	0.2444	0	0.9427	0.5	0	0	0	0	0.7286	0	0.9848	0	0	0	0.9635	0.968	0.4566	0.3425	0.484	0.7763	0.9315	0.6301	0.9772	0	0	0	0	0.968	0.7419	0	0	0.9406	0	0	0	0.961	0.5951	207
195	28	ABO	Training and candidate gene	0.9543	0.9269	0.3973	0.4009	0.6837	0.6385	0.6	0.8273	0	0.5	0	0	0.9605	0	0.809	0.9107	0.3909	0.7381	0	0.4444	0.9635	0.968	0.9543	0.8402	0.9863	0.7763	0.9315	0.6301	0.9772	0	0	0	0	0.589	0.8802	0.8548	0.9012	0.3744	0	0	0.8267	0.961	0.5951	208
196	4810	NHS	Training and candidate gene	0.9589	0.8493	0.9315	0.8066	0.6837	0.6385	0.7833	0	0.9427	0.5	0	0	0	0	0	0	0.9036	0.7381	0.982	0.9815	0.8265	0.4703	0.9543	0.8402	0.9863	0.7763	0.9315	0.6301	0.4795	0	0	0	0	0.6027	0.9217	0	0	0.3744	0	0.7684	0.7178	0.3512	0.0976	209
197	5542	PRB1	Training and candidate gene	0.9635	0.9954	0.4658	0	0.2558	0.1831	0.2444	0	0	0.5	0	0	0	0	0.5075	0	0	0	0	0	0.9635	0.4703	0.9543	0.8402	0.9863	0.7763	0.9315	0.6301	0.4795	0	0	0	0	0.3562	0.7281	0	0.963	0.8813	0	0	0	0	0.5951	210
198	5555	PRH2	Training and candidate gene	0.968	0.8858	0.4338	0.5189	0.2558	0.1831	0.2444	0	0	0.5	0	0	0	0	0.7286	0	0.9848	0	0	0	0.9635	0.968	0.4566	0.3425	0.484	0.7763	0.9315	0.6301	0.9772	0	0	0	0	0.9772	0.8618	0	0	0.9361	0.7485	1	0	0.3512	0.0976	211
198	5555	PRH2	Training and candidate gene	0.9726	0.8858	0.4338	0.5189	0	0	0.2444	0	0	0.5	0	0	0	0	0.7286	0	0.9848	0	0	0	0.9635	0.968	0.9543	0.8402	0.484	0.7763	0.9315	0.6301	0.9772	0	0	0	0	0.9772	0.8618	0	0	0.9954	0	0	0	0.3512	0.0976	212
198	5555	PRH2	Training and candidate gene	0.9772	0.8858	0.4338	0.5189	0	0	0.2444	0	0	0.5	0	0	0	0	0.7286	0	0.9848	0	0	0	0.9635	0.968	0.9543	0.8402	0.484	0.7763	0.9315	0.6301	0.9772	0	0	0	0	0.9772	0.8618	0	0	0.9954	0	0	0	0.3512	0.0976	213
199	79823	CAMKMT	Training and candidate gene	0.9817	0.9817	0.9909	0.816	0.6837	0.6385	0	0	0	0.5	0	0	0	0	0	0	0.868	0	0	0	0.9635	0.4703	0.9543	0.8402	0.9863	0.7763	0.9315	0.6301	0.4795	0	0.2527	0.8495	0.7957	0.8311	0.7005	0.6237	0	0.3744	0.9883	0.9789	0	0	0.5951	214
200	4184	SMCP	Training and candidate gene	0.9863	0.8128	0.9909	0.9434	0	0	0.7833	0	0.9427	0.5	0	0	0	0	0	0	0.9645	0	0.9701	0	0.8082	0.4703	0.4566	0.3425	0.484	0.2785	0.4338	0.6301	0.4795	0.9329	0.9032	0.1237	0.3495	0.8311	0.9585	0.7527	0	0.9726	1	0.9579	0.9356	0.1902	0.5951	215
201	339345	NANOS2	Training and candidate gene	0.9909	0.3927	0.8995	0	0.6837	0.6385	0.2444	0	0.6354	0	0	0	0	0	0	0	0	0	0.8922	0	0.9635	0.968	0.9543	0.8402	0.9863	0.7763	0.9315	0.6301	0.9772	0	0	0	0	0.9589	0.9908	0	0.963	0.9315	0	0.9947	0.5297	0	0.5951	216
202	133482	SLCO6A1	Training and candidate gene	0.9954	0.9909	0.8311	0	0.6837	0.6385	0.9167	0	0	0.5	0	0	0	0	0	0	0.3909	0	0	0	0.9635	0.968	0.9543	0.8402	0.9863	0.7763	0.9315	0.6301	0.9772	0	0	0	0	0.9589	0.9585	0.5699	0	0.3744	0	0	0.995	0.6439	0.5951	217
203	5172	SLC26A4	Training and candidate gene	1	0.8037	0.863	0.8821	0.6837	0.6385	0.8556	0	0.7552	0.5	0.9805	0	0	0	0.9497	0.9107	0.3909	0.7381	0.6766	0.4444	0.9178	0.968	0.9543	0.8402	0.9863	0.7763	0.9315	0.6301	0.9772	1	0.6667	0.586	1	0.8311	0.6636	0.7527	0.8519	0.3744	0.117	0.6789	0.3614	0.3512	0.5951	218
