# Supplementary material for: Novel candidate genes important for asthma and hypertension comorbidity revealed from associative gene networks
Source: BMC Med Genomics. 2018 Feb 13;11(Suppl 1):15. doi: 10.1186/s12920-018-0331-4 (PMC6389037; doi:10.1186/s12920-018-0331-4)
Supplement: Supplementary file 4 — Criterion 2 results. (XLSX 41 kb) [file 12920_2018_331_MOESM4_ESM.xlsx]

## Sheet: ToppGene
Rank	GeneId	GeneSymbol	GO: Molecular Function Score	GO: Molecular Function pValue	GO: Biological Process Score	GO: Biological Process pValue	GO: Cellular Component Score	GO: Cellular Component pValue	Human Phenotype Score	Human Phenotype pValue	Mouse Phenotype Score	Mouse Phenotype pValue	Pathway Score	Pathway pValue	Pubmed Score	Pubmed pValue	Disease Score	Disease pValue	Average Score	Overall pValue
1	5045	FURIN	0.9999823519090201	7.74593338497289E-4	1.0	0.10302091402013942	0.9994721009057776	0.0036793183578621223	-1.0	0.0	0.9999879149285259	0.05693261037955073	0.9997931688201152	0.0087141750580945	1.0	0.040278853601859024	0.9994347821122084	0.053446940356312936	0.99981	1.5796773545107E-4
2	5743	PTGS2	0.9994083971536456	0.002517428350116189	1.0	0.0983733539891557	0.9985370649890797	0.007939581719597211	-1.0	0.0	1.0	0.053640588690937255	0.9999957669568788	0.007164988381099922	1.0	0.04221533694810225	1.0	0.02885360185902401	0.999706	2.477456620106899E-4
3	7076	TIMP1	0.9984349315689571	0.004453911696359412	1.0	0.10418280402788536	0.9999403919298269	7.74593338497289E-4	-1.0	0.0	1.0	0.0540278853601859	0.9987131702850678	0.008907823392718823	1.0	0.04298993028659954	1.0	0.03117738187451588	0.999585	1.3916293096483123E-4
4	7412	VCAM1	0.9844976930638416	0.01723470178156468	1.0	0.10708752904725019	0.9956305655065207	0.008133230054221533	-1.0	0.0	1.0	0.05305964368706429	0.9998780801213961	0.0087141750580945	1.0	0.041053446940356314	1.0	0.03040278853601859	0.997144	6.256015157887207E-4
5	4852	NPY	0.9924611786638464	0.011812548412083656	1.0	0.10398915569326103	0.9877675855291757	0.015491866769945779	-1.0	0.0	1.0	0.04996127033307514	0.9779250685571901	0.015879163439194422	1.0	0.041828040278853604	1.0	0.030015491866769946	0.994023	8.61373141358146E-4
6	808	CALM3	1.0	0.0011618900077459333	1.0	0.09817970565453137	0.9572078179842074	0.029240898528272656	-1.0	0.0	-1.0	0.0	1.0	0.004066615027110767	1.0	0.04163439194422928	1.0	0.030209140201394268	0.992869	3.7274020080024783E-4
7	3240	HP	0.9951629959045204	0.008326878388845856	1.0	0.09566227730441518	0.9954987650409197	0.0087141750580945	-1.0	0.0	1.0	0.04860573199070488	0.9587156137825976	0.01820294345468629	1.0	0.03892331525948877	1.0	0.028079008520526725	0.992769	5.634529004360234E-4
8	5901	RAN	0.9582115681407154	0.027304415182029435	1.0	0.10515104570100697	0.9569050898972156	0.03427575522850503	-1.0	0.0	-1.0	0.0	0.9964258860217351	0.010844306738962044	1.0	0.04240898528272657	0.9999235072784214	0.0400852052672347	0.985245	0.0026281632491405027
9	26	AOC1	0.9993139042797881	0.0034856700232378003	1.0	0.09333849728892331	0.899717841983055	0.044926413632842756	-1.0	0.0	0.9993129835726158	0.0714562354763749	0.9865188601105471	0.013749031758326879	0.9999139514999702	0.055770720371804805	0.9998196146002203	0.04085979860573199	0.983514	0.0010752789420492848
10	3565	IL4	0.9443652225897131	0.039504260263361735	1.0	0.10999225406661503	0.9400783066066918	0.04085979860573199	-1.0	0.0	1.0	0.05151045701006971	1.0	0.006196746707978312	1.0	0.045701006971340045	1.0	0.03563129357087529	0.983493	0.001633527363376075
11	5338	PLD2	0.8841091019026717	0.06003098373353989	1.0	0.1063129357087529	0.9973887653561404	0.006390395042602633	-1.0	0.0	1.0	0.05325329202168862	0.9953955008484286	0.012780790085205267	1.0	0.04298993028659954	0.9967663691187127	0.061386522075910145	0.981952	0.0014887713951224901
12	6648	SOD2	0.9993973246961874	0.003292021688613478	1.0	0.10592563903950426	0.8611200907322434	0.05886909372579396	-1.0	0.0	1.0	0.05092951200619675	0.9999267932818666	0.007552285050348567	1.0	0.04221533694810225	1.0	0.03446940356312936	0.980064	7.022526284362618E-4
13	2242	FES	0.97568898664924	0.027304415182029435	1.0	0.10437645236250968	0.9570032970481316	0.0365995352439969	-1.0	0.0	1.0	0.05286599535243997	0.9101818549139364	0.026529821843532145	1.0	0.04395817195972115	0.9899758059590131	0.06642137877614253	0.976122	0.0030073987452595707
14	7052	TGM2	0.9059018087102766	0.05305964368706429	1.0	0.10611928737412858	0.9557536002233402	0.029821843532145623	-1.0	0.0	1.0	0.05209140201394268	0.9681153107914842	0.018977536793183578	1.0	0.04453911696359411	1.0	0.03350116189000774	0.975682	0.002423265081033299
15	373156	GSTK1	0.9727210364111404	0.027498063516653758	0.999994454697452	0.12044926413632842	0.964883206948132	0.029821843532145623	-1.0	0.0	1.0	0.05557707203718048	0.8906325531977943	0.030015491866769946	1.0	0.043377226955848176	1.0	0.029240898528272656	0.975462	0.0022649422412904796
16	2353	FOS	0.952614869668783	0.03814872192099148	1.0	0.10921766072811774	0.8719103609012337	0.05731990704879938	-1.0	0.0	1.0	0.05383423702556158	1.0	0.006196746707978312	1.0	0.0453137103020914	1.0	0.033113865220759105	0.974933	0.001812155095135104
17	1573	CYP2J2	0.9854852466616806	0.017428350116189	1.0	0.10534469403563129	0.8524268749541635	0.062161115414407435	-1.0	0.0	-1.0	0.0	0.9969647081976891	0.013749031758326879	1.0	0.045507358636715727	0.9999965875648527	0.0313710302091402	0.972479	0.002865487809830869
18	9370	ADIPOQ	0.9866354351813675	0.017815646785437646	1.0	0.1028272656855151	0.8637245945311172	0.05247869868319133	-1.0	0.0	1.0	0.053446940356312936	0.9468293621373991	0.019558481797056545	1.0	0.04240898528272657	1.0	0.031564678543764525	0.971028	0.0018998151607221292
19	259	AMBP	0.9995919964854146	0.003098373353989156	1.0	0.09914794732765299	0.8498769074045804	0.06080557707203718	-1.0	0.0	0.9999857866139463	0.06487219209914795	0.9398457043964792	0.024593338497288925	1.0	0.040278853601859024	1.0	0.03040278853601859	0.9699	0.0011238421262965703
20	3162	HMOX1	0.9893576730469644	0.016847405112316034	1.0	0.11173508907823393	0.997577454020629	0.007939581719597211	0.7675849256841012	1.9364833462432224E-4	1.0	0.05383423702556158	0.9977344037175399	0.014136328427575524	1.0	0.04279628195197521	1.0	0.029821843532145623	0.969032	4.992733541853145E-5
21	2641	GCG	0.858437741228887	0.06564678543764524	1.0	0.10263361735089079	0.9991198239492314	0.004453911696359412	-1.0	0.0	-1.0	0.0	0.9416876432198771	0.01994577846630519	1.0	0.038729666924864445	1.0	0.029047250193648334	0.966541	0.0017466222910488272
22	2950	GSTP1	0.9941602715758331	0.013555383423702556	1.0	0.10728117738187451	0.7928852867101923	0.0714562354763749	-1.0	0.0	0.9997765596878374	0.07339271882261812	0.9586582710301506	0.02188226181254841	1.0	0.044926413632842756	1.0	0.031564678543764525	0.96364	0.002379791609427473
23	1490	CTGF	0.9990772346425123	0.0052285050348567005	1.0	0.11154144074360961	0.9302039189745475	0.047250193648334625	-1.0	0.0	1.0	0.056545313710302095	0.7681464325340644	0.04298993028659954	1.0	0.047250193648334625	1.0	0.03969790859798606	0.956776	0.0018486145109618546
24	196	AHR	0.9987726799506539	0.005422153369481022	1.0	0.1063129357087529	0.7578549377262759	0.07881487219209915	-1.0	0.0	1.0	0.053446940356312936	0.9122289887144814	0.025561580170410533	1.0	0.04376452362509682	1.0	0.031758326878388844	0.952694	0.0015899259167924118
25	5617	PRL	0.8108415226503055	0.08094500387296669	1.0	0.10089078233927189	0.8790557746563994	0.05209140201394268	-1.0	0.0	1.0	0.054415182029434545	0.9776401471986234	0.015491866769945779	1.0	0.03911696359411309	1.0	0.030983733539891558	0.952506	0.003028156363213519
26	4790	NFKB1	0.9922310287838273	0.013168086754453912	1.0	0.09992254066615028	0.8469539744814022	0.05983733539891557	0.7675849256841012	1.9364833462432224E-4	1.0	0.05170410534469404	1.0	0.004841208365608056	1.0	0.03892331525948877	1.0	0.03117738187451588	0.950847	6.143656747559234E-5
27	4312	MMP1	0.9831910387002861	0.022463206816421378	1.0	0.10515104570100697	0.8437534148588217	0.05557707203718048	0.7675849256841012	1.0E-6	0.9999991390494392	0.0575135553834237	0.9999898498363782	0.004260263361735089	1.0	0.04395817195972115	1.0	0.030790085205267236	0.949315	8.651091530142985E-6
28	6098	ROS1	0.9883952509772395	0.017041053446940357	1.0	0.10224632068164213	0.7112749246422501	0.0861735089078234	-1.0	0.0	0.9959474458976101	0.08171959721146398	-1.0	0.0	1.0	0.041828040278853604	1.0	0.029240898528272656	0.94927	0.006195490422647221
29	4353	MPO	0.9995159763234556	0.004066615027110767	1.0	0.1001161890007746	0.9842421614270553	0.02072037180480248	0.7160916161971811	1.9364833462432224E-4	1.0	0.04860573199070488	0.8935616948679963	0.02691711851278079	1.0	0.0400852052672347	1.0	0.02943454686289698	0.949177	4.772097271299458E-5
30	3606	IL18	0.7028726743428138	0.10147172734314484	1.0	0.10670023237800155	0.9367884004763223	0.04124709527498063	-1.0	0.0	1.0	0.045507358636715727	1.0	0.006003098373353989	1.0	0.04395817195972115	1.0	0.030015491866769946	0.948524	0.002041041093501117
31	4846	NOS3	1.0	1.0E-6	1.0	0.10689388071262587	0.9995480025629191	0.004453911696359412	0.5824689212482833	1.0E-6	1.0	0.04918667699457785	1.0	0.006196746707978312	1.0	0.048024786986831915	1.0	0.03601859024012394	0.947753	4.5918985724924255E-8
32	5730	PTGDS	0.9258182058238161	0.047443841982958944	1.0	0.11270333075135554	0.9307646357874577	0.0453137103020914	-1.0	0.0	1.0	0.05325329202168862	0.7661469869609878	0.0383423702556158	1.0	0.047250193648334625	1.0	0.03369481022463207	0.946105	0.003826867062331707
33	5970	RELA	0.9989859622037051	0.0034856700232378003	1.0	0.09817970565453137	0.6234293887490306	0.10941130906274206	-1.0	0.0	1.0	0.04938032532920217	1.0	0.006003098373353989	1.0	0.03969790859798606	1.0	0.027304415182029435	0.94606	7.155945226654525E-4
34	7035	TFPI	0.9941996841555473	0.010457010069713401	1.0	0.10534469403563129	0.8380991193270989	0.06409759876065066	-1.0	0.0	0.9999974294809849	0.055770720371804805	0.7860655341430773	0.0383423702556158	1.0	0.04221533694810225	1.0	0.03117738187451588	0.945481	0.0022199568269385406
35	348	APOE	0.9999968300601367	1.9364833462432224E-4	1.0	0.09972889233152595	0.9999865977831168	1.0E-6	0.5824689212482833	1.9364833462432224E-4	1.0	0.05286599535243997	0.9756378502650622	0.016653756777691712	1.0	0.0435708752904725	1.0	0.032532920216886134	0.944762	1.6640027478143082E-7
36	1636	ACE	0.9988367187269744	0.004453911696359412	1.0	0.09798605731990705	0.9980923482556995	0.0077459333849728895	0.5824689212482833	1.0E-6	1.0	0.05015491866769946	0.9420236264023724	0.0226568551510457	1.0	0.040278853601859024	1.0	0.030015491866769946	0.940178	3.3284963719681926E-6
37	2	A2M	0.9997002287218342	0.0029047250193648335	1.0	0.10650658404337723	0.9996583505227674	0.003292021688613478	0.5824689212482833	1.9364833462432224E-4	-1.0	0.0	0.9975722957334621	0.013942680092951201	1.0	0.04434546862896979	1.0	0.03427575522850503	0.939915	2.5271680065941382E-5
38	354	KLK3	0.9924282271028175	0.017041053446940357	1.0	0.10127807900852052	0.6183078310399441	0.11386522075910147	-1.0	0.0	0.9999947962219413	0.055964368706429124	0.9259014661211196	0.0226568551510457	1.0	0.04163439194422928	1.0	0.03350116189000774	0.933805	0.00277185455989315
39	8743	TNFSF10	0.8194440054354171	0.08171959721146398	1.0	0.11115414407436096	0.7077744371517634	0.09450038729666925	-1.0	0.0	1.0	0.05092951200619675	0.9983689033400471	0.012587141750580944	1.0	0.04221533694810225	1.0	0.02885360185902401	0.932227	0.003591833889614926
40	4137	MAPT	0.9998617825305095	0.0013555383423702555	1.0	0.11096049573973664	0.93931905357245	0.039504260263361735	0.5824689212482833	5.809450038729666E-4	1.0	0.05015491866769946	0.9351912192099453	0.02420604182804028	1.0	0.04298993028659954	1.0	0.030790085205267236	0.932106	6.62103752284704E-5
41	3558	IL2	0.9985996502003444	0.004453911696359412	1.0	0.10766847405112316	0.510343935634338	0.14252517428350117	-1.0	0.0	1.0	0.04938032532920217	1.0	0.005422153369481022	1.0	0.04318357862122386	1.0	0.03214562354763749	0.92985	9.703005002401621E-4
42	5478	PPIA	0.944919834057033	0.037180480247869865	1.0	0.09992254066615028	0.5950084597825358	0.11599535243996902	-1.0	0.0	1.0	0.0470565453137103	0.9344605585367588	0.022269558481797055	1.0	0.03989155693261038	1.0	0.02769171185127808	0.924913	0.003197454988765558
43	1803	DPP4	0.9998983863114436	0.0017428350116189002	1.0	0.10534469403563129	0.9996383079752447	0.003292021688613478	-1.0	0.0	0.9999877448419998	0.06487219209914795	0.4607333117480753	0.06835786212238575	1.0	0.04686289697908598	1.0	0.032532920216886134	0.922894	4.5940842080893773E-4
44	6590	SLPI	0.99586235449451	0.009295120061967466	1.0	0.10921766072811774	0.706730744462136	0.09391944229279628	-1.0	0.0	1.0	0.05286599535243997	0.7535491006065975	0.038536018590240126	1.0	0.04124709527498063	1.0	0.03195197521301317	0.922307	0.0024552638341084343
45	6696	SPP1	0.6476810372017081	0.1175445391169636	1.0	0.104570100697134	0.8153441902018715	0.06351665375677769	-1.0	0.0	1.0	0.046281951975213016	0.9928390365252743	0.012006196746707979	1.0	0.042602633617350893	1.0	0.027110766847405113	0.922267	0.0032030107414838804
46	7373	COL14A1	0.8355235034634323	0.07823392718822618	1.0	0.10302091402013942	0.9904971740540164	0.012587141750580944	-1.0	0.0	0.9932064853450028	0.08907823392718822	0.8797775031303079	0.030983733539891558	0.9104152053185384	0.13477924089852827	0.8238485680331995	0.11909372579395817	0.919038	0.0075240967665211045
47	5997	RGS2	0.790887761417479	0.09178931061192874	1.0	0.1063129357087529	0.9236103586957647	0.04453911696359411	-1.0	0.0	1.0	0.05325329202168862	0.6859594141199332	0.047443841982958944	1.0	0.04395817195972115	0.9999993165002783	0.03292021688613478	0.914351	0.005034430405245316
48	2952	GSTT1	0.961347309118934	0.028272656855151047	0.9999508160595982	0.12354763749031758	0.550468064378139	0.12935708752904726	-1.0	0.0	-1.0	0.0	0.973561136708992	0.01800929512006197	1.0	0.03640588690937258	1.0	0.025561580170410533	0.914222	0.004703885039640587
49	3567	IL5	0.974765051885126	0.02691711851278079	1.0	0.09876065065840434	0.4158413079992892	0.16402013942680094	-1.0	0.0	1.0	0.051897753679318356	1.0	0.004453911696359412	1.0	0.041053446940356314	1.0	0.03040278853601859	0.912944	0.0018494850790302664
50	3479	IGF1	0.9999237095705221	0.001549186676994578	1.0	0.09914794732765299	0.9999775203875194	5.809450038729666E-4	0.2957415381296712	1.9364833462432224E-4	1.0	0.05170410534469404	1.0	0.004841208365608056	1.0	0.04066615027110767	1.0	0.029821843532145623	0.911956	3.506791601104453E-6
51	213	ALB	0.9992470652315005	0.0023237800154918666	1.0	0.10979860573199071	0.9999870585029565	7.74593338497289E-4	0.2957415381296712	1.9364833462432224E-4	1.0	0.05693261037955073	0.9968806643410653	0.014523625096824167	1.0	0.045701006971340045	1.0	0.030209140201394268	0.911483	8.664144250492E-6
52	7432	VIP	0.9399772620561088	0.039504260263361735	1.0	0.1010844306738962	0.8571987921523712	0.0575135553834237	-1.0	0.0	1.0	0.04918667699457785	0.5809179944840945	0.04899302865995352	1.0	0.03892331525948877	1.0	0.029047250193648334	0.911157	0.0034960193691904173
53	1401	CRP	0.9985137210923426	0.004841208365608056	1.0	0.10592563903950426	0.8055471621112544	0.06855151045701006	-1.0	0.0	1.0	0.04608830364058869	0.5634338224869891	0.05209140201394268	1.0	0.039504260263361735	1.0	0.0296281951975213	0.909643	0.0016787552056848343
54	5265	SERPINA1	0.997071485843588	0.007358636715724245	1.0	0.11018590240123935	0.9999575254429315	9.682416731216112E-4	0.7675849256841012	1.9364833462432224E-4	0.5221680274938023	0.11812548412083657	0.9900204311158455	0.013361735089078234	1.0	0.044926413632842756	1.0	0.032339271882261815	0.909601	2.0847072780272313E-5
55	5728	PTEN	0.9897079611749173	0.01723470178156468	1.0	0.10766847405112316	0.9908404979116856	0.017428350116189	0.2957415381296712	7.74593338497289E-4	1.0	0.05693261037955073	1.0	0.007164988381099922	1.0	0.0435708752904725	1.0	0.032339271882261815	0.909537	9.820322201847809E-5
56	4153	MBL2	0.9988800485724325	0.0056158017041053445	1.0	0.10650658404337723	0.7228311708941054	0.08927188226181255	-1.0	0.0	1.0	0.052672347017815646	0.6232795489334695	0.05209140201394268	1.0	0.04395817195972115	1.0	0.030790085205267236	0.906428	0.002218013215021686
57	7124	TNF	0.9535857262532794	0.032532920216886134	1.0	0.10495739736638265	0.9989416149425916	0.005034856700232378	0.2957415381296712	7.74593338497289E-4	1.0	0.049573973663826494	1.0	0.006196746707978312	1.0	0.03911696359411309	1.0	0.027498063516653758	0.906034	6.014608257787213E-5
58	5241	PGR	0.9996625478187361	0.0038729666924864447	1.0	0.10747482571649884	0.992835843332664	0.011618900077459334	0.2957415381296712	9.682416731216112E-4	1.0	0.05383423702556158	0.9249281048309437	0.026723470178156468	1.0	0.045701006971340045	1.0	0.03350116189000774	0.901647	8.557734521708049E-5
59	2028	ENPEP	0.9471910072911834	0.03737412858249419	1.0	0.1080557707203718	0.9989593765229564	0.006971340046475601	-1.0	0.0	-1.0	0.0	0.46058022134088195	0.07029434546862896	0.9932975076320439	0.09508133230054222	1.0	0.03621223857474826	0.900005	0.004507270678330455
60	7157	TP53	0.9999939725384165	3.872966692486445E-4	1.0	0.11134779240898528	0.8730541475372547	0.05886909372579396	0.2957415381296712	7.74593338497289E-4	1.0	0.05480247869868319	1.0	0.007164988381099922	1.0	0.042602633617350893	1.0	0.03195197521301317	0.896099	3.312071196681643E-5
61	1728	NQO1	0.996315442765131	0.008133230054221533	1.0	0.10205267234701781	0.9005967501462584	0.045701006971340045	-1.0	0.0	1.0	0.04763749031758327	0.36984200774250425	0.06429124709527498	1.0	0.04047250193648334	1.0	0.03214562354763749	0.895251	0.001990352337675416
62	9734	HDAC9	0.8810506053788085	0.06371030209140201	1.0	0.10515104570100697	0.5880372599840877	0.121998450813323	-1.0	0.0	0.9999760621461113	0.06584043377226956	0.7945176730895839	0.039310611928737416	1.0	0.044151820294345466	1.0	0.03272656855151046	0.894798	0.006486681417446349
63	9063	PIAS2	0.9155475037080884	0.0453137103020914	1.0	0.09798605731990705	0.43451199574345006	0.14601084430673897	-1.0	0.0	1.0	0.04918667699457785	0.9026421877451704	0.024399690162664602	1.0	0.03814872192099148	0.9986057278332032	0.05170410534469404	0.893044	0.004966622579562263
64	207	AKT1	0.999745875583194	0.0017428350116189002	1.0	0.09876065065840434	0.7767624009661397	0.07610379550735864	0.2957415381296712	7.74593338497289E-4	1.0	0.047443841982958944	1.0	0.0056158017041053445	1.0	0.04085979860573199	1.0	0.030983733539891558	0.884032	5.418521382949404E-5
65	3576	CXCL8	0.8754924032886366	0.0609992254066615	1.0	0.10418280402788536	0.4158413079992892	0.15278853601859024	-1.0	0.0	-1.0	0.0	1.0	0.0056158017041053445	1.0	0.041053446940356314	1.0	0.0261425251742835	0.88189	0.004237824588833705
66	4360	MRC1	0.8576702420730353	0.060611928737412855	1.0	0.10476374903175832	0.954018956868283	0.031564678543764525	-1.0	0.0	1.0	0.05286599535243997	0.340398164326611	0.07339271882261812	1.0	0.04298993028659954	1.0	0.030015491866769946	0.87887	0.004207793951548133
67	551	AVP	0.9989665400061299	0.0036793183578621223	1.0	0.09798605731990705	0.9724910738822823	0.022075910147172733	0.2957415381296712	3.872966692486445E-4	0.9999980220209974	0.05305964368706429	0.7461273713166935	0.03543764523625097	1.0	0.04047250193648334	1.0	0.02865995352439969	0.876666	7.169796688000218E-5
68	1544	CYP1A2	0.9957551648396543	0.0087141750580945	1.0	0.11347792408985283	0.7144804467590843	0.1001161890007746	0.2957415381296712	5.809450038729666E-4	1.0	0.056545313710302095	0.9989587277548831	0.011425251742835011	1.0	0.04473276529821844	1.0	0.03621223857474826	0.875617	1.7657855458630412E-4
69	5069	PAPPA	0.907037668567545	0.05073586367157242	0.9990772845636507	0.1419442292796282	0.4025669104369384	0.15821068938807126	-1.0	0.0	0.9977360401128614	0.08307513555383424	0.8198346372802647	0.03369481022463207	1.0	0.04395817195972115	1.0	0.03195197521301317	0.875179	0.0075146281992442
70	1956	EGFR	0.9999985840149379	1.9364833462432224E-4	1.0	0.10224632068164213	0.999978123417087	3.872966692486445E-4	0.0	0.5013555383423702	1.0	0.053446940356312936	1.0	0.004841208365608056	1.0	0.04395817195972115	1.0	0.030209140201394268	0.874998	3.644171430638998E-5
71	2335	FN1	0.9998874042402102	0.0019364833462432224	1.0	0.11270333075135554	0.9999978734588205	1.9364833462432224E-4	0.0	0.5013555383423702	1.0	0.05325329202168862	1.0	0.004841208365608056	1.0	0.047250193648334625	1.0	0.03408210689388071	0.874986	8.013344106416742E-5
72	7040	TGFB1	0.9998890458295658	0.0019364833462432224	1.0	0.10089078233927189	0.999993293044803	1.9364833462432224E-4	0.0	0.5013555383423702	1.0	0.054415182029434545	1.0	0.006003098373353989	1.0	0.04512006196746708	1.0	0.031564678543764525	0.874986	8.023654423383597E-5
73	6647	SOD1	0.9998934705465049	0.0013555383423702555	1.0	0.10340821068938807	0.9998980814070368	0.0021301316808675446	0.0	0.5009682416731216	1.0	0.0505422153369481	0.9999920484640259	0.007358636715724245	1.0	0.04318357862122386	1.0	0.031758326878388844	0.874973	1.9451412945803437E-4
74	7422	VEGFA	0.9997253779260024	0.0021301316808675446	1.0	0.10127807900852052	0.9999646007128757	0.0013555383423702555	0.0	0.5021301316808675	1.0	0.05325329202168862	1.0	0.007164988381099922	1.0	0.041828040278853604	1.0	0.031564678543764525	0.874962	1.9207741812787837E-4
75	335	APOA1	0.9999478208072176	0.0023237800154918666	1.0	0.10398915569326103	0.9998790052083425	0.0029047250193648335	0.0	0.5013555383423702	1.0	0.05286599535243997	0.9996635789274462	0.008520526723470178	1.0	0.04512006196746708	1.0	0.029240898528272656	0.874937	2.9296318146421196E-4
76	5054	SERPINE1	0.9985024706383265	0.004066615027110767	1.0	0.10030983733539892	0.9996116307261902	0.0021301316808675446	0.0	0.5017428350116189	1.0	0.04899302865995352	0.9998159298527733	0.008520526723470178	1.0	0.04298993028659954	1.0	0.0296281951975213	0.874742	3.054178928996176E-4
77	7450	VWF	0.9972193511987493	0.006003098373353989	1.0	0.1010844306738962	0.9999731540827426	7.74593338497289E-4	0.0	0.5015491866769946	1.0	0.05305964368706429	1.0	0.005809450038729667	1.0	0.04202168861347792	1.0	0.0296281951975213	0.87465	2.0849765015185096E-4
78	847	CAT	0.9997513939580381	0.002517428350116189	1.0	0.10263361735089079	0.9962092536857357	0.010069713400464756	0.0	0.5013555383423702	0.9999986930570639	0.05383423702556158	0.999993080588699	0.006971340046475601	1.0	0.04221533694810225	1.0	0.031564678543764525	0.874494	4.632982093734084E-4
79	3082	HGF	0.9959518561660932	0.010069713400464756	1.0	0.10321456235476376	0.9993205547186099	0.003292021688613478	0.0	0.5025174283501161	1.0	0.054415182029434545	1.0	0.0036793183578621223	1.0	0.04376452362509682	1.0	0.034856700232378	0.87441	4.246652081246749E-4
80	2099	ESR1	1.0	5.809450038729666E-4	1.0	0.10379550735863671	0.9953289173933323	0.006390395042602633	0.0	0.5021301316808675	1.0	0.05305964368706429	0.9995673096322741	0.009101471727343146	1.0	0.04453911696359411	1.0	0.03446940356312936	0.874363	2.51458449258668E-4
81	920	CD4	0.995579679917181	0.0077459333849728895	1.0	0.10263361735089079	0.998967712888603	0.006003098373353989	0.0	0.5015491866769946	1.0	0.04996127033307514	0.9999642221997781	0.009295120061967466	1.0	0.038536018590240126	0.9991185598283285	0.05034856700232378	0.874204	7.467084672581059E-4
82	154	ADRB2	0.9993136768728523	0.0017428350116189002	1.0	0.09992254066615028	0.9998645294199068	7.74593338497289E-4	0.0	0.5011618900077459	1.0	0.05034856700232378	0.990911902800575	0.013168086754453912	1.0	0.039504260263361735	1.0	0.030790085205267236	0.873762	1.6958332396443954E-4
83	54741	LEPROT	0.3223575902504282	0.16247095274980636	1.0	0.10418280402788536	0.9374327866410381	0.038536018590240126	-1.0	0.0	0.981377498627426	0.09217660728117738	-1.0	0.0	0.9999317696582322	0.05828814872192099	0.9999026561677252	0.04124709527498063	0.873501	0.01516293335556329
84	6401	SELE	0.9813831512748423	0.0226568551510457	1.0	0.09643687064291247	0.9937248681255629	0.012393493415956624	0.0	0.5011618900077459	1.0	0.05131680867544539	0.9986382399245222	0.009876065065840434	1.0	0.038729666924864445	1.0	0.026723470178156468	0.871719	0.0011966903226313663
85	5443	POMC	0.9760463383518536	0.025755228505034856	1.0	0.10883036405886909	0.9991793958812739	0.006390395042602633	0.0	0.5013555383423702	1.0	0.05305964368706429	0.9984417463657441	0.009682416731216111	1.0	0.04144074360960496	1.0	0.03040278853601859	0.871709	0.0011050400765473256
86	3383	ICAM1	0.9820449651737492	0.0261425251742835	1.0	0.10302091402013942	0.9853592004152549	0.019558481797056545	0.0	0.5019364833462432	1.0	0.05615801704105345	0.9999998936780844	0.007939581719597211	1.0	0.04318357862122386	1.0	0.03582494190549961	0.870926	0.0017286734245213209
87	5327	PLAT	0.9810889622257226	0.023625096824167312	1.0	0.10960495739736638	0.9804499477390571	0.023625096824167312	0.0	0.5019364833462432	1.0	0.04938032532920217	0.9961383568387858	0.012006196746707979	1.0	0.04318357862122386	1.0	0.03040278853601859	0.86971	0.001920193806273729
88	3630	INS	0.9528866373258388	0.03427575522850503	1.0	0.10030983733539892	0.9997389476730834	0.0036793183578621223	0.0	0.5007745933384973	1.0	0.048218435321456234	1.0	0.005422153369481022	1.0	0.039504260263361735	1.0	0.02943454686289698	0.869079	7.138650364593158E-4
89	596	BCL2	0.9980449044233457	0.005809450038729667	1.0	0.1028272656855151	0.9525537324777649	0.03214562354763749	0.0	0.5025174283501161	1.0	0.04783113865220759	1.0	0.004066615027110767	1.0	0.041053446940356314	1.0	0.027498063516653758	0.868825	7.414806784845629E-4
90	1906	EDN1	0.962982573944239	0.027110766847405113	1.0	0.09817970565453137	0.9855316046431586	0.022075910147172733	0.0	0.5009682416731216	1.0	0.047250193648334625	0.9997274271486529	0.008520526723470178	1.0	0.03911696359411309	1.0	0.026336173508907823	0.868531	0.0014782885812565372
91	4843	NOS2	1.0	1.0E-6	1.0	0.1028272656855151	0.9367001316005752	0.03756777691711851	0.0	0.5011618900077459	1.0	0.0540278853601859	0.999999227178346	0.007164988381099922	1.0	0.0435708752904725	1.0	0.032532920216886134	0.867088	3.32683633308406E-5
92	7099	TLR4	0.9242322448206115	0.04202168861347792	1.0	0.10089078233927189	0.9975678581772821	0.006003098373353989	0.0	0.5009682416731216	1.0	0.05073586367157242	1.0	0.004066615027110767	1.0	0.044151820294345466	1.0	0.03369481022463207	0.865226	9.4545470271723E-4
93	3553	IL1B	0.935092900556098	0.043377226955848176	1.0	0.10340821068938807	0.9780178803635524	0.024593338497288925	0.0	0.5021301316808675	1.0	0.05770720371804802	1.0	0.007164988381099922	1.0	0.043377226955848176	1.0	0.03388845855925639	0.864139	0.0021926384332623394
94	2993	GYPA	0.7431337932961051	0.09217660728117738	0.999730767140645	0.13729666924864445	0.6323958533950409	0.10824941905499613	-1.0	0.0	-1.0	0.0	0.8089238065360782	0.03446940356312936	0.9999975952570681	0.04298993028659954	1.0	0.0296281951975213	0.86403	0.01075860480995039
95	10850	CCL27	0.8816638247567145	0.05557707203718048	0.9932173874397126	0.16944229279628195	0.4025669104369384	0.15549961270333076	-1.0	0.0	-1.0	0.0	0.9065747151204471	0.025948876839659178	1.0	0.041828040278853604	1.0	0.03117738187451588	0.864004	0.009967185665256117
96	2908	NR3C1	0.9999913087415366	7.74593338497289E-4	1.0	0.09779240898528273	0.9112830149837303	0.04512006196746708	0.0	0.5013555383423702	1.0	0.04453911696359411	0.9948619730016659	0.010650658404337723	1.0	0.041053446940356314	1.0	0.029240898528272656	0.863268	5.443787299994618E-4
97	2876	GPX1	0.9963017379152481	0.007552285050348567	1.0	0.10205267234701781	0.89433564552994	0.05073586367157242	0.0	0.5025174283501161	1.0	0.05383423702556158	0.999962288512479	0.007164988381099922	1.0	0.04279628195197521	1.0	0.03272656855151046	0.861325	0.0013996387946400013
98	3569	IL6	0.9473263074109995	0.03543764523625097	1.0	0.0983733539891557	0.9276083107100943	0.036986831913245546	0.0	0.5017428350116189	1.0	0.047443841982958944	1.0	0.0052285050348567005	1.0	0.03989155693261038	1.0	0.0296281951975213	0.859367	0.0017552666120931315
99	10911	UTS2	0.752880506637016	0.08578621223857474	1.0	0.09759876065065841	0.510343935634338	0.133423702556158	-1.0	0.0	0.9999952306007593	0.056545313710302095	0.746763320044552	0.03582494190549961	1.0	0.03911696359411309	1.0	0.027885360185902403	0.858569	0.005972604946454685
100	4313	MMP2	0.9943167371897235	0.011037955073586367	1.0	0.1080557707203718	0.8731936235651505	0.05538342370255616	0.0	0.5015491866769946	1.0	0.053446940356312936	1.0	0.006584043377226956	1.0	0.04841208365608056	1.0	0.03640588690937258	0.858439	0.0018107360366302894
101	1557	CYP2C19	0.998387287711997	0.004453911696359412	1.0	0.11096049573973664	0.7144804467590843	0.09759876065065841	0.2957415381296712	7.74593338497289E-4	-1.0	0.0	0.9976057173600058	0.010844306738962044	1.0	0.04202168861347792	1.0	0.03388845855925639	0.858031	2.0389034112100468E-4
102	4318	MMP9	0.999033762974403	0.004453911696359412	1.0	0.10747482571649884	0.8515549782898866	0.061386522075910145	0.0	0.5013555383423702	1.0	0.05635166537567777	1.0	0.005422153369481022	1.0	0.045507358636715727	1.0	0.033307513555383424	0.856324	0.0011769106719894395
103	6347	CCL2	0.9924108471278991	0.011425251742835011	1.0	0.10379550735863671	0.9944401823591325	0.009682416731216111	0.0	0.5013555383423702	-1.0	0.0	0.9999786172898061	0.006584043377226956	1.0	0.04298993028659954	1.0	0.032339271882261815	0.855262	0.0013037255930051783
104	1465	CSRP1	0.6250064765527124	0.12335398915569326	0.9997751807918482	0.13032532920216885	0.5569451865458751	0.12780790085205268	-1.0	0.0	0.9616971131305951	0.09624322230828815	-1.0	0.0	0.9864889870103402	0.09314484895429899	1.0	0.027304415182029435	0.854986	0.02449682688542898
105	1471	CST3	0.9992336689193567	0.0036793183578621223	1.0	0.10166537567776918	0.9996996666533098	0.003098373353989156	0.0	0.5019364833462432	1.0	0.05131680867544539	0.8397398152352546	0.03369481022463207	1.0	0.04395817195972115	1.0	0.03272656855151046	0.854835	6.371014900002914E-4
106	6402	SELL	0.9874324623632589	0.01723470178156468	1.0	0.1001161890007746	0.8569517484234195	0.052285050348567	0.0	0.5013555383423702	1.0	0.047443841982958944	0.9942773397513185	0.009682416731216111	1.0	0.04124709527498063	1.0	0.029047250193648334	0.854833	0.0019507491092785045
107	5468	PPARG	1.0	5.809450038729666E-4	1.0	0.11037955073586367	0.8427253336888676	0.06003098373353989	0.0	0.5017428350116189	1.0	0.05247869868319133	0.9959108912839802	0.015104570100697134	1.0	0.04589465530596437	1.0	0.03466305189775368	0.85483	7.83627303052925E-4
108	1909	EDNRA	0.9085630206096462	0.04608830364058869	1.0	0.10747482571649884	0.9209188763012004	0.03892331525948877	0.0	0.5019364833462432	1.0	0.054221533694810226	0.9990823583745707	0.007939581719597211	1.0	0.044151820294345466	1.0	0.03679318357862122	0.853571	0.0028689566091369967
109	768	CA9	0.5473345678698884	0.12451587916343919	1.0	0.09817970565453137	0.9524312093189797	0.03427575522850503	-1.0	0.0	0.9999919231844676	0.05325329202168862	0.469205952845352	0.060418280402788536	1.0	0.03756777691711851	1.0	0.027304415182029435	0.85271	0.004769226697038165
110	3953	LEPR	0.95698905431043	0.03369481022463207	1.0	0.10728117738187451	0.8608222817302409	0.05209140201394268	0.0	0.5021301316808675	1.0	0.05383423702556158	0.9978353655134821	0.010069713400464756	1.0	0.046475600309837335	1.0	0.03214562354763749	0.851956	0.0030080465430570857
111	367	AR	0.9999203031092425	7.74593338497289E-4	1.0	0.10844306738962045	0.8485294585885655	0.06525948876839659	0.0	0.5021301316808675	1.0	0.05209140201394268	0.967132361971028	0.019364833462432222	1.0	0.0453137103020914	1.0	0.0296281951975213	0.851948	9.274630532674077E-4
112	9377	COX5A	0.5133475932715384	0.13787761425251743	1.0	0.10689388071262587	0.8747439566829676	0.0540278853601859	-1.0	0.0	-1.0	0.0	0.72162925851071	0.04124709527498063	0.9994603784261376	0.06913245546088304	1.0	0.030983733539891558	0.851531	0.011442796357922669
113	801	CALM1	1.0	9.682416731216112E-4	1.0	0.10999225406661503	0.9572078179842074	0.03195197521301317	0.0	0.5015491866769946	-1.0	0.0	1.0	0.0038729666924864447	1.0	0.0435708752904725	1.0	0.0313710302091402	0.85103	6.364745965317109E-4
114	805	CALM2	1.0	9.682416731216112E-4	1.0	0.10670023237800155	0.9572078179842074	0.028466305189775366	0.0	0.5021301316808675	-1.0	0.0	1.0	0.0021301316808675446	1.0	0.04221533694810225	1.0	0.03427575522850503	0.85103	4.802747826732068E-4
115	356	FASLG	0.7837630532172104	0.08423702556158016	1.0	0.10166537567776918	0.9999751657574796	1.9364833462432224E-4	0.0	0.5017428350116189	1.0	0.048218435321456234	1.0	0.004647560030983733	1.0	0.04124709527498063	1.0	0.027885360185902403	0.847968	2.959649669995734E-4
116	3458	IFNG	0.7855215346635405	0.08636715724244771	1.0	0.10418280402788536	0.9931576094711856	0.011425251742835011	0.0	0.5017428350116189	1.0	0.04841208365608056	1.0	0.004841208365608056	1.0	0.03737412858249419	1.0	0.02885360185902401	0.847336	0.0015166529344137203
117	627	BDNF	0.7938341854421223	0.08210689388071263	1.0	0.10069713400464755	0.9988563731813487	0.006971340046475601	0.0	0.5017428350116189	1.0	0.055189775367931834	0.9836403698159433	0.016653756777691712	1.0	0.04163439194422928	1.0	0.03195197521301317	0.847042	0.002234602421225085
118	8856	NR1I2	0.9978179695492717	0.006196746707978312	1.0	0.10553834237025561	0.43451199574345006	0.1541440743609605	-1.0	0.0	0.995369238331659	0.08423702556158016	0.5000488681654335	0.055964368706429124	1.0	0.04066615027110767	1.0	0.02865995352439969	0.846822	0.0033321040486274933
119	217	ALDH2	0.938157351255835	0.0435708752904725	0.9988973527968871	0.14969016266460108	0.8498830697787677	0.05886909372579396	0.0	0.5025174283501161	1.0	0.05073586367157242	0.9812629514260937	0.015298218435321457	1.0	0.044151820294345466	1.0	0.03214562354763749	0.846025	0.004436377153052562
120	7098	TLR3	0.7756917513309451	0.08752904725019364	1.0	0.1063129357087529	0.9924597279613312	0.013749031758326879	0.0	0.5013555383423702	1.0	0.0505422153369481	0.9997058836346732	0.009682416731216111	1.0	0.0435708752904725	1.0	0.032532920216886134	0.845983	0.0024417840379807876
121	5921	RASA1	0.9867258519991167	0.016266460108443067	1.0	0.10379550735863671	0.7810718417693343	0.07300542215336948	0.0	0.5015491866769946	1.0	0.05325329202168862	1.0	0.004453911696359412	1.0	0.042602633617350893	1.0	0.03214562354763749	0.845975	0.0017946295740873808
122	133	ADM	0.8070343744611692	0.07532920216886135	1.0	0.10224632068164213	0.510343935634338	0.13710302091402013	-1.0	0.0	1.0	0.05092951200619675	0.5892082892285115	0.049573973663826494	1.0	0.042602633617350893	1.0	0.03446940356312936	0.843799	0.007135718040342076
123	7054	TH	0.9999934276200474	0.0011618900077459333	1.0	0.1123160340821069	0.9989638582792947	0.003292021688613478	0.0	0.5017428350116189	1.0	0.05325329202168862	0.7247312911240047	0.04066615027110767	1.0	0.0453137103020914	1.0	0.03214562354763749	0.840462	4.710747916576441E-4
124	10628	TXNIP	0.7959455714373413	0.08210689388071263	1.0	0.10302091402013942	0.6774121553049759	0.09566227730441518	-1.0	0.0	1.0	0.05305964368706429	0.40446176825442814	0.06758326878388846	1.0	0.0383423702556158	1.0	0.029821843532145623	0.839689	0.006695192956283291
125	5199	CFP	-1.0	0.0	1.0	0.10824941905499613	0.948385011797285	0.03582494190549961	0.2957415381296712	1.9364833462432224E-4	0.9999615517866141	0.06835786212238575	0.6148911958809191	0.04976762199845081	0.9999336279773561	0.0609992254066615	0.9997671930609597	0.05151045701006971	0.836954	6.063728905953969E-4
126	6490	PMEL	0.03477500467964456	0.20236250968241673	1.0	0.10786212238574748	0.9835246854707774	0.016653756777691712	-1.0	0.0	0.9999771228124431	0.06332300542215337	-1.0	0.0	0.986766644555597	0.10127807900852052	1.0	0.03040278853601859	0.834174	0.011476265576955469
127	958	CD40	0.6991500982517262	0.09817970565453137	1.0	0.10670023237800155	0.9423255412661355	0.03466305189775368	0.0	0.5015491866769946	1.0	0.05112316034082107	0.9999814954692574	0.007358636715724245	1.0	0.04163439194422928	1.0	0.03117738187451588	0.830183	0.0031852853903666656
128	4139	MARK1	0.995552595816395	0.0087141750580945	0.9990357484759143	0.15298218435321456	0.16057597370424279	0.20759101471727343	-1.0	0.0	-1.0	0.0	-1.0	0.0	1.0	0.04608830364058869	0.978164694867609	0.08656080557707203	0.826666	0.017513958638863847
129	22900	CARD8	0.9590974088200703	0.03601859024012394	1.0	0.11096049573973664	0.6234293887490306	0.1192873741285825	-1.0	0.0	-1.0	0.0	0.34695775415188607	0.07397366382649109	1.0	0.04047250193648334	1.0	0.030015491866769946	0.821581	0.009409978608937442
130	9445	ITM2B	0.9717190862025588	0.027885360185902403	1.0	0.10553834237025561	0.9763325208829675	0.026336173508907823	0.5824689212482833	3.872966692486445E-4	0.9797323173538441	0.09527498063516654	0.059441294847019585	0.10069713400464755	0.9999477372304737	0.05538342370255616	1.0	0.03292021688613478	0.821205	4.246469767320571E-4
131	6915	TBXA2R	0.6961876551862101	0.10089078233927189	1.0	0.09992254066615028	0.9304797783062658	0.031564678543764525	0.0	0.5015491866769946	1.0	0.049573973663826494	0.9206246881766653	0.024593338497288925	1.0	0.043377226955848176	0.9999421275721528	0.04163439194422928	0.818405	0.005362124296944493
132	973	CD79A	0.6133240759246776	0.10766847405112316	1.0	0.1001161890007746	0.993889965852045	0.008326878388845856	0.0	0.5013555383423702	1.0	0.04841208365608056	0.9336410692573297	0.02343144848954299	0.9998404092307688	0.05964368706429125	0.9999991921657945	0.03582494190549961	0.817587	0.0034434672303769176
133	3816	KLK1	0.9838159805182959	0.01839659178931061	0.7101154486769672	0.21010844306738963	0.5569451865458751	0.12683965917893106	-1.0	0.0	-1.0	0.0	0.6378647462592297	0.04763749031758327	1.0	0.040278853601859024	1.0	0.030209140201394268	0.814791	0.007995602523611978
134	4547	MTTP	0.7128340755008411	0.10302091402013942	1.0	0.10921766072811774	0.9836254645026457	0.020333075135553835	0.0	0.5021301316808675	1.0	0.049573973663826494	0.8031054151834225	0.0365995352439969	1.0	0.04144074360960496	1.0	0.03195197521301317	0.812446	0.004896159368867892
135	3557	IL1RN	0.9590321765496492	0.032532920216886134	1.0	0.10999225406661503	0.5450308381726536	0.13264910921766074	0.0	0.5013555383423702	1.0	0.05112316034082107	0.9709121243074861	0.017815646785437646	1.0	0.04202168861347792	1.0	0.03040278853601859	0.809372	0.00490232139810165
136	10592	SMC2	0.8956917887514789	0.04976762199845081	0.9749003462905068	0.18919442292796282	0.8053662340726022	0.06545313710302092	-1.0	0.0	0.9786785373172293	0.08849728892331526	0.0	0.5511231603408211	0.9936425408356409	0.08752904725019364	0.9868707473630388	0.06564678543764524	0.805021	0.029331585798673232
137	3818	KLKB1	0.9833173168968965	0.017621998450813324	1.0	0.09953524399690163	0.5296728141209177	0.12470952749806352	0.0	0.5017428350116189	0.9665487548361931	0.09275755228505035	0.9586252280407132	0.018977536793183578	1.0	0.038536018590240126	0.9999918932985821	0.03369481022463207	0.80477	0.004723018080430852
138	1652	DDT	0.5441482428435853	0.12935708752904726	0.9999711216753768	0.121998450813323	0.5082186566526014	0.1411696359411309	-1.0	0.0	-1.0	0.0	-1.0	0.0	0.9999450383961018	0.052285050348567	0.9668997642328765	0.08423702556158016	0.803837	0.041796642954863295
139	2729	GCLC	0.9969134661117982	0.009682416731216111	1.0	0.104570100697134	0.251115963701292	0.2002323780015492	0.2957415381296712	7.74593338497289E-4	1.0	0.05034856700232378	0.8622590189716628	0.031564678543764525	1.0	0.04473276529821844	1.0	0.030983733539891558	0.800754	3.589793033520472E-4
140	3586	IL10	0.942799548526287	0.038729666924864445	1.0	0.09856700232378002	0.44210331548250903	0.14310611928737413	0.0	0.5025174283501161	1.0	0.05480247869868319	1.0	0.006390395042602633	1.0	0.040278853601859024	1.0	0.031564678543764525	0.798113	0.00359622574221774
141	9242	MSC	0.74777216537249	0.09217660728117738	1.0	0.10243996901626647	0.43451199574345006	0.14542989930286598	-1.0	0.0	0.9881736082793925	0.09159566227730441	-1.0	0.0	0.6114447019311089	0.18241673121611154	1.0	0.033113865220759105	0.796984	0.028644386474419026
142	4524	MTHFR	0.955038488564877	0.03292021688613478	1.0	0.10379550735863671	0.556733770373788	0.12490317583268784	0.2957415381296712	3.872966692486445E-4	0.9999057021142037	0.06661502711076685	0.563351493693225	0.05325329202168862	1.0	0.04434546862896979	1.0	0.031758326878388844	0.796347	5.092226018463819E-4
143	114548	NLRP3	0.9214662702862082	0.044926413632842756	1.0	0.09876065065840434	0.6374887189377425	0.10844306738962045	0.0	0.5019364833462432	1.0	0.05092951200619675	0.7983257825329937	0.03408210689388071	1.0	0.041053446940356314	1.0	0.03040278853601859	0.794661	0.006224555296504453
144	7306	TYRP1	0.9930293604280227	0.013555383423702556	1.0	0.10437645236250968	0.9849571939304281	0.01839659178931061	0.0	0.5017428350116189	1.0	0.054221533694810226	0.3791275158787768	0.07010069713400464	0.9999992817288585	0.04434546862896979	1.0	0.029240898528272656	0.79464	0.002814302505573907
145	10899	JTB	0.8444827106295077	0.0704879938032533	1.0	0.10147172734314484	0.669489831433163	0.09159566227730441	-1.0	0.0	0.7357202699690583	0.10766847405112316	-1.0	0.0	0.5175341747857243	0.19713400464756003	0.9999616297714071	0.039310611928737416	0.794532	0.02528558858399177
146	189	AGXT	0.9843949382577131	0.0226568551510457	1.0	0.10786212238574748	0.9265590175683114	0.04589465530596437	0.0	0.5017428350116189	0.9963378407257613	0.08636715724244771	0.4381224983942853	0.07397366382649109	0.999992110723126	0.052672347017815646	1.0	0.03117738187451588	0.793176	0.006511695716772348
147	79823	CAMKMT	0.1271204214686364	0.18861347792408986	1.0	0.0966305189775368	0.5101994630199863	0.1272269558481797	-1.0	0.0	1.0	0.04221533694810225	0.9343910645652336	0.020139426800929512	0.9621530289159109	0.10999225406661503	1.0	0.02691711851278079	0.790552	0.008316483508429728
148	11202	KLK8	0.9833173168968965	0.022463206816421378	1.0	0.11270333075135554	0.44210331548250903	0.15646785437645236	-1.0	0.0	0.9991833278083684	0.07958946553059644	0.11174099272055137	0.10689388071262587	0.999916624475331	0.06603408210689388	0.9946253550630861	0.06990704879938033	0.790127	0.012066279240356859
149	3308	HSPA4	0.9235629589219141	0.04473276529821844	1.0	0.09876065065840434	0.5950084597825358	0.11057319907048799	-1.0	0.0	1.0	0.05170410534469404	0.0	0.5542215336948102	1.0	0.038536018590240126	1.0	0.03272656855151046	0.788368	0.012654365000597245
150	6356	CCL11	0.8775161323160034	0.0592563903950426	1.0	0.10398915569326103	0.4158413079992892	0.15975987606506584	0.0	0.5013555383423702	0.9999866116271972	0.06158017041053447	0.9958726359911689	0.011812548412083656	1.0	0.04144074360960496	1.0	0.027304415182029435	0.786152	0.005661988470767376
151	3952	LEP	0.8310440955987416	0.07010069713400464	1.0	0.10224632068164213	0.44210331548250903	0.14504260263361735	0.0	0.5021301316808675	1.0	0.04473276529821844	0.9999362298139208	0.008520526723470178	1.0	0.04434546862896979	1.0	0.033113865220759105	0.784136	0.005002381029724723
152	8288	EPX	0.9960239362396228	0.009488768396591789	1.0	0.11541440743609604	0.5044351606376434	0.1506584043377227	0.0	0.5023237800154918	0.997150227354622	0.08946553059643687	0.7740642925837705	0.03989155693261038	0.9999895395633885	0.05131680867544539	1.0	0.0313710302091402	0.783958	0.0060090821467427835
153	59067	IL21	0.8960054129962876	0.05170410534469404	1.0	0.10515104570100697	0.4158413079992892	0.15917893106119288	0.0	0.5013555383423702	1.0	0.05305964368706429	0.9585560981921393	0.017815646785437646	1.0	0.039310611928737416	1.0	0.027304415182029435	0.783801	0.005835070258622288
154	3925	STMN1	0.3780563784495986	0.16382649109217662	1.0	0.104570100697134	0.7902204587871049	0.07184353214562354	-1.0	0.0	0.9958673604561838	0.08772269558481798	0.2954008544687117	0.07436096049573973	1.0	0.045507358636715727	1.0	0.03117738187451588	0.779935	0.010726054269939223
155	4860	PNP	0.8308559469396972	0.07862122385747483	1.0	0.10670023237800155	0.5950084597825358	0.12257939581719597	0.0	0.5011618900077459	1.0	0.053446940356312936	0.7893396092945414	0.03582494190549961	0.9965122575414236	0.08075135553834237	1.0	0.03292021688613478	0.776465	0.011287758252316094
156	171017	ZNF384	0.5999857747491034	0.12703330751355538	1.0	0.10747482571649884	0.1427942170734001	0.2393493415956623	-1.0	0.0	0.999296104980741	0.0853989155693261	-1.0	0.0	0.9930272831010969	0.09430673896204493	0.917593376393997	0.1028272656855151	0.77545	0.04598568942891179
157	1392	CRH	0.9760487362480204	0.02420604182804028	1.0	0.10224632068164213	0.966398366874899	0.03117738187451588	0.0	0.5011618900077459	1.0	0.05247869868319133	0.22177382529332532	0.0853989155693261	1.0	0.0470565453137103	1.0	0.03408210689388071	0.770528	0.004909258439750541
158	72	ACTG2	0.767362827084994	0.08965917893106119	0.9980849893180659	0.14794732765298219	0.9046816705773362	0.04318357862122386	0.0	0.5013555383423702	-1.0	0.0	0.6959646911429982	0.04124709527498063	1.0	0.04202168861347792	0.9999888632327368	0.037761425251742836	0.766583	0.012956295392092976
159	151	ADRA2B	0.8973993168567307	0.052285050348567	1.0	0.1036018590240124	0.4528950677861902	0.14523625096824166	0.0	0.5015491866769946	1.0	0.04841208365608056	0.7818519533456422	0.038729666924864445	1.0	0.041053446940356314	1.0	0.028272656855151047	0.766519	0.007485365401348587
160	30009	TBX21	0.24649982650921315	0.19171185127807902	1.0	0.1080557707203718	0.8704761976291138	0.05712625871417506	0.0	0.5019364833462432	1.0	0.055770720371804805	0.9977058629812191	0.015298218435321457	1.0	0.046475600309837335	1.0	0.03427575522850503	0.764336	0.007315829904671278
161	23152	CIC	0.45310248327883607	0.14329976762199845	1.0	0.10224632068164213	0.14674735253154253	0.20662277304415183	-1.0	0.0	0.9874335749754821	0.08772269558481798	-1.0	0.0	0.954550558922681	0.12277304415182029	1.0	0.03350116189000774	0.756972	0.03283627506863529
162	7222	TRPC3	0.7001588846225918	0.10050348567002323	1.0	0.10476374903175832	0.4528950677861902	0.13981409759876065	0.0	0.5015491866769946	0.9996641025339841	0.07087529047250193	0.8982882096510099	0.024786986831913247	1.0	0.040278853601859024	0.999858284459773	0.044151820294345466	0.756358	0.01077045274823274
163	372	ARCN1	0.25592138930325536	0.16963594113090627	0.9999944169014059	0.11347792408985283	0.9777586706436731	0.021107668474051124	-1.0	0.0	1.0	0.046475600309837335	0.059441294847019585	0.09624322230828815	0.9906284115587254	0.09217660728117738	1.0	0.030790085205267236	0.754821	0.007932236849689689
164	6532	SLC6A4	0.9955929473883309	0.009682416731216111	1.0	0.10515104570100697	0.9908842948363608	0.0156855151045701	0.0	0.5011618900077459	1.0	0.05170410534469404	0.0	0.5555770720371804	1.0	0.04279628195197521	1.0	0.02865995352439969	0.74831	0.00493597042197691
165	717	C2	0.982899806001314	0.02343144848954299	1.0	0.10340821068938807	0.5044351606376434	0.14000774593338497	0.0	0.5013555383423702	-1.0	0.0	0.7207099983681337	0.047443841982958944	1.0	0.04318357862122386	0.9999948071982219	0.038536018590240126	0.744006	0.011414654544929959
166	10960	LMAN2	0.7040801545244164	0.09953524399690163	0.9999544562801866	0.12683965917893106	0.9476141304357655	0.03350116189000774	-1.0	0.0	-1.0	0.0	0.059441294847019585	0.0983733539891557	0.9998543349437943	0.05615801704105345	-1.0	0.0	0.742189	0.023691680246382574
167	410	ARSA	0.510815154966916	0.13962044926413633	0.9999984996505153	0.10999225406661503	0.9996325842888003	0.0029047250193648335	0.0	0.5021301316808675	0.9999911542602182	0.061967467079783116	0.4230817020378198	0.06797056545313711	0.9986523988971907	0.0749419054996127	1.0	0.030015491866769946	0.741522	0.00443380061226073
168	7291	TWIST1	0.9788342857497024	0.02188226181254841	1.0	0.10418280402788536	0.14674735253154253	0.20662277304415183	0.0	0.5013555383423702	1.0	0.05325329202168862	0.7296126046370132	0.03756777691711851	1.0	0.04066615027110767	1.0	0.031758326878388844	0.7319	0.006592171890409726
169	1113	CHGA	0.03477500467964456	0.20333075135553835	1.0	0.10340821068938807	0.9960090459845945	0.008907823392718823	-1.0	0.0	1.0	0.05325329202168862	0.08711538088847809	0.10224632068164213	1.0	0.043377226955848176	1.0	0.030015491866769946	0.731129	0.0046941928899895125
170	889	KRIT1	0.9056710956112385	0.04918667699457785	1.0	0.10089078233927189	0.5912470740440728	0.11560805577072038	0.0	0.5013555383423702	1.0	0.04899302865995352	0.3200887547571554	0.0704879938032533	1.0	0.04202168861347792	1.0	0.030983733539891558	0.727126	0.008709413474755845
171	1431	CS	0.33459218492206577	0.17195972114639815	0.9971906975724307	0.16382649109217662	0.8581781406450724	0.06700232378001549	-1.0	0.0	0.7573095122459261	0.11328427575522851	0.059441294847019585	0.10418280402788536	0.9999315056096678	0.05557707203718048	0.9999684794168666	0.03969790859798606	0.71523	0.018537010323305014
172	1351	COX8A	0.4271508337449558	0.1411696359411309	1.0	0.1001161890007746	0.7881052267305243	0.0704879938032533	-1.0	0.0	-1.0	0.0	0.72162925851071	0.038536018590240126	0.34822276702632493	0.23760650658404336	1.0	0.029047250193648334	0.714185	0.01916829651762675
173	283	ANG	0.9992783851698519	0.004260263361735089	1.0	0.10437645236250968	0.9989470040816095	0.006003098373353989	0.0	0.5015491866769946	-1.0	0.0	0.0	0.5538342370255616	1.0	0.044151820294345466	1.0	0.0296281951975213	0.714033	0.004152233500192004
174	5132	PDC	0.72404926907641	0.09876065065840434	1.0	0.10437645236250968	0.4162057455474669	0.15782339271882262	-1.0	0.0	1.0	0.05170410534469404	0.0	0.5540278853601859	0.8445329099129018	0.15472501936483346	1.0	0.031564678543764525	0.712113	0.032390733474189415
175	3291	HSD11B2	0.9654086135641466	0.027498063516653758	1.0	0.10030983733539892	0.7144804467590843	0.09353214562354764	0.0	0.5021301316808675	1.0	0.053640588690937255	0.0	0.5534469403563129	1.0	0.0400852052672347	1.0	0.03272656855151046	0.709987	0.014308948331779203
176	501	ALDH7A1	0.4271508079563464	0.15375677769171184	0.9999934639100921	0.11831913245546088	0.8581781406450724	0.060611928737412855	0.2957415381296712	1.0E-6	0.33965527506482807	0.12316034082106894	0.8010903349325162	0.036986831913245546	0.9369067153163413	0.13226181254841207	1.0	0.03369481022463207	0.70734	1.177568343385671E-4
177	6741	SSB	0.39478949502218685	0.15472501936483346	0.9999723640764021	0.12354763749031758	0.5128314753208818	0.1332300542215337	-1.0	0.0	1.0	0.05092951200619675	0.0	0.5532532920216886	1.0	0.04221533694810225	1.0	0.027885360185902403	0.701085	0.022621545225236184
178	56729	RETN	0.752880506637016	0.09624322230828815	1.0	0.10766847405112316	0.5569451865458751	0.12993803253292022	0.0	0.5011618900077459	1.0	0.05112316034082107	0.2897211330899585	0.07920216886134779	1.0	0.039310611928737416	1.0	0.031758326878388844	0.699944	0.012419634382666245
179	51517	NCKIPSD	0.6124147511443918	0.12122385747482571	1.0	0.10340821068938807	0.4784644436334954	0.1384585592563904	-1.0	0.0	0.7545725488835214	0.11638264910921767	0.08711538088847809	0.09624322230828815	0.9667530858821107	0.1140588690937258	1.0	0.0313710302091402	0.699903	0.021067154617760986
180	339345	NANOS2	0.6093492671686263	0.12490317583268784	1.0	0.10534469403563129	0.5489785827492826	0.13458559256390396	-1.0	0.0	0.9996589644300429	0.07416731216111541	-1.0	0.0	0.0	0.627420604182804	1.0	0.03214562354763749	0.692998	0.04562585851221701
181	1371	CPOX	0.8407593351545617	0.0749419054996127	0.9999996045442914	0.10979860573199071	0.6841038852847815	0.09798605731990705	0.2957415381296712	1.9364833462432224E-4	0.7812297784795895	0.11463981409759876	0.0	0.5567389620449265	0.9025152472175004	0.14252517428350117	1.0	0.03446940356312936	0.688044	0.002533320877671441
182	3779	KCNMB1	0.26859511332807057	0.17505809450038728	1.0	0.10069713400464755	0.5881105932579151	0.11212238574748257	0.0	0.5011618900077459	0.9999856859072127	0.0609992254066615	0.6949980743068205	0.044151820294345466	0.9987155013311022	0.07087529047250193	0.9425363936206627	0.09740511231603408	0.686618	0.022697008036230204
183	28	ABO	0.27692666961806683	0.1725406661502711	0.9912402254116022	0.17563903950426027	0.8467525857030468	0.06177381874515879	-1.0	0.0	-1.0	0.0	0.0	0.5557707203718047	1.0	0.04589465530596437	1.0	0.033113865220759105	0.68582	0.037699688357961336
184	55835	CENPJ	0.8591874236023995	0.06661502711076685	1.0	0.10321456235476376	0.6057793425202326	0.11890007745933386	0.0	0.5011618900077459	1.0	0.053446940356312936	0.0	0.5569326103795508	0.9997134588111368	0.06855151045701006	0.9999931634261741	0.03408210689388071	0.683084	0.02644559844623595
185	133482	SLCO6A1	0.01	0.2228892331525949	0.9672533126878347	0.19268009295120062	0.4528950677861902	0.14310611928737413	-1.0	0.0	-1.0	0.0	-1.0	0.0	0.9381727358735643	0.11967467079783115	1.0	0.030015491866769946	0.673664	0.05720125589020819
186	1831	TSC22D3	0.40566684795411806	0.14872192099147946	1.0	0.10089078233927189	0.226524442857459	0.1942292796281952	-1.0	0.0	1.0	0.049573973663826494	0.0	0.5532532920216886	1.0	0.03563129357087529	0.9999801670880749	0.03117738187451588	0.661739	0.023037707939149832
187	5172	SLC26A4	0.01	0.22153369481022464	1.0	0.10127807900852052	0.9489502002075213	0.029047250193648334	0.2957415381296712	1.9364833462432224E-4	1.0	0.05092951200619675	0.0	0.5571262587141751	0.9997032093228362	0.0644848954298993	1.0	0.029240898528272656	0.6568	0.001172103390389423
188	55729	ATF7IP	0.3204782851410741	0.1706041828040279	1.0	0.10127807900852052	0.5880372599840877	0.11289697908597986	-1.0	0.0	-1.0	0.0	0.0	0.5536405886909372	0.9959678331817781	0.08171959721146398	1.0	0.032532920216886134	0.650748	0.046996074667931986
189	4810	NHS	-1.0	0.0	0.9372573021507138	0.2029434546862897	0.8662052786037364	0.05867544539116964	0.0	0.5015491866769946	0.7796638541134324	0.11154144074360961	-1.0	0.0	0.2993169155561395	0.24728892331525948	0.9997827992905575	0.04589465530596437	0.647038	0.06675933952450752
190	2960	GTF2E1	0.37155402013522604	0.1671185127807901	0.9999235529392123	0.1351665375677769	0.43451199574345006	0.1524012393493416	-1.0	0.0	-1.0	0.0	0.4188429180342104	0.07126258714175059	1.0	0.04279628195197521	-1.0	0.0	0.644967	0.04291423620426771
191	2117	ETV3	0.7343710344582702	0.09934159566227731	1.0	0.10166537567776918	0.5128314753208818	0.13381099922540665	-1.0	0.0	-1.0	0.0	0.0	0.5561580170410535	0.9300958947558601	0.1297443841982959	0.6764556060566536	0.14329976762199845	0.642292	0.08301986532582672
192	7504	XK	0.03477500467964456	0.19887683965917893	1.0	0.11018590240123935	0.30588359445216207	0.17486444616576297	0.0	0.5013555383423702	0.9999858516195252	0.06254841208365608	0.7205978989131173	0.04202168861347792	0.9925860723655298	0.08907823392718822	0.9993502560643505	0.054221533694810226	0.631647	0.025047317464956254
193	3664	IRF6	0.24726797552336066	0.18687064291247096	1.0	0.104570100697134	0.5950084597825358	0.1202556158017041	0.0	0.5017428350116189	1.0	0.05615801704105345	0.1560397192081209	0.0861735089078234	1.0	0.04163439194422928	0.9999851116137027	0.03543764523625097	0.624788	0.017195607069803054
194	51477	ISYNA1	0.15102882478806018	0.18861347792408986	0.9999833703722973	0.12064291247095275	0.1326145272201541	0.2263749031758327	-1.0	0.0	-1.0	0.0	0.5104346349481044	0.05848179705654531	0.9170448312311894	0.13555383423702555	1.0	0.031758326878388844	0.618518	0.03501454725219999
195	55034	MOCOS	0.7914121226191926	0.09256390395042603	1.0	0.11192873741285825	0.1326145272201541	0.2360573199070488	-1.0	0.0	-1.0	0.0	0.0	0.5586754453911696	0.7652810944943977	0.17912470952749807	0.9997607218764605	0.0505422153369481	0.614845	0.0795288416727622
196	1993	ELAVL2	0.39482352713569246	0.156855151045701	0.9978204232611666	0.15104570100697134	0.43451199574345006	0.14717273431448488	-1.0	0.0	-1.0	0.0	0.0	0.5538342370255616	0.8198257348710953	0.1576297443841983	0.999972666551499	0.0383423702556158	0.607826	0.07791281568701658
197	57380	MRS2	0.01	0.2168861347792409	0.9848504505892924	0.17893106119287375	0.7091386784088476	0.09178931061192874	-1.0	0.0	-1.0	0.0	0.0	0.5546088303640588	0.9373837318547585	0.12064291247095275	0.9999998249376696	0.030983733539891558	0.606895	0.06619934729730192
198	23151	GRAMD4	0.0	0.6121223857474826	0.6827255750540351	0.21049573973663827	0.7091386784088476	0.09798605731990705	-1.0	0.0	-1.0	0.0	-1.0	0.0	0.6095918018929262	0.19190549961270334	0.9959059351473722	0.062161115414407435	0.599472	0.11727737842649344
199	4184	SMCP	0.03477500467964456	0.1994577846630519	0.9902844047593002	0.17873741285824943	0.6278605408198213	0.11328427575522851	-1.0	0.0	-1.0	0.0	-1.0	0.0	0.2981514166184442	0.24186676994577846	0.990302318848872	0.0731990704879938	0.588275	0.08917698193726276
200	2245	FGD1	0.5581000434447305	0.13729666924864445	1.0	0.10611928737412858	0.4815514828697204	0.14852827265685514	0.0	0.5017428350116189	-1.0	0.0	0.21418022838178508	0.0826878388845856	0.8594924644079817	0.15627420604182804	0.9614725744133028	0.08752904725019364	0.582114	0.058567684234084205
201	5554	PRH1	0.03477500467964456	0.20507358636715725	-1.0	0.0	0.4025669104369384	0.16615027110766847	-1.0	0.0	-1.0	0.0	0.42782688047054696	0.06642137877614253	1.0	0.03989155693261038	1.0	0.03117738187451588	0.573034	0.025523475713174704
202	5555	PRH2	0.03477500467964456	0.20333075135553835	-1.0	0.0	0.4025669104369384	0.16731216111541442	-1.0	0.0	-1.0	0.0	0.42782688047054696	0.07436096049573973	1.0	0.045507358636715727	1.0	0.029240898528272656	0.573034	0.02741125905462538
203	2961	GTF2E2	0.25592138930323793	0.18609604957397366	0.9995419561164405	0.1374903175832688	0.5880372599840877	0.11890007745933386	-1.0	0.0	0.15852765415985354	0.12257939581719597	0.4188429180342104	0.06797056545313711	0.9995303575093941	0.061967467079783116	-1.0	0.0	0.570067	0.037606451738692925
204	140738	TMEM37	0.01	0.2360573199070488	0.9971814565231555	0.1663439194422928	0.2917527599254076	0.18977536793183578	-1.0	0.0	-1.0	0.0	-1.0	0.0	0.6229866618478284	0.20507358636715725	0.41184475133928855	0.1715724244771495	0.466753	0.14316721310815883
205	5542	PRB1	0.0	0.6158017041053447	0.0	0.6130906274206042	0.0	0.6190937257939582	-1.0	0.0	-1.0	0.0	0.42782688047054696	0.07397366382649109	0.9820794237937077	0.09895429899302866	0.9997162076701256	0.04899302865995352	0.401604	0.152965096972405
