# Supplementary material for: Novel candidate genes important for asthma and hypertension comorbidity revealed from associative gene networks
Source: BMC Med Genomics. 2018 Feb 13;11(Suppl 1):15. doi: 10.1186/s12920-018-0331-4 (PMC6389037; doi:10.1186/s12920-018-0331-4)
Supplement: Supplementary file 5 — Criterion 3 results. (XLSX 18 kb) [file 12920_2018_331_MOESM5_ESM.xlsx]

## Sheet: GO BP
Rank	GeneID	Gene	# of enriched GO biological processes for common asthma/hypertension network	# of enriched GO biological processes for gentic regulatory asthma/hypertension network	Average of columns C and D	Sum of columns C and D	Enriched GO biological processes for common asthma/hypertension network	Enriched GO biological processes for gentic regulatory asthma/hypertension network
1	3569	IL6	24	27	25.5	51	GO:0051384~response to glucocorticoid; GO:0051592~response to calcium ion; GO:0043200~response to amino acid; GO:0051092~positive regulation of NF-kappaB transcription factor activity; GO:0045944~positive regulation of transcription from RNA polymerase II promoter; GO:0007568~aging; GO:0045429~positive regulation of nitric oxide biosynthetic process; GO:0071222~cellular response to lipopolysaccha…	GO:0051384~response to glucocorticoid; GO:0009408~response to heat; GO:0070374~positive regulation of ERK1 and ERK2 cascade; GO:0051091~positive regulation of sequence-specific DNA binding transcription factor activity; GO:0042102~positive regulation of T cell proliferation; GO:0051092~positive regulation of NF-kappaB transcription factor activity; GO:0001878~response to yeast; GO:0045429~positiv…
2	7040	TGFB1	19	22	20.5	41	GO:0001666~response to hypoxia; GO:0051092~positive regulation of NF-kappaB transcription factor activity; GO:0010629~negative regulation of gene expression; GO:0045944~positive regulation of transcription from RNA polymerase II promoter; GO:0007568~aging; GO:0071260~cellular response to mechanical stimulus; GO:0008284~positive regulation of cell proliferation; GO:0031663~lipopolysaccharide-media…	GO:0001666~response to hypoxia; GO:0070374~positive regulation of ERK1 and ERK2 cascade; GO:0051092~positive regulation of NF-kappaB transcription factor activity; GO:0007568~aging; GO:0045944~positive regulation of transcription from RNA polymerase II promoter; GO:0071260~cellular response to mechanical stimulus; GO:0008284~positive regulation of cell proliferation; GO:0031663~lipopolysaccharide…
3	3553	IL1B	18	18	18	36	GO:0035690~cellular response to drug; GO:0051092~positive regulation of NF-kappaB transcription factor activity; GO:0045944~positive regulation of transcription from RNA polymerase II promoter; GO:0045429~positive regulation of nitric oxide biosynthetic process; GO:0071260~cellular response to mechanical stimulus; GO:0007267~cell-cell signaling; GO:0031663~lipopolysaccharide-mediated signaling pa…	GO:0035690~cellular response to drug; GO:0051091~positive regulation of sequence-specific DNA binding transcription factor activity; GO:0007566~embryo implantation; GO:0042102~positive regulation of T cell proliferation; GO:0051092~positive regulation of NF-kappaB transcription factor activity; GO:0045429~positive regulation of nitric oxide biosynthetic process; GO:0045944~positive regulation of …
3	7124	TNF	16	20	18	36	GO:0051384~response to glucocorticoid; GO:0051092~positive regulation of NF-kappaB transcription factor activity; GO:0010629~negative regulation of gene expression; GO:0045944~positive regulation of transcription from RNA polymerase II promoter; GO:0045429~positive regulation of nitric oxide biosynthetic process; GO:0071222~cellular response to lipopolysaccharide; GO:0031663~lipopolysaccharide-me…	GO:0051384~response to glucocorticoid; GO:0070374~positive regulation of ERK1 and ERK2 cascade; GO:0051091~positive regulation of sequence-specific DNA binding transcription factor activity; GO:0051092~positive regulation of NF-kappaB transcription factor activity; GO:0045429~positive regulation of nitric oxide biosynthetic process; GO:0045944~positive regulation of transcription from RNA polymer…
4	207	AKT1	14	17	15.5	31	GO:0010629~negative regulation of gene expression; GO:0045944~positive regulation of transcription from RNA polymerase II promoter; GO:0007568~aging; GO:0045429~positive regulation of nitric oxide biosynthetic process; GO:0071260~cellular response to mechanical stimulus; GO:0031663~lipopolysaccharide-mediated signaling pathway; GO:0043491~protein kinase B signaling; GO:0006954~inflammatory respon…	GO:0009408~response to heat; GO:0051091~positive regulation of sequence-specific DNA binding transcription factor activity; GO:0045429~positive regulation of nitric oxide biosynthetic process; GO:0007568~aging; GO:0045944~positive regulation of transcription from RNA polymerase II promoter; GO:0042593~glucose homeostasis; GO:0071260~cellular response to mechanical stimulus; GO:0031663~lipopolysac…
5	6347	CCL2	14	14	14	28	GO:0001666~response to hypoxia; GO:0035690~cellular response to drug; GO:0043200~response to amino acid; GO:0050729~positive regulation of inflammatory response; GO:0007568~aging; GO:0001525~angiogenesis; GO:0071222~cellular response to lipopolysaccharide; GO:0031663~lipopolysaccharide-mediated signaling pathway; GO:0043491~protein kinase B signaling; GO:0006954~inflammatory response; GO:0045471~…	GO:0001666~response to hypoxia; GO:0009408~response to heat; GO:0035690~cellular response to drug; GO:0070374~positive regulation of ERK1 and ERK2 cascade; GO:0050729~positive regulation of inflammatory response; GO:0007568~aging; GO:0001525~angiogenesis; GO:0071222~cellular response to lipopolysaccharide; GO:0031663~lipopolysaccharide-mediated signaling pathway; GO:0043491~protein kinase B signa…
6	3565	IL4	13	14	13.5	27	GO:0007584~response to nutrient; GO:0045944~positive regulation of transcription from RNA polymerase II promoter; GO:0002674~negative regulation of acute inflammatory response; GO:0042493~response to drug; GO:0043066~negative regulation of apoptotic process; GO:0051091~positive regulation of sequence-specific DNA binding transcription factor activity; GO:0045471~response to ethanol; GO:0045893~po…	GO:0051091~positive regulation of sequence-specific DNA binding transcription factor activity; GO:0042102~positive regulation of T cell proliferation; GO:0030890~positive regulation of B cell proliferation; GO:0045944~positive regulation of transcription from RNA polymerase II promoter; GO:0042493~response to drug; GO:0007584~response to nutrient; GO:0043066~negative regulation of apoptotic proce…
6	3586	IL10	13	14	13.5	27	GO:0051384~response to glucocorticoid; GO:0045944~positive regulation of transcription from RNA polymerase II promoter; GO:0007568~aging; GO:0071222~cellular response to lipopolysaccharide; GO:0007267~cell-cell signaling; GO:0042493~response to drug; GO:0006954~inflammatory response; GO:0043066~negative regulation of apoptotic process; GO:0051091~positive regulation of sequence-specific DNA bindi…	GO:0051384~response to glucocorticoid; GO:0051091~positive regulation of sequence-specific DNA binding transcription factor activity; GO:0007568~aging; GO:0045944~positive regulation of transcription from RNA polymerase II promoter; GO:0046427~positive regulation of JAK-STAT cascade; GO:0071222~cellular response to lipopolysaccharide; GO:0007267~cell-cell signaling; GO:0042493~response to drug; G…
7	1956	EGFR	12	13	12.5	25	GO:0035690~cellular response to drug; GO:0051592~response to calcium ion; GO:0050729~positive regulation of inflammatory response; GO:0045944~positive regulation of transcription from RNA polymerase II promoter; GO:0045429~positive regulation of nitric oxide biosynthetic process; GO:0071260~cellular response to mechanical stimulus; GO:0008284~positive regulation of cell proliferation; GO:0032930~…	GO:0035690~cellular response to drug; GO:0070374~positive regulation of ERK1 and ERK2 cascade; GO:0050729~positive regulation of inflammatory response; GO:0045429~positive regulation of nitric oxide biosynthetic process; GO:0045944~positive regulation of transcription from RNA polymerase II promoter; GO:0071260~cellular response to mechanical stimulus; GO:0008284~positive regulation of cell proli…
7	3952	LEP	12	13	12.5	25	GO:0001666~response to hypoxia; GO:0001525~angiogenesis; GO:0008284~positive regulation of cell proliferation; GO:0032355~response to estradiol; GO:0043066~negative regulation of apoptotic process; GO:0045471~response to ethanol; GO:0007565~female pregnancy; GO:0014823~response to activity; GO:0032868~response to insulin; GO:0008217~regulation of blood pressure; GO:0042102~positive regulation of …	GO:0001666~response to hypoxia; GO:0042102~positive regulation of T cell proliferation; GO:0042593~glucose homeostasis; GO:0001525~angiogenesis; GO:0046427~positive regulation of JAK-STAT cascade; GO:0008284~positive regulation of cell proliferation; GO:0032355~response to estradiol; GO:0043066~negative regulation of apoptotic process; GO:0045471~response to ethanol; GO:0007565~female pregnancy; …
7	5743	PTGS2	13	12	12.5	25	GO:0051384~response to glucocorticoid; GO:0098869~cellular oxidant detoxification; GO:0045429~positive regulation of nitric oxide biosynthetic process; GO:0001525~angiogenesis; GO:0071260~cellular response to mechanical stimulus; GO:0042493~response to drug; GO:0006954~inflammatory response; GO:0032355~response to estradiol; GO:0032496~response to lipopolysaccharide; GO:0048661~positive regulatio…	GO:0051384~response to glucocorticoid; GO:0007566~embryo implantation; GO:0045429~positive regulation of nitric oxide biosynthetic process; GO:0001525~angiogenesis; GO:0071260~cellular response to mechanical stimulus; GO:0042493~response to drug; GO:0006954~inflammatory response; GO:0032355~response to estradiol; GO:0032496~response to lipopolysaccharide; GO:0048661~positive regulation of smooth …
8	1906	EDN1	13	11	12	24	GO:0035690~cellular response to drug; GO:0043200~response to amino acid; GO:0045944~positive regulation of transcription from RNA polymerase II promoter; GO:0045429~positive regulation of nitric oxide biosynthetic process; GO:0007267~cell-cell signaling; GO:0008284~positive regulation of cell proliferation; GO:0051091~positive regulation of sequence-specific DNA binding transcription factor activ…	GO:0035690~cellular response to drug; GO:0051091~positive regulation of sequence-specific DNA binding transcription factor activity; GO:0045429~positive regulation of nitric oxide biosynthetic process; GO:0045944~positive regulation of transcription from RNA polymerase II promoter; GO:0007267~cell-cell signaling; GO:0008284~positive regulation of cell proliferation; GO:0032496~response to lipopol…
8	5728	PTEN	11	13	12	24	GO:0007584~response to nutrient; GO:0007568~aging; GO:0001525~angiogenesis; GO:0008284~positive regulation of cell proliferation; GO:0042493~response to drug; GO:0043491~protein kinase B signaling; GO:0032355~response to estradiol; GO:0043066~negative regulation of apoptotic process; GO:0051091~positive regulation of sequence-specific DNA binding transcription factor activity; GO:0045471~response…	GO:0070374~positive regulation of ERK1 and ERK2 cascade; GO:0051091~positive regulation of sequence-specific DNA binding transcription factor activity; GO:0007568~aging; GO:0001525~angiogenesis; GO:0008284~positive regulation of cell proliferation; GO:0042493~response to drug; GO:0007584~response to nutrient; GO:0043491~protein kinase B signaling; GO:0032355~response to estradiol; GO:0043066~nega…
9	133	ADM	12	11	11.5	23	GO:0051384~response to glucocorticoid; GO:0001666~response to hypoxia; GO:0007568~aging; GO:0007267~cell-cell signaling; GO:0008284~positive regulation of cell proliferation; GO:0045766~positive regulation of angiogenesis; GO:0032496~response to lipopolysaccharide; GO:0050829~defense response to Gram-negative bacterium; GO:0007565~female pregnancy; GO:0001878~response to yeast; GO:0032868~respons…	GO:0051384~response to glucocorticoid; GO:0001666~response to hypoxia; GO:0001878~response to yeast; GO:0007568~aging; GO:0007267~cell-cell signaling; GO:0008284~positive regulation of cell proliferation; GO:0045766~positive regulation of angiogenesis; GO:0032496~response to lipopolysaccharide; GO:0050830~defense response to Gram-positive bacterium; GO:0007565~female pregnancy; GO:0045909~positiv…
9	3458	IFNG	11	12	11.5	23	GO:0010629~negative regulation of gene expression; GO:0045944~positive regulation of transcription from RNA polymerase II promoter; GO:0045429~positive regulation of nitric oxide biosynthetic process; GO:0071222~cellular response to lipopolysaccharide; GO:0008284~positive regulation of cell proliferation; GO:0042493~response to drug; GO:0045080~positive regulation of chemokine biosynthetic proces…	GO:0042102~positive regulation of T cell proliferation; GO:0045429~positive regulation of nitric oxide biosynthetic process; GO:0045944~positive regulation of transcription from RNA polymerase II promoter; GO:0071222~cellular response to lipopolysaccharide; GO:0008284~positive regulation of cell proliferation; GO:0042493~response to drug; GO:0045080~positive regulation of chemokine biosynthetic p…
9	7422	VEGFA	10	13	11.5	23	GO:0001666~response to hypoxia; GO:0045944~positive regulation of transcription from RNA polymerase II promoter; GO:0001525~angiogenesis; GO:0008284~positive regulation of cell proliferation; GO:0043066~negative regulation of apoptotic process; GO:0050731~positive regulation of peptidyl-tyrosine phosphorylation; GO:0045766~positive regulation of angiogenesis; GO:0010628~positive regulation of gen…	GO:0001666~response to hypoxia; GO:0070374~positive regulation of ERK1 and ERK2 cascade; GO:0045944~positive regulation of transcription from RNA polymerase II promoter; GO:0001525~angiogenesis; GO:0008284~positive regulation of cell proliferation; GO:0001934~positive regulation of protein phosphorylation; GO:0043066~negative regulation of apoptotic process; GO:0050731~positive regulation of pept…
10	958	CD40	9	12	10.5	21	GO:0051092~positive regulation of NF-kappaB transcription factor activity; GO:0045944~positive regulation of transcription from RNA polymerase II promoter; GO:0071260~cellular response to mechanical stimulus; GO:0071222~cellular response to lipopolysaccharide; GO:0043491~protein kinase B signaling; GO:0006954~inflammatory response; GO:0032496~response to lipopolysaccharide; GO:0006955~immune resp…	GO:0051092~positive regulation of NF-kappaB transcription factor activity; GO:0030890~positive regulation of B cell proliferation; GO:0045944~positive regulation of transcription from RNA polymerase II promoter; GO:0071260~cellular response to mechanical stimulus; GO:0071222~cellular response to lipopolysaccharide; GO:0043491~protein kinase B signaling; GO:0006954~inflammatory response; GO:000193…
10	3630	INS	11	10	10.5	21	GO:0051092~positive regulation of NF-kappaB transcription factor activity; GO:0045429~positive regulation of nitric oxide biosynthetic process; GO:0002674~negative regulation of acute inflammatory response; GO:0007267~cell-cell signaling; GO:0008284~positive regulation of cell proliferation; GO:0050731~positive regulation of peptidyl-tyrosine phosphorylation; GO:0006953~acute-phase response; GO:0…	GO:0051092~positive regulation of NF-kappaB transcription factor activity; GO:0045429~positive regulation of nitric oxide biosynthetic process; GO:0042593~glucose homeostasis; GO:0007267~cell-cell signaling; GO:0008284~positive regulation of cell proliferation; GO:0006953~acute-phase response; GO:0050731~positive regulation of peptidyl-tyrosine phosphorylation; GO:0010628~positive regulation of g…
11	847	CAT	11	8	9.5	19	GO:0001666~response to hypoxia; GO:0098869~cellular oxidant detoxification; GO:0051092~positive regulation of NF-kappaB transcription factor activity; GO:0007568~aging; GO:0042542~response to hydrogen peroxide; GO:0042493~response to drug; GO:0032355~response to estradiol; GO:0043066~negative regulation of apoptotic process; GO:0045471~response to ethanol; GO:0014823~response to activity; GO:0032…	GO:0001666~response to hypoxia; GO:0051092~positive regulation of NF-kappaB transcription factor activity; GO:0007568~aging; GO:0042493~response to drug; GO:0032355~response to estradiol; GO:0043066~negative regulation of apoptotic process; GO:0045471~response to ethanol; GO:0014823~response to activity
11	3383	ICAM1	11	8	9.5	19	GO:0043200~response to amino acid; GO:0051092~positive regulation of NF-kappaB transcription factor activity; GO:0045429~positive regulation of nitric oxide biosynthetic process; GO:1902042~negative regulation of extrinsic apoptotic signaling pathway via death domain receptors; GO:0071222~cellular response to lipopolysaccharide; GO:0042493~response to drug; GO:0050731~positive regulation of pepti…	GO:0070374~positive regulation of ERK1 and ERK2 cascade; GO:0051092~positive regulation of NF-kappaB transcription factor activity; GO:0045429~positive regulation of nitric oxide biosynthetic process; GO:0071222~cellular response to lipopolysaccharide; GO:0042493~response to drug; GO:0050731~positive regulation of peptidyl-tyrosine phosphorylation; GO:0045471~response to ethanol; GO:0071456~cellu…
11	3479	IGF1	9	10	9.5	19	GO:0045944~positive regulation of transcription from RNA polymerase II promoter; GO:0008284~positive regulation of cell proliferation; GO:0043491~protein kinase B signaling; GO:0043066~negative regulation of apoptotic process; GO:0050731~positive regulation of peptidyl-tyrosine phosphorylation; GO:0045893~positive regulation of transcription, DNA-templated; GO:0048661~positive regulation of smoot…	GO:0009408~response to heat; GO:0045944~positive regulation of transcription from RNA polymerase II promoter; GO:0008284~positive regulation of cell proliferation; GO:0043491~protein kinase B signaling; GO:0043066~negative regulation of apoptotic process; GO:0050731~positive regulation of peptidyl-tyrosine phosphorylation; GO:0002576~platelet degranulation; GO:0048661~positive regulation of smoot…
12	1392	CRH	9	9	9	18	GO:0010629~negative regulation of gene expression; GO:0051412~response to corticosterone; GO:0008284~positive regulation of cell proliferation; GO:0042493~response to drug; GO:0035902~response to immobilization stress; GO:0006954~inflammatory response; GO:0045471~response to ethanol; GO:0007565~female pregnancy; GO:0010628~positive regulation of gene expression	GO:0008284~positive regulation of cell proliferation; GO:0042493~response to drug; GO:0035902~response to immobilization stress; GO:0006954~inflammatory response; GO:0001934~positive regulation of protein phosphorylation; GO:0045471~response to ethanol; GO:0007565~female pregnancy; GO:0010628~positive regulation of gene expression; GO:0010629~negative regulation of gene expression
12	3162	HMOX1	10	8	9	18	GO:0001666~response to hypoxia; GO:0001525~angiogenesis; GO:1902042~negative regulation of extrinsic apoptotic signaling pathway via death domain receptors; GO:0042542~response to hydrogen peroxide; GO:0045766~positive regulation of angiogenesis; GO:0045080~positive regulation of chemokine biosynthetic process; GO:0048661~positive regulation of smooth muscle cell proliferation; GO:0008217~regulat…	GO:0001666~response to hypoxia; GO:0001525~angiogenesis; GO:0045766~positive regulation of angiogenesis; GO:0045080~positive regulation of chemokine biosynthetic process; GO:0048661~positive regulation of smooth muscle cell proliferation; GO:0008217~regulation of blood pressure; GO:0071456~cellular response to hypoxia; GO:0045909~positive regulation of vasodilation
12	3606	IL18	9	9	9	18	GO:0050729~positive regulation of inflammatory response; GO:0045944~positive regulation of transcription from RNA polymerase II promoter; GO:0001525~angiogenesis; GO:0007267~cell-cell signaling; GO:0031663~lipopolysaccharide-mediated signaling pathway; GO:0006954~inflammatory response; GO:0006955~immune response; GO:0048661~positive regulation of smooth muscle cell proliferation; GO:0042346~posit…	GO:0050729~positive regulation of inflammatory response; GO:0045944~positive regulation of transcription from RNA polymerase II promoter; GO:0001525~angiogenesis; GO:0007267~cell-cell signaling; GO:0031663~lipopolysaccharide-mediated signaling pathway; GO:0006954~inflammatory response; GO:0006955~immune response; GO:0048661~positive regulation of smooth muscle cell proliferation; GO:0051897~posit…
12	6648	SOD2	9	9	9	18	GO:0001666~response to hypoxia; GO:0045429~positive regulation of nitric oxide biosynthetic process; GO:0042542~response to hydrogen peroxide; GO:0042493~response to drug; GO:0035902~response to immobilization stress; GO:0043066~negative regulation of apoptotic process; GO:0032496~response to lipopolysaccharide; GO:0014823~response to activity; GO:0008217~regulation of blood pressure	GO:0001666~response to hypoxia; GO:0045429~positive regulation of nitric oxide biosynthetic process; GO:0042493~response to drug; GO:0035902~response to immobilization stress; GO:0019430~removal of superoxide radicals; GO:0043066~negative regulation of apoptotic process; GO:0032496~response to lipopolysaccharide; GO:0014823~response to activity; GO:0008217~regulation of blood pressure
13	2353	FOS	9	8	8.5	17	GO:0051412~response to corticosterone; GO:0045944~positive regulation of transcription from RNA polymerase II promoter; GO:0007568~aging; GO:0042493~response to drug; GO:0035902~response to immobilization stress; GO:0006954~inflammatory response; GO:0032496~response to lipopolysaccharide; GO:0045893~positive regulation of transcription, DNA-templated; GO:0007565~female pregnancy	GO:0007568~aging; GO:0045944~positive regulation of transcription from RNA polymerase II promoter; GO:0042493~response to drug; GO:0035902~response to immobilization stress; GO:0006954~inflammatory response; GO:0032496~response to lipopolysaccharide; GO:0007565~female pregnancy; GO:0045893~positive regulation of transcription, DNA-templated
13	3558	IL2	8	9	8.5	17	GO:0050729~positive regulation of inflammatory response; GO:0045944~positive regulation of transcription from RNA polymerase II promoter; GO:0007267~cell-cell signaling; GO:0008284~positive regulation of cell proliferation; GO:0043066~negative regulation of apoptotic process; GO:0045471~response to ethanol; GO:0006955~immune response; GO:0048304~positive regulation of isotype switching to IgG iso…	GO:0050729~positive regulation of inflammatory response; GO:0030890~positive regulation of B cell proliferation; GO:0045944~positive regulation of transcription from RNA polymerase II promoter; GO:0007267~cell-cell signaling; GO:0008284~positive regulation of cell proliferation; GO:0043066~negative regulation of apoptotic process; GO:0045471~response to ethanol; GO:0006955~immune response; GO:004…
13	4790	NFKB1	9	8	8.5	17	GO:0051092~positive regulation of NF-kappaB transcription factor activity; GO:0010629~negative regulation of gene expression; GO:0045944~positive regulation of transcription from RNA polymerase II promoter; GO:0071260~cellular response to mechanical stimulus; GO:0071222~cellular response to lipopolysaccharide; GO:0006954~inflammatory response; GO:0043066~negative regulation of apoptotic process; …	GO:0051092~positive regulation of NF-kappaB transcription factor activity; GO:0045944~positive regulation of transcription from RNA polymerase II promoter; GO:0071260~cellular response to mechanical stimulus; GO:0071222~cellular response to lipopolysaccharide; GO:0006954~inflammatory response; GO:0043066~negative regulation of apoptotic process; GO:0010629~negative regulation of gene expression; …
14	596	BCL2	7	9	8	16	GO:0051384~response to glucocorticoid; GO:0008284~positive regulation of cell proliferation; GO:0042542~response to hydrogen peroxide; GO:0042493~response to drug; GO:0043066~negative regulation of apoptotic process; GO:0007565~female pregnancy; GO:0071456~cellular response to hypoxia	GO:0051384~response to glucocorticoid; GO:0030890~positive regulation of B cell proliferation; GO:0008284~positive regulation of cell proliferation; GO:0042493~response to drug; GO:0043066~negative regulation of apoptotic process; GO:0007565~female pregnancy; GO:0033138~positive regulation of peptidyl-serine phosphorylation; GO:0008283~cell proliferation; GO:0071456~cellular response to hypoxia
14	1490	CTGF	8	8	8	16	GO:0043200~response to amino acid; GO:0010629~negative regulation of gene expression; GO:0007568~aging; GO:0001525~angiogenesis; GO:0007267~cell-cell signaling; GO:0008284~positive regulation of cell proliferation; GO:0032355~response to estradiol; GO:0010628~positive regulation of gene expression	GO:0070374~positive regulation of ERK1 and ERK2 cascade; GO:0007568~aging; GO:0001525~angiogenesis; GO:0007267~cell-cell signaling; GO:0008284~positive regulation of cell proliferation; GO:0032355~response to estradiol; GO:0010628~positive regulation of gene expression; GO:0010629~negative regulation of gene expression
14	5468	PPARG	8	8	8	16	GO:0007584~response to nutrient; GO:0045944~positive regulation of transcription from RNA polymerase II promoter; GO:0002674~negative regulation of acute inflammatory response; GO:0042493~response to drug; GO:0035902~response to immobilization stress; GO:0051091~positive regulation of sequence-specific DNA binding transcription factor activity; GO:0045893~positive regulation of transcription, DNA…	GO:0051091~positive regulation of sequence-specific DNA binding transcription factor activity; GO:0045944~positive regulation of transcription from RNA polymerase II promoter; GO:0042593~glucose homeostasis; GO:0042493~response to drug; GO:0035902~response to immobilization stress; GO:0007584~response to nutrient; GO:0008217~regulation of blood pressure; GO:0045893~positive regulation of transcri…
14	6647	SOD1	8	8	8	16	GO:0007568~aging; GO:0042542~response to hydrogen peroxide; GO:0042493~response to drug; GO:0032930~positive regulation of superoxide anion generation; GO:0045471~response to ethanol; GO:0001975~response to amphetamine; GO:0008217~regulation of blood pressure; GO:0002576~platelet degranulation	GO:0009408~response to heat; GO:0007566~embryo implantation; GO:0007568~aging; GO:0042493~response to drug; GO:0019430~removal of superoxide radicals; GO:0045471~response to ethanol; GO:0002576~platelet degranulation; GO:0008217~regulation of blood pressure
14	9370	ADIPOQ	7	9	8	16	GO:0051384~response to glucocorticoid; GO:0001666~response to hypoxia; GO:0035690~cellular response to drug; GO:0007584~response to nutrient; GO:0050731~positive regulation of peptidyl-tyrosine phosphorylation; GO:0045471~response to ethanol; GO:0014823~response to activity	GO:0051384~response to glucocorticoid; GO:0001666~response to hypoxia; GO:0035690~cellular response to drug; GO:0042593~glucose homeostasis; GO:0007584~response to nutrient; GO:0001934~positive regulation of protein phosphorylation; GO:0050731~positive regulation of peptidyl-tyrosine phosphorylation; GO:0045471~response to ethanol; GO:0014823~response to activity
15	7157	TP53	7	8	7.5	15	GO:0035690~cellular response to drug; GO:0045944~positive regulation of transcription from RNA polymerase II promoter; GO:0043066~negative regulation of apoptotic process; GO:0050731~positive regulation of peptidyl-tyrosine phosphorylation; GO:0045893~positive regulation of transcription, DNA-templated; GO:0010628~positive regulation of gene expression; GO:0071456~cellular response to hypoxia	GO:0035690~cellular response to drug; GO:0045944~positive regulation of transcription from RNA polymerase II promoter; GO:0043066~negative regulation of apoptotic process; GO:0050731~positive regulation of peptidyl-tyrosine phosphorylation; GO:0008283~cell proliferation; GO:0010628~positive regulation of gene expression; GO:0071456~cellular response to hypoxia; GO:0045893~positive regulation of t…
16	4846	NOS3	7	7	7	14	GO:0001525~angiogenesis; GO:1902042~negative regulation of extrinsic apoptotic signaling pathway via death domain receptors; GO:0031663~lipopolysaccharide-mediated signaling pathway; GO:0045766~positive regulation of angiogenesis; GO:0008217~regulation of blood pressure; GO:0045909~positive regulation of vasodilation; GO:0050999~regulation of nitric-oxide synthase activity	GO:0009408~response to heat; GO:0001525~angiogenesis; GO:0031663~lipopolysaccharide-mediated signaling pathway; GO:0019430~removal of superoxide radicals; GO:0045766~positive regulation of angiogenesis; GO:0008217~regulation of blood pressure; GO:0045909~positive regulation of vasodilation
16	5054	SERPINE1	8	6	7	14	GO:0050729~positive regulation of inflammatory response; GO:0045944~positive regulation of transcription from RNA polymerase II promoter; GO:0001525~angiogenesis; GO:1902042~negative regulation of extrinsic apoptotic signaling pathway via death domain receptors; GO:0071222~cellular response to lipopolysaccharide; GO:0045766~positive regulation of angiogenesis; GO:0050829~defense response to Gram-…	GO:0050729~positive regulation of inflammatory response; GO:0045944~positive regulation of transcription from RNA polymerase II promoter; GO:0001525~angiogenesis; GO:0071222~cellular response to lipopolysaccharide; GO:0045766~positive regulation of angiogenesis; GO:0002576~platelet degranulation
17	367	AR	6	7	6.5	13	GO:0051092~positive regulation of NF-kappaB transcription factor activity; GO:0045944~positive regulation of transcription from RNA polymerase II promoter; GO:0007267~cell-cell signaling; GO:0008284~positive regulation of cell proliferation; GO:0045893~positive regulation of transcription, DNA-templated; GO:0010628~positive regulation of gene expression	GO:0051092~positive regulation of NF-kappaB transcription factor activity; GO:0045944~positive regulation of transcription from RNA polymerase II promoter; GO:0007267~cell-cell signaling; GO:0008284~positive regulation of cell proliferation; GO:0008283~cell proliferation; GO:0010628~positive regulation of gene expression; GO:0045893~positive regulation of transcription, DNA-templated
17	7099	TLR4	13	0	6.5	13	GO:0051092~positive regulation of NF-kappaB transcription factor activity; GO:0050729~positive regulation of inflammatory response; GO:0045944~positive regulation of transcription from RNA polymerase II promoter; GO:0045429~positive regulation of nitric oxide biosynthetic process; GO:0071260~cellular response to mechanical stimulus; GO:0071222~cellular response to lipopolysaccharide; GO:0031663~l…
18	3567	IL5	5	7	6	12	GO:0006954~inflammatory response; GO:0050731~positive regulation of peptidyl-tyrosine phosphorylation; GO:0051091~positive regulation of sequence-specific DNA binding transcription factor activity; GO:0045893~positive regulation of transcription, DNA-templated; GO:0006955~immune response	GO:0051091~positive regulation of sequence-specific DNA binding transcription factor activity; GO:0030890~positive regulation of B cell proliferation; GO:0046427~positive regulation of JAK-STAT cascade; GO:0006954~inflammatory response; GO:0050731~positive regulation of peptidyl-tyrosine phosphorylation; GO:0006955~immune response; GO:0045893~positive regulation of transcription, DNA-templated
18	5970	RELA	12	0	6	12	GO:0043200~response to amino acid; GO:0051092~positive regulation of NF-kappaB transcription factor activity; GO:0045944~positive regulation of transcription from RNA polymerase II promoter; GO:0007568~aging; GO:0071222~cellular response to lipopolysaccharide; GO:0008284~positive regulation of cell proliferation; GO:0042493~response to drug; GO:0006954~inflammatory response; GO:0043066~negative r…
18	7412	VCAM1	6	6	6	12	GO:0001666~response to hypoxia; GO:0007584~response to nutrient; GO:0007568~aging; GO:0032496~response to lipopolysaccharide; GO:0045471~response to ethanol; GO:0042102~positive regulation of T cell proliferation	GO:0001666~response to hypoxia; GO:0042102~positive regulation of T cell proliferation; GO:0007568~aging; GO:0007584~response to nutrient; GO:0032496~response to lipopolysaccharide; GO:0045471~response to ethanol
19	551	AVP	5	6	5.5	11	GO:0007267~cell-cell signaling; GO:0008284~positive regulation of cell proliferation; GO:0043066~negative regulation of apoptotic process; GO:0045471~response to ethanol; GO:0010628~positive regulation of gene expression	GO:0007267~cell-cell signaling; GO:0008284~positive regulation of cell proliferation; GO:0043066~negative regulation of apoptotic process; GO:0045471~response to ethanol; GO:0033138~positive regulation of peptidyl-serine phosphorylation; GO:0010628~positive regulation of gene expression
19	1728	NQO1	5	6	5.5	11	GO:0007584~response to nutrient; GO:0007568~aging; GO:0032355~response to estradiol; GO:0043066~negative regulation of apoptotic process; GO:0045471~response to ethanol	GO:0007568~aging; GO:0007584~response to nutrient; GO:0032355~response to estradiol; GO:0019430~removal of superoxide radicals; GO:0043066~negative regulation of apoptotic process; GO:0045471~response to ethanol
19	2335	FN1	6	5	5.5	11	GO:0001525~angiogenesis; GO:0008284~positive regulation of cell proliferation; GO:0006953~acute-phase response; GO:0010628~positive regulation of gene expression; GO:0002576~platelet degranulation; GO:0022617~extracellular matrix disassembly	GO:0001525~angiogenesis; GO:0008284~positive regulation of cell proliferation; GO:0006953~acute-phase response; GO:0002576~platelet degranulation; GO:0010628~positive regulation of gene expression
19	2729	GCLC	5	6	5.5	11	GO:0007584~response to nutrient; GO:0007568~aging; GO:0071260~cellular response to mechanical stimulus; GO:0043066~negative regulation of apoptotic process; GO:0014823~response to activity	GO:0009408~response to heat; GO:0007568~aging; GO:0071260~cellular response to mechanical stimulus; GO:0007584~response to nutrient; GO:0043066~negative regulation of apoptotic process; GO:0014823~response to activity
19	3082	HGF	6	5	5.5	11	GO:0045944~positive regulation of transcription from RNA polymerase II promoter; GO:1902042~negative regulation of extrinsic apoptotic signaling pathway via death domain receptors; GO:0008284~positive regulation of cell proliferation; GO:0050731~positive regulation of peptidyl-tyrosine phosphorylation; GO:0045766~positive regulation of angiogenesis; GO:0002576~platelet degranulation	GO:0045944~positive regulation of transcription from RNA polymerase II promoter; GO:0008284~positive regulation of cell proliferation; GO:0050731~positive regulation of peptidyl-tyrosine phosphorylation; GO:0045766~positive regulation of angiogenesis; GO:0002576~platelet degranulation
19	4843	NOS2	6	5	5.5	11	GO:0001666~response to hypoxia; GO:0035690~cellular response to drug; GO:0010629~negative regulation of gene expression; GO:0071222~cellular response to lipopolysaccharide; GO:0050829~defense response to Gram-negative bacterium; GO:0045909~positive regulation of vasodilation	GO:0001666~response to hypoxia; GO:0035690~cellular response to drug; GO:0071222~cellular response to lipopolysaccharide; GO:0010629~negative regulation of gene expression; GO:0045909~positive regulation of vasodilation
20	6356	CCL11	5	5	5	10	GO:0050729~positive regulation of inflammatory response; GO:0006954~inflammatory response; GO:0045766~positive regulation of angiogenesis; GO:0071347~cellular response to interleukin-1; GO:0006955~immune response	GO:0070374~positive regulation of ERK1 and ERK2 cascade; GO:0050729~positive regulation of inflammatory response; GO:0006954~inflammatory response; GO:0045766~positive regulation of angiogenesis; GO:0006955~immune response
20	7291	TWIST1	5	5	5	10	GO:0045944~positive regulation of transcription from RNA polymerase II promoter; GO:0043066~negative regulation of apoptotic process; GO:0045766~positive regulation of angiogenesis; GO:0010628~positive regulation of gene expression; GO:0071456~cellular response to hypoxia	GO:0045944~positive regulation of transcription from RNA polymerase II promoter; GO:0043066~negative regulation of apoptotic process; GO:0045766~positive regulation of angiogenesis; GO:0010628~positive regulation of gene expression; GO:0071456~cellular response to hypoxia
21	4353	MPO	4	5	4.5	9	GO:0007568~aging; GO:0043066~negative regulation of apoptotic process; GO:0032496~response to lipopolysaccharide; GO:0001878~response to yeast	GO:0001878~response to yeast; GO:0007568~aging; GO:0019430~removal of superoxide radicals; GO:0043066~negative regulation of apoptotic process; GO:0032496~response to lipopolysaccharide
21	7054	TH	9	0	4.5	9	GO:0001666~response to hypoxia; GO:0035690~cellular response to drug; GO:0051412~response to corticosterone; GO:0035902~response to immobilization stress; GO:0032355~response to estradiol; GO:0032496~response to lipopolysaccharide; GO:0045471~response to ethanol; GO:0001975~response to amphetamine; GO:0014823~response to activity
21	7076	TIMP1	5	4	4.5	9	GO:0007568~aging; GO:0008284~positive regulation of cell proliferation; GO:0043066~negative regulation of apoptotic process; GO:0002576~platelet degranulation; GO:0022617~extracellular matrix disassembly	GO:0007568~aging; GO:0008284~positive regulation of cell proliferation; GO:0043066~negative regulation of apoptotic process; GO:0002576~platelet degranulation
21	7098	TLR3	9	0	4.5	9	GO:0035690~cellular response to drug; GO:0051092~positive regulation of NF-kappaB transcription factor activity; GO:0050729~positive regulation of inflammatory response; GO:0045944~positive regulation of transcription from RNA polymerase II promoter; GO:0071260~cellular response to mechanical stimulus; GO:0006954~inflammatory response; GO:0045080~positive regulation of chemokine biosynthetic proc…
21	59067	IL21	4	5	4.5	9	GO:0050729~positive regulation of inflammatory response; GO:0008284~positive regulation of cell proliferation; GO:0006955~immune response; GO:0042102~positive regulation of T cell proliferation	GO:0042102~positive regulation of T cell proliferation; GO:0050729~positive regulation of inflammatory response; GO:0030890~positive regulation of B cell proliferation; GO:0008284~positive regulation of cell proliferation; GO:0006955~immune response
22	1401	CRP	4	4	4	8	GO:0006954~inflammatory response; GO:0032930~positive regulation of superoxide anion generation; GO:0006953~acute-phase response; GO:0010628~positive regulation of gene expression	GO:0006953~acute-phase response; GO:0006954~inflammatory response; GO:0050830~defense response to Gram-positive bacterium; GO:0010628~positive regulation of gene expression
22	2950	GSTP1	8	0	4	8	GO:0098869~cellular oxidant detoxification; GO:0043200~response to amino acid; GO:0002674~negative regulation of acute inflammatory response; GO:0071222~cellular response to lipopolysaccharide; GO:0032930~positive regulation of superoxide anion generation; GO:0032355~response to estradiol; GO:0043066~negative regulation of apoptotic process; GO:0045471~response to ethanol
23	283	ANG	3	4	3.5	7	GO:0001666~response to hypoxia; GO:0001525~angiogenesis; GO:0001878~response to yeast	GO:0001666~response to hypoxia; GO:0001878~response to yeast; GO:0001525~angiogenesis; GO:0050830~defense response to Gram-positive bacterium
23	335	APOA1	4	3	3.5	7	GO:0007584~response to nutrient; GO:0042493~response to drug; GO:0044267~cellular protein metabolic process; GO:0002576~platelet degranulation	GO:0042493~response to drug; GO:0007584~response to nutrient; GO:0002576~platelet degranulation
23	2099	ESR1	7	0	3.5	7	GO:0010629~negative regulation of gene expression; GO:0045944~positive regulation of transcription from RNA polymerase II promoter; GO:0045429~positive regulation of nitric oxide biosynthetic process; GO:0032355~response to estradiol; GO:0051091~positive regulation of sequence-specific DNA binding transcription factor activity; GO:0045893~positive regulation of transcription, DNA-templated; GO:00…
23	4313	MMP2	4	3	3.5	7	GO:0001666~response to hypoxia; GO:0001525~angiogenesis; GO:0044267~cellular protein metabolic process; GO:0022617~extracellular matrix disassembly	GO:0001666~response to hypoxia; GO:0007566~embryo implantation; GO:0001525~angiogenesis
23	4852	NPY	3	4	3.5	7	GO:0050829~defense response to Gram-negative bacterium; GO:0001878~response to yeast; GO:0008217~regulation of blood pressure	GO:0001878~response to yeast; GO:0050830~defense response to Gram-positive bacterium; GO:0008283~cell proliferation; GO:0008217~regulation of blood pressure
23	5443	POMC	3	4	3.5	7	GO:0045944~positive regulation of transcription from RNA polymerase II promoter; GO:0007267~cell-cell signaling; GO:0008217~regulation of blood pressure	GO:0045944~positive regulation of transcription from RNA polymerase II promoter; GO:0042593~glucose homeostasis; GO:0007267~cell-cell signaling; GO:0008217~regulation of blood pressure
24	801	CALM1	6	0	3	6	GO:0051592~response to calcium ion; GO:0051412~response to corticosterone; GO:0001975~response to amphetamine; GO:0051000~positive regulation of nitric-oxide synthase activity; GO:0002576~platelet degranulation; GO:0050999~regulation of nitric-oxide synthase activity
24	805	CALM2	6	0	3	6	GO:0051592~response to calcium ion; GO:0051412~response to corticosterone; GO:0001975~response to amphetamine; GO:0051000~positive regulation of nitric-oxide synthase activity; GO:0002576~platelet degranulation; GO:0050999~regulation of nitric-oxide synthase activity
24	808	CALM3	6	0	3	6	GO:0051592~response to calcium ion; GO:0051412~response to corticosterone; GO:0001975~response to amphetamine; GO:0051000~positive regulation of nitric-oxide synthase activity; GO:0002576~platelet degranulation; GO:0050999~regulation of nitric-oxide synthase activity
24	1544	CYP1A2	3	3	3	6	GO:0035902~response to immobilization stress; GO:0032355~response to estradiol; GO:0032496~response to lipopolysaccharide	GO:0035902~response to immobilization stress; GO:0032355~response to estradiol; GO:0032496~response to lipopolysaccharide
24	3557	IL1RN	3	3	3	6	GO:0051384~response to glucocorticoid; GO:0006953~acute-phase response; GO:0006955~immune response	GO:0051384~response to glucocorticoid; GO:0006953~acute-phase response; GO:0006955~immune response
24	3576	CXCL8	6	0	3	6	GO:0001525~angiogenesis; GO:0071222~cellular response to lipopolysaccharide; GO:0006954~inflammatory response; GO:0045766~positive regulation of angiogenesis; GO:0071347~cellular response to interleukin-1; GO:0006955~immune response
24	5241	PGR	3	3	3	6	GO:0010629~negative regulation of gene expression; GO:0045944~positive regulation of transcription from RNA polymerase II promoter; GO:0007267~cell-cell signaling	GO:0045944~positive regulation of transcription from RNA polymerase II promoter; GO:0007267~cell-cell signaling; GO:0010629~negative regulation of gene expression
24	6915	TBXA2R	6	0	3	6	GO:0007584~response to nutrient; GO:0071222~cellular response to lipopolysaccharide; GO:0042493~response to drug; GO:0006954~inflammatory response; GO:0045766~positive regulation of angiogenesis; GO:0045471~response to ethanol
24	7052	TGM2	3	3	3	6	GO:0050729~positive regulation of inflammatory response; GO:0043066~negative regulation of apoptotic process; GO:0048661~positive regulation of smooth muscle cell proliferation	GO:0050729~positive regulation of inflammatory response; GO:0043066~negative regulation of apoptotic process; GO:0048661~positive regulation of smooth muscle cell proliferation
24	7432	VIP	3	3	3	6	GO:0008284~positive regulation of cell proliferation; GO:0050829~defense response to Gram-negative bacterium; GO:0001878~response to yeast	GO:0001878~response to yeast; GO:0008284~positive regulation of cell proliferation; GO:0050830~defense response to Gram-positive bacterium
24	8856	NR1I2	3	3	3	6	GO:0045944~positive regulation of transcription from RNA polymerase II promoter; GO:0045893~positive regulation of transcription, DNA-templated; GO:0010628~positive regulation of gene expression	GO:0045944~positive regulation of transcription from RNA polymerase II promoter; GO:0010628~positive regulation of gene expression; GO:0045893~positive regulation of transcription, DNA-templated
25	213	ALB	3	2	2.5	5	GO:0098869~cellular oxidant detoxification; GO:0043066~negative regulation of apoptotic process; GO:0002576~platelet degranulation	GO:0043066~negative regulation of apoptotic process; GO:0002576~platelet degranulation
25	356	FASLG	5	0	2.5	5	GO:1902042~negative regulation of extrinsic apoptotic signaling pathway via death domain receptors; GO:0007267~cell-cell signaling; GO:0008284~positive regulation of cell proliferation; GO:0032496~response to lipopolysaccharide; GO:0006955~immune response
25	920	CD4	5	0	2.5	5	GO:0032355~response to estradiol; GO:0050731~positive regulation of peptidyl-tyrosine phosphorylation; GO:0050829~defense response to Gram-negative bacterium; GO:0006955~immune response; GO:0042102~positive regulation of T cell proliferation
25	1471	CST3	5	0	2.5	5	GO:0001666~response to hypoxia; GO:0008284~positive regulation of cell proliferation; GO:0042493~response to drug; GO:0032355~response to estradiol; GO:0044267~cellular protein metabolic process
25	1909	EDNRA	2	3	2.5	5	GO:0001666~response to hypoxia; GO:0008217~regulation of blood pressure	GO:0001666~response to hypoxia; GO:0008283~cell proliferation; GO:0008217~regulation of blood pressure
25	3291	HSD11B2	5	0	2.5	5	GO:0051384~response to glucocorticoid; GO:0001666~response to hypoxia; GO:0042493~response to drug; GO:0007565~female pregnancy; GO:0032868~response to insulin
25	4318	MMP9	2	3	2.5	5	GO:0043066~negative regulation of apoptotic process; GO:0022617~extracellular matrix disassembly	GO:0007566~embryo implantation; GO:0001934~positive regulation of protein phosphorylation; GO:0043066~negative regulation of apoptotic process
25	5617	PRL	2	3	2.5	5	GO:0007565~female pregnancy; GO:0044267~cellular protein metabolic process	GO:0046427~positive regulation of JAK-STAT cascade; GO:0007565~female pregnancy; GO:0008283~cell proliferation
25	6532	SLC6A4	5	0	2.5	5	GO:0001666~response to hypoxia; GO:0007584~response to nutrient; GO:0042493~response to drug; GO:0032355~response to estradiol; GO:0010628~positive regulation of gene expression
25	10911	UTS2	5	0	2.5	5	GO:0001666~response to hypoxia; GO:0042493~response to drug; GO:0045766~positive regulation of angiogenesis; GO:0008217~regulation of blood pressure; GO:0045909~positive regulation of vasodilation
25	56729	RETN	3	2	2.5	5	GO:0007568~aging; GO:0048661~positive regulation of smooth muscle cell proliferation; GO:0032868~response to insulin	GO:0007568~aging; GO:0048661~positive regulation of smooth muscle cell proliferation
25	114548	NLRP3	5	0	2.5	5	GO:0051092~positive regulation of NF-kappaB transcription factor activity; GO:0045944~positive regulation of transcription from RNA polymerase II promoter; GO:0002674~negative regulation of acute inflammatory response; GO:0071222~cellular response to lipopolysaccharide; GO:0006954~inflammatory response
26	196	AHR	2	2	2	4	GO:0045944~positive regulation of transcription from RNA polymerase II promoter; GO:0045893~positive regulation of transcription, DNA-templated	GO:0045944~positive regulation of transcription from RNA polymerase II promoter; GO:0045893~positive regulation of transcription, DNA-templated
26	3240	HP	3	1	2	4	GO:0098869~cellular oxidant detoxification; GO:0042542~response to hydrogen peroxide; GO:0006953~acute-phase response	GO:0006953~acute-phase response
26	6696	SPP1	2	2	2	4	GO:0006954~inflammatory response; GO:0022617~extracellular matrix disassembly	GO:0007566~embryo implantation; GO:0006954~inflammatory response
26	8743	TNFSF10	4	0	2	4	GO:1902042~negative regulation of extrinsic apoptotic signaling pathway via death domain receptors; GO:0007267~cell-cell signaling; GO:0006955~immune response; GO:0032868~response to insulin
26	10628	TXNIP	4	0	2	4	GO:0051592~response to calcium ion; GO:0042542~response to hydrogen peroxide; GO:0042493~response to drug; GO:0032355~response to estradiol
26	30009	TBX21	2	2	2	4	GO:0045893~positive regulation of transcription, DNA-templated; GO:0048304~positive regulation of isotype switching to IgG isotypes	GO:0048304~positive regulation of isotype switching to IgG isotypes; GO:0045893~positive regulation of transcription, DNA-templated
27	2876	GPX1	3	0	1.5	3	GO:0098869~cellular oxidant detoxification; GO:1902042~negative regulation of extrinsic apoptotic signaling pathway via death domain receptors; GO:0042542~response to hydrogen peroxide
27	3779	KCNMB1	3	0	1.5	3	GO:0007568~aging; GO:0071456~cellular response to hypoxia; GO:0045909~positive regulation of vasodilation
27	3953	LEPR	1	2	1.5	3	GO:0001525~angiogenesis	GO:0042593~glucose homeostasis; GO:0001525~angiogenesis
27	4524	MTHFR	3	0	1.5	3	GO:0001666~response to hypoxia; GO:0043200~response to amino acid; GO:0042493~response to drug
27	4860	PNP	3	0	1.5	3	GO:0042493~response to drug; GO:0006955~immune response; GO:0042102~positive regulation of T cell proliferation
27	5045	FURIN	2	1	1.5	3	GO:0044267~cellular protein metabolic process; GO:0022617~extracellular matrix disassembly	GO:0008283~cell proliferation
27	5069	PAPPA	3	0	1.5	3	GO:0051384~response to glucocorticoid; GO:0007565~female pregnancy; GO:0044267~cellular protein metabolic process
27	6098	ROS1	1	2	1.5	3	GO:0010629~negative regulation of gene expression	GO:0008283~cell proliferation; GO:0010629~negative regulation of gene expression
27	7035	TFPI	3	0	1.5	3	GO:0071222~cellular response to lipopolysaccharide; GO:0032355~response to estradiol; GO:0071347~cellular response to interleukin-1
27	9734	HDAC9	2	1	1.5	3	GO:0006954~inflammatory response; GO:0001975~response to amphetamine	GO:0006954~inflammatory response
28	2	A2M	2	0	1	2	GO:0002576~platelet degranulation; GO:0022617~extracellular matrix disassembly
28	72	ACTG2	1	1	1	2	GO:0010628~positive regulation of gene expression	GO:0010628~positive regulation of gene expression
28	151	ADRA2B	2	0	1	2	GO:0007267~cell-cell signaling; GO:0007565~female pregnancy
28	154	ADRB2	2	0	1	2	GO:0045944~positive regulation of transcription from RNA polymerase II promoter; GO:0007267~cell-cell signaling
28	348	APOE	2	0	1	2	GO:0098869~cellular oxidant detoxification; GO:0051000~positive regulation of nitric-oxide synthase activity
28	410	ARSA	2	0	1	2	GO:0007584~response to nutrient; GO:0045471~response to ethanol
28	768	CA9	2	0	1	2	GO:0001666~response to hypoxia; GO:0042493~response to drug
28	1113	CHGA	2	0	1	2	GO:0050829~defense response to Gram-negative bacterium; GO:0008217~regulation of blood pressure
28	1636	ACE	2	0	1	2	GO:0010629~negative regulation of gene expression; GO:0008217~regulation of blood pressure
28	1803	DPP4	2	0	1	2	GO:0001666~response to hypoxia; GO:0008284~positive regulation of cell proliferation
28	2028	ENPEP	2	0	1	2	GO:0001525~angiogenesis; GO:0007267~cell-cell signaling
28	2908	NR3C1	1	1	1	2	GO:0045944~positive regulation of transcription from RNA polymerase II promoter	GO:0045944~positive regulation of transcription from RNA polymerase II promoter
28	3664	IRF6	1	1	1	2	GO:0045893~positive regulation of transcription, DNA-templated	GO:0045893~positive regulation of transcription, DNA-templated
28	4312	MMP1	2	0	1	2	GO:0044267~cellular protein metabolic process; GO:0022617~extracellular matrix disassembly
28	5265	SERPINA1	2	0	1	2	GO:0006953~acute-phase response; GO:0002576~platelet degranulation
28	5327	PLAT	1	1	1	2	GO:0001666~response to hypoxia	GO:0001666~response to hypoxia
28	6401	SELE	2	0	1	2	GO:0006954~inflammatory response; GO:0032496~response to lipopolysaccharide
28	6590	SLPI	2	0	1	2	GO:0032496~response to lipopolysaccharide; GO:0006955~immune response
28	9063	PIAS2	2	0	1	2	GO:0045944~positive regulation of transcription from RNA polymerase II promoter; GO:0045893~positive regulation of transcription, DNA-templated
28	10850	CCL27	2	0	1	2	GO:0007267~cell-cell signaling; GO:0006955~immune response
29	26	AOC1	1	0	0.5	1	GO:0042493~response to drug
29	189	AGXT	1	0	0.5	1	GO:0051384~response to glucocorticoid
29	259	AMBP	1	0	0.5	1	GO:0007565~female pregnancy
29	354	KLK3	1	0	0.5	1	GO:0044267~cellular protein metabolic process
29	627	BDNF	1	0	0.5	1	GO:0007267~cell-cell signaling
29	717	C2	1	0	0.5	1	GO:0007584~response to nutrient
29	889	KRIT1	1	0	0.5	1	GO:0001525~angiogenesis
29	2641	GCG	1	0	0.5	1	GO:0043066~negative regulation of apoptotic process
29	2952	GSTT1	1	0	0.5	1	GO:0098869~cellular oxidant detoxification
29	3818	KLKB1	1	0	0.5	1	GO:0022617~extracellular matrix disassembly
29	4153	MBL2	1	0	0.5	1	GO:0006953~acute-phase response
29	4360	MRC1	1	0	0.5	1	GO:0071222~cellular response to lipopolysaccharide
29	4547	MTTP	1	0	0.5	1	GO:0051592~response to calcium ion
29	5199	CFP	1	0	0.5	1	GO:0006955~immune response
29	5730	PTGDS	1	0	0.5	1	GO:0051384~response to glucocorticoid
29	5901	RAN	1	0	0.5	1	GO:0045893~positive regulation of transcription, DNA-templated
29	7222	TRPC3	1	0	0.5	1	GO:0051592~response to calcium ion
29	7450	VWF	1	0	0.5	1	GO:0002576~platelet degranulation
29	8288	EPX	1	0	0.5	1	GO:0098869~cellular oxidant detoxification
29	9445	ITM2B	1	0	0.5	1	GO:0044267~cellular protein metabolic process
29	55729	ATF7IP	1	0	0.5	1	GO:0045893~positive regulation of transcription, DNA-templated
29	373156	GSTK1	1	0	0.5	1	GO:0098869~cellular oxidant detoxification
30	28	ABO
30	217	ALDH2
30	372	ARCN1
30	501	ALDH7A1
30	973	CD79A
30	1351	COX8A
30	1371	CPOX
30	1431	CS
30	1465	CSRP1
30	1557	CYP2C19
30	1573	CYP2J2
30	1652	DDT
30	1831	TSC22D3
30	1993	ELAVL2
30	2117	ETV3
30	2242	FES
30	2245	FGD1
30	2960	GTF2E1
30	2961	GTF2E2
30	2993	GYPA
30	3308	HSPA4
30	3816	KLK1
30	3925	STMN1
30	4137	MAPT
30	4139	MARK1
30	4184	SMCP
30	4810	NHS
30	5132	PDC
30	5172	SLC26A4
30	5338	PLD2
30	5478	PPIA
30	5542	PRB1
30	5554	PRH1
30	5555	PRH2
30	5921	RASA1
30	5997	RGS2
30	6402	SELL
30	6490	PMEL
30	6741	SSB
30	7306	TYRP1
30	7373	COL14A1
30	7504	XK
30	9242	MSC
30	9377	COX5A
30	10592	SMC2
30	10899	JTB
30	10960	LMAN2
30	11202	KLK8
30	22900	CARD8
30	23151	GRAMD4
30	23152	CIC
30	51477	ISYNA1
30	51517	NCKIPSD
30	54741	LEPROT
30	55034	MOCOS
30	55835	CENPJ
30	57380	MRS2
30	79823	CAMKMT
30	133482	SLCO6A1
30	140738	TMEM37
30	171017	ZNF384
30	339345	NANOS2
