# Supplementary material for: Novel candidate genes important for asthma and hypertension comorbidity revealed from associative gene networks
Source: BMC Med Genomics. 2018 Feb 13;11(Suppl 1):15. doi: 10.1186/s12920-018-0331-4 (PMC6389037; doi:10.1186/s12920-018-0331-4)
Supplement: Supplementary file 7 — Criterion 6 results. (XLSX 23 kb) [file 12920_2018_331_MOESM7_ESM.xlsx]

## Sheet: Лист1
Rank	Gene Symbol	GeneID	T-statistic	P-value	Bonferroni correction
1	TNF	7124	19.0650079201	1.30677e-37	2.6855e-35
2	INS	3630	16.8328617415	5.8768e-33	1.2054e-30
3	IL6	3569	16.0535540379	2.80046e-31	5.74e-29
4	LEP	3952	12.9430238227	2.87302e-24	5.8835e-22
5	SPP1	6696	12.5897395313	1.90949e-23	3.9155e-21
6	VEGFA	7422	11.7099056518	2.1576e-21	4.428e-19
7	IGF1	3479	11.6021816124	3.8818e-21	7.954e-19
8	NFKB1	4790	11.3548932711	1.47969e-20	3.034e-18
9	IL10	3586	11.2549787709	2.55423e-20	5.2275e-18
10	TGFB1	7040	11.2469468254	2.64634e-20	5.4325e-18
11	ALB	213	11.1859670303	3.73284e-20	7.6465e-18
12	NOS2	4843	11.1425685909	4.71603e-20	9.676e-18
13	IFNG	3458	11.1069679013	5.67095e-20	1.16235e-17
14	SOD1	6647	11.0063541928	9.8999e-20	2.0295e-17
15	EGFR	1956	10.9609859548	1.25544e-19	2.583e-17
16	IL1B	3553	10.8313553848	2.5447e-19	5.207e-17
17	ESR1	2099	10.5371272994	1.26238e-18	2.583e-16
18	AKT1	207	10.3255039246	3.95952e-18	8.118e-16
19	IL2	3558	10.1206492417	1.21041e-17	2.4805e-15
20	CXCL8	3576	9.85179280014	5.21594e-17	1.0701e-14
21	ADIPOQ	9370	9.75591104274	8.78673e-17	1.80195e-14
22	TP53	7157	9.72658208875	1.01026e-16	2.0705e-14
23	PTGS2	5743	9.70570062006	1.1463e-16	2.3575e-14
24	PRL	5617	9.69803983755	1.20008e-16	2.46e-14
25	MMP9	4318	9.56767280344	2.43177e-16	4.9815e-14
26	ADM	133	9.47359137733	4.05035e-16	8.3025e-14
27	CRP	1401	9.45585225334	4.45546e-16	9.143e-14
28	BDNF	627	9.4365012917	4.94363e-16	1.0127e-13
29	TLR4	7099	9.34620793161	8.02852e-16	1.64615e-13
30	FN1	2335	9.2365592885	1.45143e-15	2.9725e-13
31	SERPINE1	5054	9.17779769142	1.99616e-15	4.1e-13
32	ISYNA1	51477	9.11625561315	2.77503e-15	5.699e-13
33	SOD2	6648	9.10006174047	3.02619e-15	6.2115e-13
34	ROS1	6098	8.89421235621	9.11931e-15	1.8696e-12
35	BCL2	596	8.89257036276	9.13736e-15	1.8737e-12
36	MMP2	4313	8.82997433252	1.28856e-14	2.6445e-12
37	CAT	847	8.80229136474	1.49319e-14	3.0545e-12
38	HSPA4	3308	8.65535462954	3.27121e-14	6.7035e-12
39	APOE	348	8.6096142549	4.16957e-14	8.5485e-12
40	IL4	3565	8.56461326254	5.27685e-14	1.0824e-11
41	IRF6	3664	8.49537548737	7.65841e-14	1.5703e-11
42	FOS	2353	8.48711814001	7.97685e-14	1.6359e-11
43	HMOX1	3162	8.26942784226	2.52882e-13	5.1865e-11
44	ICAM1	3383	8.25626299883	2.71008e-13	5.5555e-11
45	NR1I2	8856	8.24760783234	2.84384e-13	5.822e-11
46	AR	367	8.21183445602	3.42268e-13	7.011e-11
47	PTEN	5728	8.15589353134	4.59042e-13	9.4095e-11
48	CRH	1392	8.14347390891	4.91176e-13	1.00655e-10
49	CCL2	6347	8.13190494896	5.2187e-13	1.0701e-10
50	NANOS2	339345	8.0672429809	7.33884e-13	1.5047e-10
51	POMC	5443	8.0556187468	7.79858e-13	1.599e-10
52	CD4	920	7.70597261443	4.821e-12	9.881e-10
53	PPARG	5468	7.66571207859	5.93451e-12	1.21565e-09
54	TNFSF10	8743	7.57707372949	9.38623e-12	1.92495e-09
55	ACE	1636	7.52746690044	1.21336e-11	2.4805e-09
56	HGF	3082	7.51633499786	1.28206e-11	2.624e-09
57	HDAC9	9734	7.48841391253	1.48221e-11	3.034e-09
58	TIMP1	7076	7.48162243294	1.53465e-11	3.1365e-09
59	PLAT	5327	7.47822673135	1.56156e-11	3.198e-09
60	IL18	3606	7.47313322668	1.60281e-11	3.28e-09
61	CD40	958	7.43748029519	1.92338e-11	3.936e-09
62	MPO	4353	7.36892098093	2.73418e-11	5.5965e-09
63	PRH2	5555	7.35353917314	2.95698e-11	6.068e-09
64	PRH1	5554	7.35353917314	2.95698e-11	6.068e-09
65	FASLG	356	7.31252357645	3.643e-11	7.462e-09
66	STMN1	3925	7.27322044206	4.44768e-11	9.1225e-09
67	C2	717	7.22306183753	5.74513e-11	1.17875e-08
68	NR3C1	2908	7.1679911766	7.58909e-11	1.55595e-08
69	PGR	5241	7.13873761084	8.79591e-11	1.804e-08
70	MMP1	4312	7.09178131211	1.1161e-10	2.296e-08
71	RELA	5970	7.03803312341	1.46195e-10	2.993e-08
72	IL21	59067	7.02763098703	1.54023e-10	3.157e-08
73	TLR3	7098	7.00336026453	1.73937e-10	3.567e-08
74	KLK3	354	6.9158965782	2.69667e-10	5.535e-08
75	ATF7IP	55729	6.85808386372	3.60101e-10	7.38e-08
76	PRB1	5542	6.7981627209	4.84699e-10	9.9425e-08
77	CD79A	973	6.77877818463	5.33492e-10	1.09265e-07
78	NOS3	4846	6.75939448439	5.87134e-10	1.20335e-07
79	AHR	196	6.74705983694	6.24009e-10	1.2792e-07
80	MAPT	4137	6.74177366278	6.40504e-10	1.31405e-07
81	CTGF	1490	6.72239155396	7.04758e-10	1.44525e-07
82	VWF	7450	6.69553613088	8.05586e-10	1.6523e-07
83	XK	7504	6.67775526018	8.7921e-10	1.80195e-07
84	GCLC	2729	6.67775526018	8.7921e-10	1.80195e-07
85	NPY	4852	6.64041773474	1.05613e-09	2.173e-07
86	CALM1	801	6.62263905467	1.15232e-09	2.3575e-07
87	CALM2	805	6.62263905467	1.15232e-09	2.3575e-07
88	CALM3	808	6.62263905467	1.15232e-09	2.3575e-07
89	MARK1	4139	6.52939363408	1.81974e-09	3.731e-07
90	CPOX	1371	6.52759882102	1.83572e-09	3.772e-07
91	IL5	3567	6.49529342093	2.14818e-09	4.4075e-07
92	ACTG2	72	6.47016861311	2.42698e-09	4.9815e-07
93	CA9	768	6.41379415096	3.1931e-09	6.5395e-07
94	TH	7054	6.38941982525	3.5876e-09	7.3595e-07
95	VCAM1	7412	6.32497162602	4.89942e-09	1.0045e-06
96	COX5A	9377	6.27874952532	6.1232e-09	1.2546e-06
97	SERPINA1	5265	6.24943631556	7.04513e-09	1.44525e-06
98	COX8A	1351	6.13835315639	1.19688e-08	2.46e-06
99	TWIST1	7291	6.13403439081	1.22027e-08	2.501e-06
100	DPP4	1803	6.11797367204	1.31819e-08	2.706e-06
101	KLK8	11202	6.10500540125	1.40161e-08	2.87e-06
102	CS	1431	6.10315282233	1.41394e-08	2.8905e-06
103	SLC6A4	6532	6.08462746172	1.54329e-08	3.157e-06
104	VIP	7432	6.04943141903	1.82191e-08	3.731e-06
105	IL1RN	3557	6.03461287058	1.95352e-08	3.9975e-06
106	ARCN1	372	5.99793594247	2.32325e-08	4.756e-06
107	CSRP1	1465	5.99418639803	2.36446e-08	4.838e-06
108	NLRP3	114548	5.95669272266	2.81815e-08	5.781e-06
109	SMC2	10592	5.83080768404	5.06598e-08	1.03935e-05
110	RETN	56729	5.82131620189	5.29329e-08	1.08445e-05
111	PNP	4860	5.81372316516	5.48233e-08	1.1234e-05
112	AVP	551	5.75298362663	7.25298e-08	1.48625e-05
113	MOCOS	55034	5.70311452549	9.12513e-08	1.87165e-05
114	ZNF384	171017	5.6896483745	9.7047e-08	1.9885e-05
115	GSTP1	2950	5.68387729543	9.96399e-08	2.0418e-05
116	ANG	283	5.66656452022	1.07833e-07	2.214e-05
117	CST3	1471	5.65502305465	1.13658e-07	2.337e-05
118	CARD8	22900	5.57539819632	1.6329e-07	3.3415e-05
119	PDC	5132	5.53442658977	1.96463e-07	4.018e-05
120	FURIN	5045	5.51881938754	2.10765e-07	4.3255e-05
121	SSB	6741	5.50906517376	2.20215e-07	4.51e-05
122	TMEM37	140738	5.39211287142	3.7171e-07	7.626e-05
123	PMEL	6490	5.3881522568	3.78308e-07	7.749e-05
124	PPIA	5478	5.3881522568	3.78308e-07	7.749e-05
125	APOA1	335	5.31884744665	5.14135e-07	0.00010537
126	JTB	10899	5.287322121	5.91154e-07	0.000121155
127	GYPA	2993	5.28329776452	6.01703e-07	0.00012341
128	SELL	6402	5.27726130196	6.17873e-07	0.00012669
129	MBL2	4153	5.22494891255	7.76969e-07	0.000159285
130	TGM2	7052	5.21086591399	8.26225e-07	0.00016933
131	SMCP	4184	5.14817670379	1.0858e-06	0.00022345
132	PTGDS	5730	5.14408379456	1.10522e-06	0.00022755
133	ARSA	410	5.13999092554	1.12497e-06	0.0002296
134	HP	3240	5.11338825624	1.26203e-06	0.0002583
135	UTS2	10911	5.10929568838	1.28451e-06	0.0002624
136	MSC	9242	5.1052031606	1.30738e-06	0.00026855
137	GCG	2641	5.07246437959	1.50519e-06	0.00030955
138	EPX	8288	4.94776910125	2.56368e-06	0.0005248
139	GPX1	2876	4.918604027	2.90006e-06	0.0005945
140	LEPROT	54741	4.84595203292	3.93777e-06	0.0008077
141	SELE	6401	4.83320929723	4.15319e-06	0.00085075
142	LEPR	3953	4.83320929723	4.15319e-06	0.00085075
143	TFPI	7035	4.82683807877	4.26515e-06	0.00087535
144	MTTP	4547	4.81197228922	4.53789e-06	0.0009307
145	EDNRA	1909	4.76313135711	5.55842e-06	0.0011398
146	KLK1	3816	4.71415808964	6.80763e-06	0.00139605
147	ABO	28	4.6989836238	7.2458e-06	0.00148625
148	SLPI	6590	4.68814507053	7.57538e-06	0.0015539
149	A2M	2	4.55481394613	1.30333e-05	0.002665
150	ELAVL2	1993	4.54373520782	1.36278e-05	0.002788
151	EDN1	1906	4.45954689975	1.90849e-05	0.0039155
152	TXNIP	10628	4.37039760857	2.71591e-05	0.005576
153	ENPEP	2028	4.24487144202	4.42822e-05	0.0090815
154	NCKIPSD	51517	4.23323893278	4.63111e-05	0.0094915
155	RAN	5901	4.2192803881	4.88636e-05	0.0100245
155	MTHFR	4524	4.17508167969	5.78683e-05	0.0118695
155	GTF2E1	2960	4.09914886824	7.72049e-05	0.015826
155	SLCO6A1	133482	4.08958508027	8.00358e-05	0.0164
155	GSTK1	373156	4.08480327778	8.14883e-05	0.0167075
155	TBX21	30009	4.07045823594	8.59987e-05	0.01763
155	GTF2E2	2961	3.93875013136	0.000140261	0.0287534
155	CFP	5199	3.91658626991	0.000152125	0.0311857
155	ALDH2	217	3.90181110574	0.00016056	0.0329149
155	ADRB2	154	3.8673380309	0.000182008	0.0373116
155	CCL27	10850	3.77227962809	0.000256277	0.0525368
155	KRIT1	889	3.76719321415	0.000260966	0.0534979
155	TSC22D3	1831	3.76210687252	0.000265736	0.0544758
155	CHGA	1113	3.74430524582	0.000283091	0.0580336
155	CCL11	6356	3.74176222849	0.000285656	0.0585595
155	TYRP1	7306	3.72396161206	0.000304241	0.0623693
155	TBXA2R	6915	3.60942244332	0.000454327	0.093137
155	RASA1	5921	3.57254363922	0.000515945	0.105769
155	KLKB1	3818	3.45585134273	0.000767242	0.157285
155	GRAMD4	23151	3.43942084043	0.000810701	0.166194
155	NQO1	1728	3.42299113898	0.000856464	0.175575
155	SLC26A4	5172	3.42299113898	0.000856464	0.175575
155	PIAS2	9063	3.41203844907	0.000888308	0.182103
155	CYP1A2	1544	3.38192038216	0.000981701	0.201249
155	AMBP	259	3.26971717076	0.00141733	0.290553
155	CAMKMT	79823	3.26685870057	0.00143048	0.293249
155	CENPJ	55835	3.2640002555	0.00144375	0.295968
155	AOC1	26	3.25828344069	0.00147062	0.301478
155	ALDH7A1	501	3.2239846588	0.00164192	0.336593
155	MRC1	4360	3.0821346737	0.0025678	0.526399
155	PLD2	5338	3.07013912126	0.00266498	0.54632
155	CYP2C19	1557	3.06714030506	0.0026898	0.551408
155	AGXT	189	3.04614939626	0.00286961	0.588271
155	CYP2J2	1573	2.90833608561	0.00435541	0.892858
155	NHS	4810	2.89883740882	0.00448015	0.918431
155	GSTT1	2952	2.88617297714	0.00465157	0.953573
155	DDT	1652	2.87034319336	0.0048743	0.999232
155	PAPPA	5069	2.86401151479	0.00496609	1
155	ETV3	2117	1.72190485214	0.0877515	1
155	HSD11B2	3291	2.8671773373	0.00492	1
155	TRPC3	7222	2.69336508345	0.00812211	1
155	FES	2242	1.99559614573	0.0483207	1
155	ADRA2B	151	2.67988878014	0.00843602	1
155	FGD1	2245	2.47506972118	0.0147661	1
155	COL14A1	7373	1.3833700664	0.169207	1
155	RGS2	5997	2.17689999063	0.0315124	1
155	CIC	23152	2.0175804378	0.045943	1
155	ITM2B	9445	1.72190485214	0.0877515	1
155	LMAN2	10960	1.72190485214	0.0877515	1
155	KCNMB1	3779	1.3833700664	0.169207	1
155	MRS2	57380	1.70168855878	0.0914913	1
