# Supplementary material for: Novel candidate genes important for asthma and hypertension comorbidity revealed from associative gene networks
Source: BMC Med Genomics. 2018 Feb 13;11(Suppl 1):15. doi: 10.1186/s12920-018-0331-4 (PMC6389037; doi:10.1186/s12920-018-0331-4)
Supplement: Supplementary file 8 — Criterion 7 results. (XLSX 63 kb) [file 12920_2018_331_MOESM8_ESM.xlsx]

## Sheet: SNP list
SNP	P-Value	MAF, European	Gene
rs846808	3.1e-24	T: 0.412	IRF6
rs2236906	7.2e-23	C: 0.390
rs599663	1.1e-21	C: 0.390
rs593543	1.2e-21	A: 0.391
rs585191	1.2e-21	A: 0.391
rs596731	1.9e-21	A: 0.427
rs661755	2.0e-21	T: 0.391
rs615276	2.3e-21	A: 0.391
rs3753516	2.7e-21	C: 0.391
rs651141	3.2e-21	C: 0.422
rs597673	3.9e-21	G: 0.413
rs599021	4.3e-21	C: 0.421
rs17015250	4.4e-21	G: 0.364
rs684083	4.5e-21	T: 0.390
rs583814	6.2e-21	T: 0.391
rs632305	6.4e-21	C: 0.391
rs11579771	7.9e-21	T: 0.392
rs2049997	1.0e-20	T: 0.413
rs861019	1.0e-20	G: 0.422
rs4844497	1.3e-20	A: 0.412
rs1005287	2.1e-20	A: 0.374
rs2357229	2.1e-20	T: 0.373
rs6659549	2.9e-20	G: 0.373
rs3766614	3.4e-20	A: 0.345
rs35967153	4.3e-20	A: 0.413
rs7545542	4.6e-20	T: 0.374
rs12403599	1.4e-19	C: 0.363
rs623360	1.4e-19	G: 0.401
rs648349	1.8e-19	G: 0.402
rs59043219	7.4e-19	A: 0.361
rs2005982	1.5e-18	G: 0.361
rs9430019	2.4e-18	T: 0.410
rs7548533	2.4e-18	C: 0.412
rs2073487	2.5e-18	C: 0.361
rs2073486	2.9e-18	A: 0.361
rs2236907	3.9e-18	A: 0.361
rs2236908	3.9e-18	C: 0.361
rs2236909	3.9e-18	G: 0.361
rs2294408	3.9e-18	A: 0.361
rs1160411	3.9e-18	C: 0.361
rs2013162	4.0e-18	A: 0.361
rs6685182	4.0e-18	A: 0.361
rs926348	4.0e-18	C: 0.361
rs7552506	5.1e-18	C: 0.347
rs2235375	5.4e-18	C: 0.361
rs2179254	1.2e-17	T: 0.361
rs7545538	2.0e-17	G: 0.414
rs4844907	4.5e-17	A: 0.412
rs2076153	4.4e-16	G: 0.417
rs17317580	9.2e-15	C: 0.221
rs17389541	9.2e-15	G: 0.221
rs11582607	2.1e-14	A: 0.220
rs7544804	2.3e-14	T: 0.220
rs12403006	3.1e-14	A: 0.220
rs34743335	4.3e-14	T: 0.220
rs72741048	6.5e-14	T: 0.234
rs11584081	6.6e-14	A: 0.205
rs4240837	6.7e-14	G: 0.206
rs932334	6.9e-14	C: 0.206
rs3753513	9.0e-14	A: 0.206
rs7526313	9.6e-14	C: 0.211
rs2013196	1.3e-13	T: 0.208
rs3753510	1.5e-13	C: 0.206
rs10218448	1.8e-13	C: 0.206
rs10127937	1.8e-13	T: 0.206
rs12404886	1.8e-13	T: 0.206
rs11810091	1.8e-13	T: 0.206
rs28601717	1.8e-13	C: 0.206
rs3766615	1.8e-13	T: 0.206
rs6699507	1.9e-13	C: 0.208
rs41274838	2.9e-13	T: 0.206
rs56268268	1.5e-12	C: 0.207
rs11590807	2.9e-12	T: 0.207
rs56071308	6.2e-12	T: 0.206
rs724286	9.0e-12	C: 0.211
rs12401430	1.1e-11	C: 0.210
rs11119356	3.8e-11	C: 0.213
rs12410900	7.3e-11	A: 0.212
rs598514	2.7e-10	C: 0.449
rs7546104	3.9e-10	A: 0.193
rs56254710	5.1e-10	A: 0.218
rs28630860	5.2e-10	C: 0.215
rs61820635	5.2e-10	A: 0.192
rs10489344	5.2e-10	A: 0.192
rs11119354	8.3e-10	A: 0.199
rs4844972	1.0e-8	A: 0.136
rs10863792	1.6e-8	A: 0.305
rs616702	1.7e-8	A: 0.477
rs660975	1.7e-8	A: 0.477
rs674346	1.7e-8	C: 0.477
rs3766616	1.7e-8	A: 0.477
rs646596	1.7e-8	T: 0.477
rs616227	1.7e-8	A: 0.477
rs12136540	1.9e-8	C: 0.142
rs11119344	2.0e-8	A: 0.246
rs11812030	2.1e-8	C: 0.136
rs11119437	2.1e-8	T: 0.136
rs6695990	2.2e-8	A: 0.136
rs12731696	2.2e-8	G: 0.477
rs7542157	2.3e-8	A: 0.136
rs11119438	2.4e-8	A: 0.136
rs4844961	2.4e-8	A: 0.136
rs7534723	2.9e-8	G: 0.163
rs6695101	3.0e-8	A: 0.143
rs4844515	3.8e-8	C: 0.136
rs6660087	4.8e-8	C: 0.249
rs1319072	5.1e-8	C: 0.146
rs960339	5.1e-8	T: 0.146
rs12033968	5.2e-8	T: 0.140
rs4844973	6.1e-8	G: 0.136
rs659611	6.2e-8	C: 0.476
rs9430018	6.9e-8	T: 0.470
rs592164	8.0e-8	G: 0.477
rs1014370	8.3e-8	A: 0.136
rs113658831	9.3e-8	G: 0.143
rs17015379	1.1e-7	G: 0.146
rs59100111	1.1e-7	T: 0.146
rs7522045	1.2e-7	C: 0.146
rs73093853	1.2e-7	C: 0.146
rs11119430	1.3e-7	C: 0.171
rs2205984	1.3e-7	A: 0.145
rs12045428	1.4e-7	A: 0.169
rs11119364	1.6e-7	T: 0.163
rs12567108	1.7e-7	G: 0.323
rs112972438	2.1e-7	T: 0.145
rs1415543	2.5e-7	T: 0.145
rs2487911	2.6e-7	A: 0.354
rs145019444	2.7e-7	A: 0.186
rs4844960	3.2e-7	C: 0.351
rs2487905	3.4e-7	G: 0.351
rs11119436	3.7e-7	G: 0.136
rs2494173	3.7e-7	C: 0.345
rs11119426	4.1e-7	A: 0.169
rs11119432	4.2e-7	C: 0.141
rs78508049	4.8e-7	C: 0.170
rs55976039	5.0e-7	C: 0.171
rs7523300	5.0e-7	T: 0.491
rs2487906	6.1e-7	T: 0.345
rs10779513	6.5e-7	T: 0.488
rs1556606	6.9e-7	G: 0.163
rs11119339	7.0e-7	A: 0.488
rs4844959	7.7e-7	G: 0.342
rs35508116	8.4e-7	C: 0.147
rs57208409	0.0000013	G: 0.141
rs77570671	0.0000013	A: 0.142
rs6689839	0.0000015	G: 0.395
rs111299109	0.0000017	T: 0.141
rs11119343	0.0000018	G: 0.465
rs9430034	0.0000018	T: 0.343
rs2294407	0.0000020	T: 0.169
rs7539638	0.0000022	A: 0.146
rs2485896	0.0000028	G: 0.175
rs7516554	0.0000036	T: 0.423
rs4844953	0.0000036	G: 0.169
rs7543674	0.0000045	T: 0.142
rs80076156	0.0000056	G: 0.142
rs6701631	0.0000075	T: 0.168
rs2485899	0.0000075	A: 0.351
rs2206043	0.0000082	A: 0.135
rs59435160	0.000011	A: 0.140
rs4556361	0.000011	C: 0.132
rs60326345	0.000013	C: 0.140
rs76610459	0.000013	G: 0.150
rs55871867	0.000013	G: 0.150
rs7551944	0.000014	C: 0.134
rs57315825	0.000014	T: 0.140
rs75308488	0.000015	C: 0.134
rs7540237	0.000016	T: 0.134
rs6698154	0.000018	G: 0.132
rs150238174	0.000018	T: 0.134
rs6540563	0.000018	G: 0.132
rs2357230	0.000018	A: 0.132
rs6540564	0.000018	C: 0.132
rs17015330	0.000018	G: 0.132
rs735693	0.000019	C: 0.140
rs688464	0.000019	C: 0.382
rs1319435	0.000019	C: 0.134
rs76101197	0.000019	C: 0.134
rs76426571	0.000021	T: 0.134
rs77990373	0.000021	C: 0.134
rs115881613	0.000022	T: 0.134
rs17015361	0.000025	G: 0.132
rs7525951	0.000025	C: 0.132
rs1073150	0.000025	A: 0.132
rs7511996	0.000025	A: 0.132
rs74991018	0.000025	G: 0.134
rs2357231	0.000026	T: 0.383
rs735694	0.000026	C: 0.134
rs118092936	0.000026	A: 0.134
rs57281300	0.000033	C: 0.141
rs61747285	0.000040	A: 0.131
rs11119358	0.000040	C: 0.148
rs2064163	0.000042	T: 0.153
rs7519328	0.000042	A: 0.182
rs11097788	0.0000089	A: 0.450	NFKB1
rs3774932	0.0000091	A: 0.455
rs28573147	0.000011	C: 0.451
rs11934404	0.000016	A: 0.455
rs1120986	0.000018	C: 0.450
rs1598856	0.000022	A: 0.455
rs3774968	0.000024	A: 0.445
rs2168803	0.000025	A: 0.451
rs230530	0.000046	G: 0.452
rs1585214	0.000052	T: 0.451
rs93059	0.000071	A: 0.451
rs230502	0.000078	G: 0.455
rs61815632	8.4e-7	G: 0.227	IL10
rs1518111	8.7e-7	T: 0.221
rs1518110	0.0000010	A: 0.220
rs6673928	0.0000011	T: 0.227
rs3024498	0.0000012	C: 0.226
rs3024492	0.0000020	A: 0.222
rs1800872	0.0000026	T: 0.240
rs1800871	0.0000028	A: 0.240
rs3024490	0.0000032	A: 0.240
rs6686931	0.0000051	T: 0.220
rs7539748	0.000011	A: 0.179
rs1554286	0.000014	A: 0.185
rs10494878	0.000014	G: 0.199
rs11119514	0.000017	C: 0.457
rs6703630	0.000024	T: 0.233
rs6687015	0.000043	T: 0.470
rs17015767	0.000058	C: 0.207
rs10138227	0.0000019	T: 0.128	AKT1
rs67583154	0.0000021	A: 0.142
rs4983559	0.0000047	G: 0.392
rs11160819	0.000010	G: 0.383
rs11628510	0.000021	A: 0.367
rs113605200	0.000021	G: 0.120
rs28690313	0.000021	G: 0.106
rs2494747	0.000034	G: 0.390
rs5030728	1.3e-34	A: 0.271	TLR4
rs2770146	1.5e-34	C: 0.271
rs2770150	6.6e-34	G: 0.250
rs11789302	1.0e-33	G: 0.250
rs13296664	1.7e-33	T: 0.251
rs10491851	2.4e-33	A: 0.251
rs2737191	2.6e-33	G: 0.250
rs913930	1.6e-24	G: 0.338
rs2149351	2.1e-15	T: 0.223
rs913615	2.0e-11	C: 0.490
rs12236328	2.0e-11	A: 0.490
rs1887905	2.1e-11	C: 0.490
rs1329068	2.1e-11	G: 0.490
rs1410852	2.3e-11	G: 0.489
rs13293271	2.3e-11	A: 0.490
rs11788318	2.3e-11	G: 0.490
rs10818064	2.3e-11	G: 0.490
rs10983741	2.4e-11	C: 0.491
rs1329070	2.8e-11	G: 0.491
rs4481681	3.0e-11	A: 0.490
rs1928296	3.3e-11	T: 0.490
rs13294726	3.9e-11	T: 0.489
rs36163427	5.0e-11	C: 0.490
rs928052	5.8e-11	G: 0.490
rs7045301	6.3e-11	G: 0.180
rs7871494	1.4e-10	C: 0.269
rs141391474	1.6e-10	C: 0.490
rs6478321	2.1e-10	A: 0.062
rs2183150	2.5e-10	G: 0.180
rs2094580	4.2e-10	G: 0.271
rs10759931	5.2e-10	A: 0.420
rs10759930	5.3e-10	T: 0.420
rs7038974	6.7e-10	T: 0.174
rs55750731	6.9e-10	T: 0.174
rs7026576	7.8e-10	A: 0.174
rs7025144	8.6e-10	T: 0.258
rs7034482	1.1e-9	G: 0.267
rs716570	1.4e-9	A: 0.168
rs9408899	1.4e-9	A: 0.168
rs576691	1.4e-9	G: 0.168
rs2416598	1.4e-9	G: 0.168
rs6478311	1.4e-9	G: 0.168
rs4837402	1.4e-9	A: 0.168
rs1410850	1.4e-9	T: 0.168
rs10818063	2.1e-9	G: 0.490
rs532742	2.5e-9	A: 0.169
rs4388521	2.8e-9	T: 0.258
rs10759937	4.8e-9	A: 0.273
rs781315	6.6e-9	G: 0.169
rs10759943	1.0e-8	A: 0.195
rs7026522	1.0e-8	T: 0.195
rs1927890	1.2e-8	T: 0.194
rs1927888	1.8e-8	C: 0.249
rs10465133	2.5e-8	G: 0.411
rs10983778	4.0e-8	A: 0.213
rs7021954	4.3e-8	T: 0.409
rs7870029	4.7e-8	A: 0.250
rs10759934	5.2e-8	A: 0.490
rs928177	5.7e-8	T: 0.171
rs10983763	6.2e-8	A: 0.421
rs7027711	9.9e-8	G: 0.196
rs113884722	1.1e-7	T: 0.050
rs11789931	1.1e-7	A: 0.050
rs4474091	1.2e-7	T: 0.195
rs745507	1.2e-7	C: 0.050
rs4837505	1.3e-7	A: 0.196
rs7040945	1.3e-7	A: 0.196
rs55756475	1.8e-7	C: 0.228
rs10739499	7.1e-7	C: 0.329
rs1887781	8.0e-7	A: 0.183
rs1887782	8.0e-7	C: 0.422
rs1927903	8.6e-7	G: 0.329
rs1927904	8.7e-7	T: 0.329
rs10739500	9.1e-7	A: 0.329
rs2225207	9.2e-7	C: 0.329
rs10739501	9.3e-7	C: 0.329
rs1999065	9.4e-7	T: 0.329
rs1999066	9.5e-7	G: 0.329
rs12235632	0.0000016	G: 0.411
rs12001083	0.0000017	T: 0.354
rs12236763	0.0000018	C: 0.247
rs2149355	0.0000019	A: 0.256
rs957512	0.0000021	C: 0.355
rs10759942	0.0000022	T: 0.333
rs12001662	0.0000025	T: 0.434
rs1854448	0.0000029	G: 0.326
rs1854447	0.0000032	A: 0.326
rs10983740	0.0000032	G: 0.256
rs58146351	0.0000033	A: 0.162
rs10123955	0.0000046	C: 0.256
rs2149353	0.0000047	A: 0.256
rs7038716	0.0000047	T: 0.256
rs4595203	0.0000047	G: 0.255
rs7026297	0.0000047	T: 0.256
rs7039838	0.0000047	A: 0.256
rs10124679	0.0000047	G: 0.256
rs1927899	0.0000047	T: 0.256
rs7036316	0.0000047	G: 0.256
rs1927896	0.0000047	A: 0.256
rs10114960	0.0000047	T: 0.256
rs1927900	0.0000047	G: 0.256
rs10124632	0.0000047	C: 0.256
rs7848124	0.0000047	A: 0.256
rs10983772	0.0000047	T: 0.256
rs3945581	0.0000047	T: 0.256
rs10118506	0.0000047	A: 0.256
rs1927898	0.0000047	C: 0.256
rs12337267	0.0000048	C: 0.256
rs1887780	0.0000048	G: 0.256
rs4111333	0.0000049	T: 0.335
rs1927902	0.0000050	T: 0.256
rs4837503	0.0000050	G: 0.256
rs72749865	0.0000054	C: 0.162
rs28693508	0.0000058	G: 0.358
rs10116193	0.0000075	G: 0.359
rs10759926	0.0000087	C: 0.359
rs4837495	0.0000090	T: 0.308
rs16905721	0.0000091	C: 0.162
rs10983783	0.0000091	G: 0.439
rs4837502	0.0000097	G: 0.271
rs10983720	0.000010	T: 0.359
rs10818054	0.000010	C: 0.359
rs7038943	0.000010	C: 0.359
rs10983712	0.000010	C: 0.359
rs55654527	0.000010	A: 0.359
rs10116226	0.000010	G: 0.359
rs2149354	0.000010	A: 0.256
rs3904153	0.000010	G: 0.328
rs1360092	0.000011	C: 0.328
rs1928297	0.000011	T: 0.255
rs1928298	0.000011	C: 0.328
rs10818068	0.000011	A: 0.328
rs1360094	0.000012	A: 0.330
rs1360093	0.000012	C: 0.330
rs1329061	0.000013	G: 0.327
rs4837497	0.000013	C: 0.329
rs6478316	0.000013	G: 0.329
rs2149356	0.000013	T: 0.313
rs7851967	0.000013	G: 0.329
rs35940453	0.000013	T: 0.121
rs7032255	0.000014	A: 0.359
rs10818061	0.000014	C: 0.335
rs10759928	0.000016	G: 0.436
rs1927914	0.000017	G: 0.329
rs2737190	0.000017	G: 0.329
rs7357627	0.000017	A: 0.368
rs4837496	0.000020	A: 0.256
rs2416601	0.000023	A: 0.237
rs10818066	0.000023	C: 0.239
rs9408901	0.000025	G: 0.442
rs10818075	0.000026	G: 0.457
rs72749901	0.000028	C: 0.140
rs190609269	0.000028	A: 0.272
rs1927911	0.000029	A: 0.256
rs1252008	0.000029	C: 0.442
rs9299254	0.000030	G: 0.442
rs9408902	0.000030	G: 0.442
rs1013985	0.000030	C: 0.442
rs9409189	0.000030	C: 0.442
rs7047007	0.000030	C: 0.443
rs1928295	0.000030	C: 0.442
rs4443733	0.000030	C: 0.442
rs10983744	0.000030	T: 0.218
rs7860332	0.000031	T: 0.458
rs1887904	0.000031	A: 0.324
rs4837409	0.000031	A: 0.324
rs9299255	0.000032	C: 0.442
rs7870814	0.000034	A: 0.458
rs35199804	0.000035	T: 0.121
rs7857333	0.000035	A: 0.121
rs13299033	0.000035	T: 0.121
rs34789583	0.000036	A: 0.121
rs10983707	0.000043	C: 0.261
rs7856483	0.000043	G: 0.262
rs72753708	0.000053	A: 0.251
rs1155928	0.000055	T: 0.250
rs10491854	0.000055	T: 0.251
rs7871944	0.000057	G: 0.118
rs558789	0.000057	A: 0.264
rs7873159	0.000057	A: 0.256
rs10983706	0.000057	A: 0.261
rs11032695	1.2e-31	G: 0.350	CAT
rs34329347	5.0e-31	G: 0.352
rs10836234	5.6e-31	C: 0.352
rs1008491	1.0e-30	T: 0.350
rs10836230	1.0e-30	T: 0.351
rs11604331	1.1e-30	G: 0.285
rs35725681	1.3e-30	T: 0.351
rs12807961	1.7e-30	G: 0.347
rs12808450	1.7e-30	A: 0.351
rs12793666	2.2e-30	A: 0.352
rs34533645	1.1e-29	A: 0.351
rs66679411	2.8e-27	T: 0.356
rs11032661	1.0e-26	C: 0.368
rs12790004	4.0e-26	T: 0.367
rs910089	4.2e-26	G: 0.367
rs12804506	2.1e-25	G: 0.368
rs12804689	2.1e-25	A: 0.368
rs55892947	2.5e-25	A: 0.366
rs11032654	2.5e-25	T: 0.366
rs524167	2.2e-24	G: 0.404
rs11032669	2.7e-24	A: 0.367
rs11032667	2.9e-24	T: 0.367
rs11032670	3.1e-24	A: 0.367
rs11032671	3.5e-24	A: 0.367
rs511895	3.7e-24	T: 0.404
rs533425	3.8e-24	A: 0.404
rs560807	3.8e-24	A: 0.404
rs494024	3.8e-24	T: 0.404
rs12790378	6.9e-24	G: 0.367
rs873466	6.9e-24	T: 0.367
rs12361866	6.9e-24	A: 0.367
rs12806377	6.9e-24	G: 0.367
rs59090359	7.4e-24	T: 0.367
rs17352313	7.4e-24	T: 0.369
rs1535719	8.2e-24	C: 0.409
rs499406	8.4e-24	T: 0.402
rs2231828	8.6e-24	C: 0.408
rs11032718	1.1e-23	T: 0.405
rs10836223	1.2e-23	G: 0.367
rs11032719	2.2e-23	T: 0.404
rs475043	3.4e-23	C: 0.402
rs11032724	5.4e-23	T: 0.404
rs11032723	5.5e-23	C: 0.404
rs11032722	5.5e-23	T: 0.404
rs55898107	5.5e-23	A: 0.404
rs55733944	6.2e-23	A: 0.404
rs12790145	6.2e-23	T: 0.404
rs10836215	1.1e-22	T: 0.346
rs17269931	1.1e-22	C: 0.411
rs35960263	1.2e-22	A: 0.404
rs12797675	1.3e-22	T: 0.404
rs508370	4.1e-22	T: 0.406
rs1408041	9.5e-22	A: 0.415
rs2231825	1.4e-21	A: 0.411
rs10836229	4.1e-21	G: 0.395
rs11032682	9.7e-21	T: 0.396
rs17269903	2.5e-20	C: 0.410
rs737254	2.6e-19	G: 0.412
rs11032726	2.6e-19	A: 0.411
rs2420386	2.6e-19	G: 0.411
rs2146962	2.6e-19	G: 0.411
rs11032728	7.1e-19	A: 0.414
rs12288820	2.4e-18	C: 0.480
rs34366473	4.1e-18	A: 0.414
rs34901344	5.4e-18	G: 0.414
rs10836249	9.0e-18	T: 0.480
rs7480440	1.5e-16	A: 0.372
rs12574851	1.3e-14	C: 0.372
rs5026712	1.3e-14	A: 0.372
rs5026710	1.3e-14	A: 0.372
rs5026714	1.3e-14	T: 0.372
rs2022318	1.3e-14	C: 0.372
rs1569691	1.3e-14	G: 0.372
rs12574870	1.3e-14	G: 0.372
rs10836217	1.4e-14	T: 0.372
rs10836218	1.4e-14	A: 0.372
rs12574584	1.6e-14	C: 0.371
rs10836216	1.6e-14	A: 0.371
rs11032657	1.5e-13	T: 0.339
rs11032684	2.2e-13	T: 0.327
rs7120960	4.4e-13	C: 0.269
rs11032700	4.5e-13	C: 0.341
rs1001179	5.5e-13	T: 0.235
rs11032699	6.0e-13	T: 0.341
rs11607484	6.9e-13	G: 0.370
rs35133410	7.3e-13	T: 0.372
rs769214	1.3e-12	G: 0.331
rs1049982	1.4e-12	T: 0.331
rs480575	1.4e-12	G: 0.290
rs486256	1.8e-12	C: 0.290
rs524154	1.8e-12	G: 0.290
rs1408035	2.1e-12	T: 0.216
rs484214	2.1e-12	G: 0.290
rs482322	2.1e-12	C: 0.290
rs2745919	2.5e-12	G: 0.452
rs2284368	2.8e-12	C: 0.216
rs769218	2.8e-12	A: 0.216
rs2284369	2.8e-12	G: 0.216
rs2420388	2.8e-12	A: 0.216
rs543701	3.2e-12	G: 0.291
rs12797274	3.3e-12	C: 0.317
rs2611130	3.9e-12	C: 0.453
rs525938	4.0e-12	C: 0.290
rs7943316	4.4e-12	A: 0.331
rs10836244	9.6e-12	T: 0.216
rs942223	1.0e-11	T: 0.212
rs2284367	1.0e-11	C: 0.216
rs769217	1.0e-11	T: 0.215
rs7113917	1.0e-11	G: 0.216
rs6484722	1.0e-11	T: 0.216
rs4756148	1.0e-11	T: 0.216
rs4755372	1.0e-11	T: 0.216
rs4755373	1.5e-11	G: 0.216
rs2284365	2.2e-11	C: 0.216
rs11032655	2.9e-11	G: 0.119
rs10742317	3.6e-11	C: 0.344
rs7118388	4.1e-11	G: 0.486
rs3781711	4.5e-11	A: 0.205
rs3758733	4.8e-11	G: 0.208
rs11032703	6.4e-11	T: 0.112
rs3781709	6.8e-11	C: 0.216
rs4756153	1.0e-10	A: 0.212
rs11032641	1.3e-10	A: 0.122
rs117281678	1.4e-10	A: 0.121
rs7928213	1.4e-10	A: 0.216
rs117904793	1.4e-10	C: 0.121
rs142917616	1.4e-10	T: 0.122
rs118153616	3.1e-10	C: 0.121
rs12294809	4.3e-10	A: 0.329
rs564250	5.8e-10	T: 0.207
rs77630075	5.9e-10	C: 0.125
rs7934463	7.3e-10	T: 0.327
rs11032665	7.4e-10	C: 0.327
rs1157669	7.4e-10	T: 0.477
rs5026713	7.4e-10	A: 0.330
rs10742315	7.4e-10	A: 0.330
rs1569690	7.4e-10	T: 0.330
rs11032663	7.4e-10	A: 0.329
rs11032662	7.4e-10	G: 0.329
rs12294690	7.4e-10	A: 0.329
rs10768070	7.6e-10	G: 0.330
rs4344461	7.9e-10	A: 0.330
rs4347363	8.0e-10	T: 0.330
rs1962369	8.9e-10	G: 0.487
rs480496	1.0e-9	G: 0.475
rs910090	1.5e-9	G: 0.330
rs910091	1.6e-9	A: 0.330
rs2901129	1.6e-9	T: 0.330
rs116612800	1.6e-9	T: 0.330
rs12795248	1.8e-9	G: 0.329
rs11602932	2.1e-9	T: 0.329
rs7127624	2.1e-9	G: 0.329
rs7113114	2.1e-9	T: 0.329
rs7112991	2.1e-9	T: 0.329
rs7112986	2.1e-9	T: 0.328
rs7112624	2.2e-9	T: 0.330
rs1569692	2.3e-9	A: 0.330
rs554518	2.6e-9	T: 0.150
rs61880810	3.0e-9	T: 0.246
rs2745917	5.9e-9	T: 0.201
rs12795717	6.4e-9	G: 0.330
rs7109778	9.9e-9	T: 0.121
rs72927368	1.2e-8	T: 0.112
rs2300182	1.3e-8	A: 0.122
rs2076556	1.3e-8	G: 0.121
rs4756146	1.3e-8	C: 0.121
rs7938373	1.5e-8	C: 0.112
rs1071880	1.6e-8	T: 0.163
rs7395059	1.6e-8	T: 0.120
rs12281592	1.6e-8	G: 0.329
rs208677	1.7e-8	T: 0.164
rs76401886	1.7e-8	T: 0.329
rs208675	1.7e-8	T: 0.163
rs208682	1.7e-8	T: 0.163
rs208681	1.7e-8	T: 0.164
rs208680	1.7e-8	T: 0.164
rs208683	1.7e-8	T: 0.163
rs72923163	2.0e-8	T: 0.119
rs7102889	2.0e-8	C: 0.119
rs16925614	2.0e-8	T: 0.121
rs4755374	2.0e-8	C: 0.121
rs35495760	2.1e-8	A: 0.309
rs10836207	2.1e-8	C: 0.285
rs5026711	2.2e-8	A: 0.214
rs2746169	2.2e-8	G: 0.214
rs10742316	2.2e-8	C: 0.213
rs1033509	2.2e-8	C: 0.214
rs34234992	2.2e-8	G: 0.310
rs7929321	2.3e-8	C: 0.237
rs11032683	2.3e-8	A: 0.237
rs2231821	2.5e-8	G: 0.309
rs10742319	2.6e-8	T: 0.237
rs55665450	3.0e-8	A: 0.119
rs2206716	3.0e-8	T: 0.237
rs1000768	3.1e-8	G: 0.469
rs3758732	3.6e-8	T: 0.118
rs7928866	3.8e-8	G: 0.119
rs12421999	3.8e-8	C: 0.119
rs942222	3.9e-8	T: 0.119
rs72924903	4.1e-8	G: 0.119
rs34980257	4.5e-8	G: 0.119
rs7928060	6.7e-8	A: 0.215
rs2746161	6.9e-8	T: 0.213
rs997704	7.2e-8	C: 0.385
rs72924928	7.6e-8	C: 0.112
rs489554	7.7e-8	T: 0.163
rs1014749	7.9e-8	A: 0.215
rs2745918	8.1e-8	C: 0.384
rs2022321	8.3e-8	T: 0.384
rs10742318	8.7e-8	C: 0.242
rs2746156	9.0e-8	A: 0.384
rs12360995	1.0e-7	T: 0.485
rs2022320	1.0e-7	G: 0.385
rs4755370	1.0e-7	C: 0.384
rs4755371	1.1e-7	G: 0.385
rs4756151	2.2e-7	A: 0.120
rs7106485	2.9e-7	C: 0.112
rs72927369	3.3e-7	C: 0.112
rs7104394	3.4e-7	A: 0.112
rs7104121	3.5e-7	T: 0.112
rs4756155	3.7e-7	C: 0.112
rs4756156	3.7e-7	A: 0.112
rs7130345	3.7e-7	G: 0.109
rs16925662	3.7e-7	T: 0.112
rs113875983	3.7e-7	C: 0.112
rs78868810	3.7e-7	C: 0.112
rs79388381	3.8e-7	G: 0.112
rs58512167	3.9e-7	A: 0.182
rs7115064	4.0e-7	G: 0.112
rs7126243	4.0e-7	T: 0.113
rs55633825	4.0e-7	G: 0.112
rs16925668	4.0e-7	G: 0.112
rs7130331	4.0e-7	T: 0.112
rs55941777	4.1e-7	A: 0.112
rs56291727	4.1e-7	A: 0.112
rs72927347	4.1e-7	G: 0.112
rs16925673	4.1e-7	A: 0.113
rs7109462	4.1e-7	A: 0.113
rs3758735	4.1e-7	T: 0.113
rs3758736	4.1e-7	A: 0.113
rs10488737	4.1e-7	T: 0.113
rs7935626	4.1e-7	T: 0.113
rs3758738	4.1e-7	T: 0.112
rs16925678	4.1e-7	G: 0.113
rs3758737	4.2e-7	G: 0.113
rs111405111	4.2e-7	A: 0.113
rs7126085	4.4e-7	T: 0.112
rs766826	5.1e-7	T: 0.358
rs61882275	5.8e-7	A: 0.376
rs17350806	5.8e-7	A: 0.153
rs7949972	6.0e-7	T: 0.375
rs1323690	6.4e-7	A: 0.375
rs7947771	6.6e-7	T: 0.375
rs17269847	8.0e-7	C: 0.085
rs2924480	8.3e-7	C: 0.408
rs208674	0.0000010	C: 0.422
rs61880787	0.0000018	T: 0.183
rs61880808	0.0000019	G: 0.183
rs2231819	0.0000020	C: 0.112
rs1925369	0.0000022	T: 0.188
rs12418222	0.0000025	A: 0.125
rs2022322	0.0000027	T: 0.206
rs72927372	0.0000036	T: 0.125
rs208673	0.0000045	C: 0.419
rs208668	0.0000045	G: 0.419
rs208666	0.0000045	C: 0.419
rs208669	0.0000045	A: 0.419
rs2092486	0.0000055	A: 0.208
rs1535721	0.0000058	A: 0.217
rs208670	0.0000066	T: 0.419
rs35724731	0.0000097	A: 0.250
rs61880785	0.0000098	C: 0.250
rs2611148	0.000012	T: 0.201
rs7927163	0.000017	C: 0.153
rs7944397	0.000017	G: 0.136
rs72916710	0.000034	A: 0.137
rs72916711	0.000034	T: 0.137
rs72916714	0.000034	C: 0.137
rs74841780	0.000034	T: 0.137
rs56170507	0.000037	T: 0.070
rs10768073	0.000038	G: 0.361
rs10219333	0.000040	T: 0.181
rs10836203	0.000040	A: 0.181
rs10836202	0.000040	T: 0.181
rs2206717	0.000042	G: 0.366
rs9971439	0.000043	T: 0.181
rs55747751	1.3e-8	A: 0.060	HSPA4
rs72801474	4.0e-8	A: 0.069
rs62375251	0.0000017	T: 0.228
rs72801433	0.0000019	G: 0.053
rs72801454	0.0000024	T: 0.228
rs72801473	0.0000028	C: 0.228
rs62375203	0.0000037	G: 0.232
rs62375249	0.0000062	T: 0.232
rs62375248	0.0000068	A: 0.263
rs62375205	0.0000084	G: 0.232
rs72801450	0.0000084	G: 0.232
rs12173082	0.0000084	G: 0.232
rs1131809	0.0000084	T: 0.232
rs4367292	0.0000084	T: 0.262
rs56083805	0.0000087	C: 0.232
rs72801445	0.0000094	T: 0.232
rs6867581	0.0000095	T: 0.232
rs28548389	0.0000095	A: 0.262
rs11747001	0.0000099	G: 0.232
rs62375235	0.0000099	G: 0.232
rs55650161	0.0000099	C: 0.231
rs72801456	0.0000099	G: 0.232
rs6596100	0.000012	T: 0.232
rs6596098	0.000014	T: 0.263
rs4321746	0.000014	T: 0.262
rs11747722	0.000014	C: 0.263
rs3088225	0.000015	G: 0.263
rs11742248	0.000015	T: 0.233
rs6892902	0.000017	A: 0.263
rs4705990	0.000017	G: 0.263
rs6866500	0.000017	A: 0.263
rs10043154	0.000018	C: 0.262
rs6596099	0.000022	A: 0.263
rs6874265	0.000022	T: 0.263
rs62375207	0.000022	G: 0.263
rs61195511	0.000022	T: 0.232
rs62381945	0.000022	C: 0.234
rs7730930	0.000022	T: 0.232
rs4705987	0.000022	G: 0.263
rs60306856	0.000023	A: 0.232
rs62381946	0.000024	T: 0.264
rs6897211	0.000027	C: 0.263
rs6596097	0.000027	G: 0.263
rs56265094	0.000029	T: 0.232
rs4301229	0.000029	T: 0.231
rs56104944	0.000029	T: 0.232
rs62375202	0.000030	C: 0.232
rs62375240	0.000034	C: 0.232
rs62374461	0.000035	G: 0.263
rs3935119	0.000035	G: 0.232
rs62375211	0.000035	C: 0.232
rs7711865	0.000035	T: 0.231
rs13718	0.000035	G: 0.232
rs4128344	0.000035	G: 0.232
rs56143603	0.000035	G: 0.232
rs62375208	0.000036	T: 0.232
rs4705989	0.000036	G: 0.262
rs10064506	0.000038	A: 0.263
rs4574536	0.000038	C: 0.232
rs66827546	0.000039	A: 0.262
rs56306291	0.000051	A: 0.090
rs1471400	0.0000097	A: 0.370	SPP1
rs6532024	0.0000097	C: 0.370
rs2728127	0.000012	G: 0.336
rs192560669	5.9e-8	C: 0.076	ICAM1
rs3093029	2.2e-7	G: 0.098
rs75231016	0.0000011	C: 0.093
rs73510898	0.0000012	A: 0.094
rs281436	0.0000024	A: 0.275
rs140735577	0.0000025	A: 0.063
rs281437	0.0000025	T: 0.275
rs5030370	0.0000074	A: 0.310
rs281430	0.000014	G: 0.382
rs5030390	0.000014	A: 0.079
rs281438	0.000015	G: 0.273
rs281431	0.000015	C: 0.375
rs281428	0.000019	T: 0.370
rs28382805	0.000045	T: 0.187
rs6751851	4.7e-9	A: 0.053	POMC
rs10199218	0.0000024	C: 0.054
rs3754861	0.0000025	C: 0.079
rs78560959	0.0000087	T: 0.057
rs59014575	0.0000087	A: 0.055
rs6719226	0.0000087	G: 0.055
rs3754862	0.000027	A: 0.054
rs3754863	0.000032	A: 0.062
rs73180265	0.0000097	T: 0.059	TNFSF10
rs745307	1.8e-23	A: 0.248	CD40
rs11569309	2.1e-18	C: 0.189
rs113732043	8.2e-18	T: 0.192
rs56347917	8.5e-18	G: 0.193
rs78121022	8.6e-18	T: 0.193
rs77638431	8.7e-18	A: 0.193
rs76659719	8.7e-18	C: 0.193
rs77048809	8.8e-18	A: 0.193
rs111259039	9.8e-18	G: 0.193
rs17380117	3.6e-17	G: 0.199
rs56050009	9.3e-16	T: 0.185
rs6065921	2.5e-15	G: 0.185
rs6074009	2.5e-15	T: 0.185
rs139883275	0.0000053	C: 0.182	C2
rs115952312	0.0000094	G: 0.075
rs115250958	0.000014	A: 0.076
rs116178193 ( rs2894251)	0.000020	G: 0.087
rs115817020 (rs2395151)	0.000020	A: 0.087
rs115035678 (rs3117103)	0.000020	T: 0.087
rs190303813 (rs9272079)	0.000023	T: 0.354
rs186229361 (rs9269000)	0.000025	C: 0.196
rs148804854 (rs9267922)	0.000029	A: 0.222
rs116425525 (rs3129965 )	0.000034	C: 0.139
rs115313889 (rs3129963)	0.000034	G: 0.139
rs182592553 (rs9272080)	0.000035	G: 0.354
rs473509	0.000015	T: 0.376	MMP1
rs534191	0.000015	T: 0.410
rs484915	0.000042	T: 0.411
rs4997685	0.0000035	C: 0.175	TLR3
rs4997688	0.0000036	C: 0.175
rs6842047	0.000020	A: 0.086
rs72647308	0.000020	A: 0.086
rs1877320	0.000020	G: 0.086
rs6552962	0.000021	T: 0.176
rs4997689	0.000021	C: 0.176
rs7687961	0.000022	C: 0.180
rs78257173	0.000013	G: 0.070	PRB1
rs74747212	0.000023	T: 0.060
rs851296	0.000027	C: 0.058
rs7246789	0.000028	C: 0.059
rs17750207	0.000057	T: 0.086
rs10412833	0.000058	G: 0.059
rs1206031	0.000058	G: 0.058
rs2537697	0.000059	A: 0.059
rs2615614	0.000059	C: 0.059
rs76753486	0.000059	T: 0.087
rs75665308	0.000059	T: 0.086
rs17643734	3.4e-7	G: 0.076	AHR
rs75814517	3.9e-7	A: 0.074
rs74425990	5.2e-7	T: 0.070
rs17700436	5.8e-7	T: 0.070
rs886756	0.0000021	C: 0.292
rs661603	4.6e-9	C: 0.412	GCLC
rs569760	0.0000015	T: 0.302
rs4140528	0.0000024	T: 0.232
rs10456160	0.0000027	A: 0.225
rs2066511	0.0000046	T: 0.231
rs634657	0.000012	G: 0.446
rs512827	0.000014	T: 0.448
rs546726	0.000015	T: 0.445
rs524553	0.000017	T: 0.203
rs648595	0.000019	G: 0.445
rs17090730	0.0000045	T: 0.204	SERPINA1
rs56339332	0.0000052	A: 0.202
rs1980616	0.0000069	T: 0.202
rs3748313	0.000011	A: 0.210
rs3748316	0.000014	A: 0.188
rs56019009	0.000015	T: 0.181
rs3748314	0.000020	T: 0.188
rs113769856	0.000070	A: 1.000	SLC6A4
rs7210477	0.000072	A: 1.000
rs74325560	0.000072	C: 1.000
rs114157312	0.000072	T: 1.000
rs7221760	0.000072	T: 1.000
rs76231842	0.000072	G: 1.000
rs8072261	0.000072	A: 1.000
rs77394558	0.000072	A: 1.000
rs74960325	0.000072	C: 1.000
rs79334481	0.000072	T: 1.000
rs7212310	0.000072	G: 1.000
rs78763681	0.000072	G: 1.000
rs8068190	0.000072	G: 1.000
rs111356098	0.000090	C: 1.000
rs79796976	1.8e-8	G: 0.065	NLRP3
rs56285508	1.8e-8	T: 0.066
rs6689545	0.0000012	C: 0.066
rs7875007	1.3e-7	A: 0.439	SMC2
rs7859034	1.3e-7	G: 0.439
rs10122512	6.3e-7	C: 0.425
rs7872034	6.3e-7	G: 0.425
rs7023085	6.5e-7	C: 0.424
rs10991119	6.7e-7	T: 0.424
rs10820609	6.9e-7	G: 0.423
rs10991120	6.9e-7	C: 0.424
rs10739885	7.1e-7	G: 0.424
rs7018562	8.8e-7	T: 0.430
rs7044127	9.7e-7	A: 0.430
rs10820601	9.8e-7	G: 0.423
rs1026181	0.0000011	A: 0.423
rs2274724	0.0000011	C: 0.423
rs7037174	0.0000011	C: 0.426
rs10820603	0.0000011	G: 0.422
rs2122577	0.0000011	C: 0.423
rs1889284	0.0000013	C: 0.426
rs9942894	0.0000013	A: 0.424
rs7022158	0.0000014	A: 0.426
rs10820616	0.0000014	G: 0.430
rs4742903	0.0000015	G: 0.423
rs4743689	0.0000018	G: 0.424
rs12003785	0.0000020	T: 0.428
rs4394453	0.0000021	T: 0.431
rs10991188	0.0000021	G: 0.428
rs7350148	0.0000022	T: 0.423
rs4743687	0.0000022	C: 0.423
rs971969	0.0000022	A: 0.429
rs2417487	0.0000023	A: 0.434
rs7855137	0.0000024	G: 0.430
rs7854630	0.0000026	G: 0.422
rs4742907	0.0000027	G: 0.429
rs10991165	0.0000027	C: 0.429
rs17236663	0.0000029	G: 0.429
rs12351370	0.0000029	G: 0.429
rs975253	0.0000029	G: 0.429
rs4743692	0.0000029	A: 0.429
rs4743691	0.0000029	G: 0.429
rs7875929	0.0000029	A: 0.430
rs10991141	0.0000029	T: 0.429
rs1507507	0.0000029	A: 0.429
rs1580014	0.0000029	A: 0.429
rs1450681	0.0000029	A: 0.429
rs4743694	0.0000029	C: 0.428
rs4743690	0.0000035	T: 0.424
rs1889285	0.0000036	G: 0.422
rs1507515	0.0000042	G: 0.430
rs111944779	0.0000052	C: 0.422
rs12375816	0.0000053	T: 0.422
rs2417498	0.0000053	C: 0.422
rs2089459	0.0000053	T: 0.422
rs2089460	0.0000053	A: 0.422
rs1395830	0.0000053	T: 0.422
rs10991155	0.0000053	C: 0.422
rs1395829	0.0000053	T: 0.422
rs10991149	0.0000053	G: 0.422
rs10991147	0.0000053	C: 0.422
rs10991148	0.0000053	C: 0.422
rs10991150	0.0000053	A: 0.422
rs1450672	0.0000053	C: 0.422
rs2417497	0.0000053	G: 0.422
rs10991153	0.0000056	T: 0.422
rs7030599	0.0000056	A: 0.422
rs7852515	0.0000059	A: 0.422
rs10761010	0.0000062	G: 0.423
rs7853727	0.0000063	T: 0.432
rs10991154	0.0000063	G: 0.422
rs4301499	0.0000063	T: 0.417
rs3739736	0.0000064	G: 0.423
rs10820600	0.0000064	T: 0.423
rs4742905	0.0000064	G: 0.423
rs10820599	0.0000064	T: 0.423
rs4742906	0.0000064	A: 0.423
rs4596709	0.0000064	G: 0.429
rs4543600	0.0000065	A: 0.429
rs10991156	0.0000065	C: 0.422
rs9775540	0.0000067	A: 0.429
rs10820610	0.0000071	G: 0.429
rs3818625	0.0000073	G: 0.423
rs4743684	0.0000087	A: 0.434
rs1450674	0.0000089	C: 0.417
rs1354894	0.0000090	G: 0.430
rs10991168	0.0000090	T: 0.187
rs1450673	0.0000091	A: 0.417
rs2102378	0.0000094	G: 0.422
rs56217108	0.0000096	A: 0.422
rs10820602	0.000010	C: 0.430
rs1507513	0.000011	T: 0.430
rs7039927	0.000011	G: 0.436
rs7028408	0.000011	G: 0.430
rs2274725	0.000011	C: 0.430
rs10512325	0.000011	C: 0.430
rs7048372	0.000011	T: 0.430
rs3739737	0.000012	A: 0.423
rs10991172	0.000013	C: 0.429
rs4392962	0.000014	C: 0.429
rs10119876	0.000015	T: 0.429
rs10820618	0.000015	T: 0.429
rs7872170	0.000016	G: 0.429
rs10820617	0.000016	T: 0.429
rs10991151	0.000016	G: 0.422
rs10820608	0.000016	A: 0.431
rs10991152	0.000016	C: 0.422
rs17237053	0.000016	A: 0.429
rs7026246	0.000016	A: 0.429
rs6479225	0.000016	T: 0.429
rs12380062	0.000016	A: 0.429
rs1828035	0.000016	T: 0.429
rs6479215	0.000016	C: 0.430
rs9775554	0.000017	A: 0.429
rs10991186	0.000018	A: 0.433
rs10820628	0.000018	G: 0.435
rs1507509	0.000018	A: 0.429
rs10116938	0.000018	T: 0.429
rs4373581	0.000018	C: 0.429
rs10991182	0.000018	T: 0.429
rs10991171	0.000019	G: 0.429
rs1349375	0.000019	C: 0.422
rs144174743	0.000021	C: 0.430
rs10991163	0.000021	C: 0.417
rs1004358	0.000021	T: 0.417
rs7466404	0.000021	G: 0.417
rs7873500	0.000021	C: 0.417
rs1889286	0.000021	G: 0.417
rs10820619	0.000021	C: 0.417
rs4256641	0.000021	A: 0.417
rs10991161	0.000021	A: 0.417
rs1000378	0.000022	G: 0.417
rs10122352	0.000023	T: 0.432
rs7038714	0.000023	T: 0.433
rs10820605	0.000023	C: 0.430
rs966390	0.000023	A: 0.440
rs10217250	0.000024	A: 0.424
rs726203	0.000024	A: 0.431
rs10991160	0.000024	G: 0.417
rs1605445	0.000025	A: 0.417
rs4743697	0.000026	C: 0.417
rs4451366	0.000026	A: 0.417
rs10991169	0.000026	G: 0.414
rs10991159	0.000026	A: 0.416
rs12377116	0.000026	G: 0.417
rs7037284	0.000027	A: 0.429
rs10820611	0.000027	G: 0.415
rs1507506	0.000027	G: 0.417
rs12379563	0.000027	A: 0.417
rs1857984	0.000028	A: 0.417
rs1507510	0.000028	T: 0.435
rs7040696	0.000029	T: 0.429
rs1605449	0.000033	A: 0.435
rs9776198	0.000033	T: 0.429
rs10991166	0.000034	T: 0.430
rs7047747	0.000035	G: 0.429
rs9657690	0.000036	G: 0.422
rs7871759	0.000036	A: 0.430
rs2417485	0.000036	A: 0.430
rs10125661	0.000036	A: 0.430
rs10820615	0.000036	T: 0.416
rs1413341	0.000038	C: 0.429
rs4587392	0.000038	G: 0.429
rs58883324	0.000038	C: 0.416
rs7047947	0.000039	C: 0.429
rs4742904	0.000046	C: 0.430
rs3818626	0.000046	C: 0.430
rs191824866	0.000047	G: 0.429
rs1443839	0.000048	T: 0.406
rs10991107	0.000049	C: 0.417
rs10990984	0.000049	A: 0.419
rs10990983	0.000049	T: 0.419
rs149827001	0.000051	A: 0.433
rs1507514	0.000051	T: 0.436
rs10125288	0.000053	G: 0.418
rs13297482	0.000053	T: 0.419
rs1348451	0.000053	A: 0.419
rs1348449	0.000053	C: 0.419
rs10990986	0.000053	C: 0.419
rs10820563	0.000053	T: 0.419
rs10121195	0.000053	T: 0.419
rs2218383	0.000053	G: 0.419
rs10121251	0.000053	T: 0.419
rs10124985	0.000053	C: 0.419
rs10113891	0.000053	G: 0.419
rs1373249	0.000053	T: 0.419
rs1373250	0.000053	T: 0.419
rs10820562	0.000053	G: 0.419
rs1348450	0.000053	A: 0.419
rs10990981	0.000053	A: 0.420
rs2417469	0.000053	G: 0.420
rs894816	0.000053	A: 0.420
rs7024069	0.000053	A: 0.435
rs10990982	0.000054	A: 0.420
rs10114621	0.000055	G: 0.418
rs10120101	0.000055	C: 0.434
rs4255198	0.000056	T: 0.418
rs1857981	0.000057	T: 0.433
rs10116760	0.000060	T: 0.418
rs10991117	0.000060	T: 0.413
rs10761015	0.000060	C: 0.435
rs7863548	0.000063	A: 0.416
rs10113905	0.000064	C: 0.429
rs10820613	0.000064	T: 0.414
rs10991118	0.000064	G: 0.413
rs146219291	1.7e-8	G: 1.000	RETN
rs112901863	3.4e-7	T: 1.000
rs73921480	8.0e-7	G: 1.000
rs4134832	8.0e-7	C: 1.000
rs73921477	8.0e-7	G: 1.000
rs4134869	8.0e-7	G: 1.000
rs4134833	8.0e-7	C: 1.000
rs4134883	8.2e-7	C: 1.000
rs57521028	0.0000051	C: 1.000
rs149044286	0.0000098	G: 1.000
rs111348472	0.000011	A: 1.000
rs1760940	3.6e-14	C: 0.246	PNP
rs1713427	1.1e-13	G: 0.236
rs1713429	1.1e-11	C: 0.249
rs12147688	3.1e-11	T: 0.252
rs1049562	4.7e-11	T: 0.192
rs113404144	9.5e-11	T: 0.237
rs1760935	2.1e-10	G: 0.227
rs1713420	2.2e-10	G: 0.222
rs1760934	3.0e-10	C: 0.221
rs1713421	4.7e-10	G: 0.228
rs1713459	8.2e-10	T: 0.243
rs1049564	1.1e-8	A: 0.200
rs1130650	1.3e-8	T: 0.200
rs1713422	1.3e-8	G: 0.200
rs1713426	1.7e-8	G: 0.311
rs1617940	7.8e-8	A: 0.236
rs1756369	2.7e-7	A: 0.232
rs1713460	0.0000013	G: 0.293
rs7964510	5.1e-10	T: 0.096	ZNF384
rs117445213	3.3e-9	T: 0.076
rs77365023	5.9e-9	T: 0.081
rs740852	1.0e-8	A: 0.080
rs61919661	3.3e-7	G: 0.182
rs73047897	3.7e-7	T: 0.147
rs11064296	0.0000031	C: 0.184
rs11064295	0.0000048	T: 0.184
rs12815135	0.0000050	C: 0.185
rs55944427	0.0000060	T: 0.181
rs12230340	0.000040	C: 0.386
rs6571359	3.8e-7	T: 0.461	ANG
rs6571358	3.8e-7	G: 0.461
rs12886925	5.4e-7	T: 0.459
rs10133492	6.1e-7	C: 0.461
rs9322855	9.4e-7	C: 0.454
rs1010461	0.0000012	C: 0.454
rs1010460	0.0000012	A: 0.453
rs1010459	0.0000012	A: 0.453
rs2319382	0.0000012	T: 0.454
rs4619306	0.0000013	C: 0.454
rs2319383	0.0000014	G: 0.454
rs8003813	0.0000068	T: 0.493
rs2002078	0.0000088	A: 0.455
rs891299	0.0000091	G: 0.499
rs8003799	0.000012	T: 0.494
rs10139564	0.000012	C: 0.455
rs6571340	0.000013	A: 0.452
rs12587456	0.000025	G: 0.495
rs5019558	0.000026	G: 0.459
rs2016161	3.7e-8	G: 0.229	CST3
rs734801	5.0e-8	G: 0.235
rs911119	5.2e-8	C: 0.233
rs35610040	6.2e-8	C: 0.226
rs3827141	6.3e-8	C: 0.226
rs3787499	7.3e-8	A: 0.226
rs2254635	8.1e-8	T: 0.221
rs3827142	9.0e-8	A: 0.226
rs3787498	9.6e-8	T: 0.226
rs13041070	1.2e-7	A: 0.226
rs13039536	1.5e-7	G: 0.233
rs71334202	1.5e-7	C: 0.231
rs67567111	1.6e-7	T: 0.225
rs73318135	1.6e-7	G: 0.226
rs3827143	1.6e-7	G: 0.225
rs3761279	1.6e-7	G: 0.225
rs3761280	1.6e-7	G: 0.225
rs34897231	1.6e-7	G: 0.225
rs35488434	1.6e-7	C: 0.225
rs3761281	1.6e-7	A: 0.225
rs13038305	1.6e-7	T: 0.233
rs6114206	1.6e-7	G: 0.233
rs1010117	1.8e-7	C: 0.233
rs5030707	1.9e-7	G: 0.226
rs6036478	2.0e-7	A: 0.233
rs6515375	2.1e-7	A: 0.233
rs35966482	2.2e-7	T: 0.225
rs111360484	2.2e-7	C: 0.225
rs6114209	2.3e-7	C: 0.226
rs34374560	2.3e-7	T: 0.233
rs6048956	2.3e-7	T: 0.233
rs3088162	2.8e-7	A: 0.232
rs1064039	2.9e-7	T: 0.226
rs6048952	3.0e-7	G: 0.237
rs6114201	3.0e-7	A: 0.237
rs2405367	4.5e-7	A: 0.221
rs6036465	5.4e-7	T: 0.239
rs2424582	5.6e-7	G: 0.219
rs4815222	6.4e-7	A: 0.240
rs6048929	6.6e-7	C: 0.238
rs6106685	6.6e-7	C: 0.240
rs3810575	6.6e-7	A: 0.240
rs2208289	6.7e-7	A: 0.240
rs1158167	6.7e-7	G: 0.240
rs13038990	7.1e-7	T: 0.238
rs6036461	7.1e-7	C: 0.240
rs6048926	7.1e-7	A: 0.240
rs4815223	7.1e-7	A: 0.240
rs6048920	7.1e-7	C: 0.240
rs6048924	7.1e-7	A: 0.240
rs6036463	7.1e-7	A: 0.240
rs8116859	7.1e-7	T: 0.237
rs6048922	8.3e-7	C: 0.240
rs6048930	8.4e-7	C: 0.237
rs6048925	9.2e-7	A: 0.240
rs3004145	9.4e-7	C: 0.240
rs3004139	9.8e-7	C: 0.241
rs12710327	0.0000010	T: 0.246
rs2405392	0.0000011	T: 0.245
rs2405393	0.0000011	C: 0.245
rs4346460	0.0000011	T: 0.245
rs59059917	0.0000014	T: 0.229
rs34911568	0.0000017	T: 0.229
rs6036469	0.0000017	G: 0.229
rs6036470	0.0000018	A: 0.229
rs4815224	0.0000018	C: 0.229
rs150800244	0.0000018	C: 0.229
rs12624424	0.0000018	T: 0.229
rs6048933	0.0000018	G: 0.228
rs1555355	0.0000019	C: 0.237
rs57549987	0.0000019	C: 0.237
rs6036474	0.0000020	A: 0.236
rs6048928	0.0000020	C: 0.229
rs12625716	0.0000021	A: 0.236
rs13043610	0.0000022	A: 0.229
rs6048936	0.0000023	A: 0.237
rs13043266	0.0000025	T: 0.230
rs116786204	0.0000025	G: 0.237
rs6048945	0.0000034	T: 0.230
rs8114619	0.0000034	T: 0.230
rs6048946	0.0000034	T: 0.230
rs8121147	0.0000034	C: 0.230
rs12625182	0.0000034	T: 0.238
rs61035931	0.0000034	G: 0.237
rs28703706	0.0000036	G: 0.238
rs67997662	0.0000037	A: 0.237
rs17751897	0.0000037	C: 0.237
rs2067488	0.0000037	G: 0.237
rs1011226	0.0000037	C: 0.237
rs8115423	0.0000037	C: 0.237
rs8121405	0.0000037	A: 0.237
rs8121283	0.0000037	C: 0.237
rs144818660	0.0000038	A: 0.229
rs55897275	0.0000038	T: 0.237
rs8115417	0.0000038	A: 0.237
rs6048949	0.0000040	T: 0.237
rs6048950	0.0000040	G: 0.237
rs7265178	0.0000040	G: 0.236
rs56077567	0.0000040	C: 0.237
rs6036471	0.0000042	A: 0.237
rs6048923	0.0000042	T: 0.232
rs34792920	0.0000042	T: 0.232
rs67483168	0.0000042	C: 0.232
rs2104005	0.0000045	A: 0.178
rs13037490	0.0000047	C: 0.232
rs35782710	0.0000050	G: 0.237
rs56371840	0.0000058	C: 0.237
rs6048941	0.0000065	G: 0.237
rs149516650	0.0000086	T: 0.237
rs2145231	0.0000087	A: 0.178
rs6036481	0.0000090	G: 0.179
rs13040663	0.0000091	A: 0.229
rs67862677	0.0000092	C: 0.229
rs6048937	0.000011	G: 0.237
rs2897119	0.000013	T: 0.201
rs6114213	0.000016	C: 0.178
rs6114214	0.000017	T: 0.178
rs6048939	0.000018	G: 0.237
rs13037020	0.000021	C: 0.175
rs13039144	0.000021	G: 0.179
rs2424591	0.000029	G: 0.152
rs1965758	0.0000011	G: 0.476	CARD8
rs111404271	0.0000026	T: 0.249
rs73059198	0.0000028	A: 0.248
rs11672321	0.0000028	G: 0.248
rs17360062	0.0000031	T: 0.248
rs2304135	0.0000034	A: 0.248
rs10500299	0.0000038	T: 0.247
rs7257449	0.0000053	G: 0.475
rs56012561	0.0000057	G: 0.478
rs56249281	0.0000067	T: 0.481
rs57014315	0.0000071	G: 0.476
rs112528625	0.0000084	C: 0.476
rs1965759	0.0000086	G: 0.482
rs1064791	0.0000090	T: 0.479
rs4802442	0.000010	G: 0.480
rs62621208	0.000010	G: 0.481
rs8110489	0.000010	G: 0.480
rs1965760	0.000011	A: 0.479
rs3826823	0.000012	T: 0.478
rs17294094	0.000012	A: 0.522
rs3826822	0.000012	G: 0.478
rs8108014	0.000012	G: 0.482
rs8105324	0.000013	G: 0.479
rs12052070	0.000015	C: 0.479
rs56199103	0.000016	A: 0.480
rs11669386	0.000017	G: 0.480
rs3745718	0.000017	T: 0.480
rs4802445	0.000017	T: 0.480
rs7246021	0.000018	T: 0.481
rs2043210	0.000030	G: 0.477
rs4987360	3.0e-9	G: 0.279	SELL
rs2223286	3.2e-9	C: 0.279
rs4987353	3.3e-9	A: 0.279
rs4987367	1.6e-8	G: 0.287
rs4987369	1.6e-8	T: 0.287
rs3917751	7.3e-8	A: 0.385
rs2142760	1.5e-7	G: 0.488
rs1997664	2.1e-7	T: 0.474
rs3917768	5.2e-7	G: 0.473
rs3917775	5.6e-7	C: 0.474
rs4987358	5.9e-7	T: 0.230
rs4140655	6.3e-7	T: 0.230
rs4987354	6.8e-7	A: 0.231
rs2205895	7.8e-7	T: 0.390
rs6691453	0.0000017	A: 0.382
rs2420378	0.0000022	T: 0.383
rs12938	0.0000026	G: 0.239
rs4405181	0.0000030	G: 0.308
rs3917750	0.0000030	T: 0.362
rs3917786	0.0000055	G: 0.404
rs4987391	0.0000070	G: 0.484
rs2223303	0.000011	T: 0.366
rs3766126	0.000015	T: 0.368
rs10800457	0.000019	C: 0.429
rs2205896	0.000027	T: 0.394
rs2076074	0.000029	A: 0.267
rs3753305	0.000030	C: 0.427
rs3917783	0.000038	A: 0.410
rs7540556	0.000039	T: 0.417
rs6127	0.000039	C: 0.410
rs3917782	0.000040	C: 0.410
rs10753787	0.000040	T: 0.414
rs6427202	0.000061	C: 0.417
rs3917777	0.000062	C: 0.368
rs6670678	0.000063	A: 0.417
rs39835	9.4e-7	G: 0.489	ADRB2
rs30311	9.1e-7	C: 0.491
rs4705261	8.5e-7	C: 0.487
rs888953	8.4e-8	A: 0.485
rs6886359	8.0e-7	G: 0.485
rs4513680	6.8e-7	A: 0.485
rs59386367	6.0e-7	G: 0.490
rs30327	5.9e-7	G: 0.489
rs30310	5.7e-7	G: 0.487
rs6874249	5.7e-7	G: 0.486
rs59598688	5.7e-7	C: 0.487
rs12189260	5.7e-7	A: 0.484
rs11168059	5.5e-7	G: 0.486
rs30312	5.3e-7	T: 0.489
rs2568940	5.2e-7	G: 0.486
rs30321	4.8e-7	T: 0.487
rs10875640	4.8e-7	T: 0.486
rs30320	4.8e-7	A: 0.487
rs4705058	4.1e-7	C: 0.485
rs6580580	3.4e-7	A: 0.488
rs6874997	3.3e-7	C: 0.486
rs30308	3.2e-7	T: 0.488
rs30314	3.1e-7	G: 0.487
rs6882476	2.9e-7	T: 0.484
rs2400644	2.8e-7	T: 0.486
rs6879964	2.8e-7	T: 0.486
rs6892967	2.8e-7	A: 0.486
rs6885216	2.8e-7	A: 0.485
rs919724	2.8e-7	A: 0.484
rs30322	2.7e-7	T: 0.488
rs2895774	2.6e-7	G: 0.485
rs888954	2.6e-7	G: 0.485
rs17108721	2.6e-7	A: 0.487
rs40949	2.6e-7	A: 0.487
rs888955	2.6e-7	A: 0.485
rs30328	2.1e-7	T: 0.484
rs30326	1.9e-7	G: 0.483
rs6867058	1.6e-7	T: 0.487
rs30325	1.6e-7	G: 0.487
rs30331	1.6e-7	A: 0.485
rs2400645	1.1e-7	C: 0.485
rs1432792	0.000036	T: 0.418
rs6866101	0.000027	C: 0.418
rs1583273	0.000020	A: 0.484
rs407696	0.000019	T: 0.418
rs36081	0.000019	G: 0.418
rs6580579	0.000013	T: 0.492
rs3097815	0.000013	C: 0.488
rs7737439	0.000013	A: 0.485
rs12517142	0.0000066	G: 0.489
rs2163751	0.0000065	G: 0.490
rs30317	0.0000062	A: 0.484
rs2569001	0.0000061	T: 0.492
rs6870429	0.0000061	T: 0.489
rs2569000	0.0000061	C: 0.492
rs10747518	0.0000061	A: 0.489
rs2099314	0.0000060	G: 0.486
rs4144663	0.0000057	G: 0.493
rs2400704	0.0000046	C: 0.489
rs185021	0.0000041	C: 0.490
rs2400703	0.0000040	T: 0.489
rs2400702	0.0000040	A: 0.489
rs30329	0.0000037	T: 0.487
rs30307	0.0000036	G: 0.493
rs12654719	0.0000035	G: 0.490
rs4705263	0.0000032	G: 0.489
rs30316	0.0000031	A: 0.489
rs2163752	0.0000030	C: 0.490
rs246503	0.0000030	A: 0.493
rs2568999	0.0000028	G: 0.488
rs30305	0.0000023	T: 0.491
rs30306	0.0000023	A: 0.490
rs2082397	0.0000023	A: 0.489
rs6870415	0.0000023	A: 0.489
rs6870766	0.0000023	A: 0.489
rs30324	0.0000022	C: 0.487
rs75522930	0.0000021	A: 0.488
rs6865781	0.0000020	T: 0.484
rs11747905	0.0000019	T: 0.490
rs1368279	0.0000019	T: 0.489
rs2082398	0.0000019	T: 0.489
rs62388002	0.0000019	T: 0.485
rs11168062	0.0000019	G: 0.487
rs246504	0.0000019	A: 0.490
rs11750926	0.0000019	A: 0.489
rs12653443	0.0000019	A: 0.488
rs6861953	0.0000018	G: 0.488
rs30315	0.0000018	C: 0.488
rs4705265	0.0000018	A: 0.488
rs6882470	0.0000017	T: 0.484
rs56376672	0.0000017	C: 0.488
rs6883606	0.0000016	T: 0.484
rs7702609	0.0000016	T: 0.484
rs150092623	0.0000016	A: 0.482
rs11168060	0.0000015	A: 0.488
rs10078593	0.0000015	A: 0.481
rs246502	0.0000014	T: 0.488
rs144773993	0.0000014	T: 0.481
rs56043944	0.0000013	G: 0.488
rs36047	0.0000012	T: 0.335
rs30330	0.0000011	T: 0.485
rs4705262	0.0000011	G: 0.489
rs30309	0.0000011	C: 0.488
rs30318	0.0000011	A: 0.489
rs11168061	0.0000010	C: 0.488
rs1042713	0.0000001	A: 0.386
rs1042714	0.0010000	G: 0.409

## Sheet: Ranks
Rank	Gene Symbol	GeneID
1	ADRB2	154
1	AHR	196
1	AKT1	207
1	ANG	283
1	C2	717
1	CARD8	22900
1	CAT	847
1	CD40	958
1	CST3	1471
1	GCLC	2729
1	HSPA4	3308
1	ICAM1	3383
1	IL10	3586
1	IRF6	3664
1	MMP1	4312
1	NFKB1	4790
1	NLRP3	114548
1	PNP	4860
1	POMC	5443
1	PRB1	5542
1	RETN	56729
1	SELL	6402
1	SERPINA1	5265
1	SLC6A4	6532
1	SMC2	10592
1	SPP1	6696
1	TLR3	7098
1	TLR4	7099
1	TNFSF10	8743
1	ZNF384	171017
205	A2M	2
205	ABO	28
205	ACE	1636
205	ACTG2	72
205	ADIPOQ	9370
205	ADM	133
205	ADRA2B	151
205	AGXT	189
205	ALB	213
205	ALDH2	217
205	ALDH7A1	501
205	AMBP	259
205	AOC1	26
205	APOA1	335
205	APOE	348
205	AR	367
205	ARCN1	372
205	ARSA	410
205	ATF7IP	55729
205	AVP	551
205	BCL2	596
205	BDNF	627
205	CA9	768
205	CALM1	801
205	CALM2	805
205	CALM3	808
205	CAMKMT	79823
205	CCL11	6356
205	CCL2	6347
205	CCL27	10850
205	CD4	920
205	CD79A	973
205	CENPJ	55835
205	CFP	5199
205	CHGA	1113
205	CIC	23152
205	COL14A1	7373
205	COX5A	9377
205	COX8A	1351
205	CPOX	1371
205	CRH	1392
205	CRP	1401
205	CS	1431
205	CSRP1	1465
205	CTGF	1490
205	CXCL8	3576
205	CYP1A2	1544
205	CYP2C19	1557
205	CYP2J2	1573
205	DDT	1652
205	DPP4	1803
205	EDN1	1906
205	EDNRA	1909
205	EGFR	1956
205	ELAVL2	1993
205	ENPEP	2028
205	EPX	8288
205	ESR1	2099
205	ETV3	2117
205	FASLG	356
205	FES	2242
205	FGD1	2245
205	FN1	2335
205	FOS	2353
205	FURIN	5045
205	GCG	2641
205	GPX1	2876
205	GRAMD4	23151
205	GSTK1	373156
205	GSTP1	2950
205	GSTT1	2952
205	GTF2E1	2960
205	GTF2E2	2961
205	GYPA	2993
205	HDAC9	9734
205	HGF	3082
205	HMOX1	3162
205	HP	3240
205	HSD11B2	3291
205	IFNG	3458
205	IGF1	3479
205	IL18	3606
205	IL1B	3553
205	IL1RN	3557
205	IL2	3558
205	IL21	59067
205	IL4	3565
205	IL5	3567
205	IL6	3569
205	INS	3630
205	ISYNA1	51477
205	ITM2B	9445
205	JTB	10899
205	KCNMB1	3779
205	KLK1	3816
205	KLK3	354
205	KLK8	11202
205	KLKB1	3818
205	KRIT1	889
205	LEP	3952
205	LEPR	3953
205	LEPROT	54741
205	LMAN2	10960
205	MAPT	4137
205	MARK1	4139
205	MBL2	4153
205	MMP2	4313
205	MMP9	4318
205	MOCOS	55034
205	MPO	4353
205	MRC1	4360
205	MRS2	57380
205	MSC	9242
205	MTHFR	4524
205	MTTP	4547
205	NANOS2	339345
205	NCKIPSD	51517
205	NHS	4810
205	NOS2	4843
205	NOS3	4846
205	NPY	4852
205	NQO1	1728
205	NR1I2	8856
205	NR3C1	2908
205	PAPPA	5069
205	PDC	5132
205	PGR	5241
205	PIAS2	9063
205	PLAT	5327
205	PLD2	5338
205	PMEL	6490
205	PPARG	5468
205	PPIA	5478
205	PRH1	5554
205	PRH2	5555
205	PRL	5617
205	PTEN	5728
205	PTGDS	5730
205	PTGS2	5743
205	RAN	5901
205	RASA1	5921
205	RELA	5970
205	RGS2	5997
205	ROS1	6098
205	SELE	6401
205	SERPINE1	5054
205	SLC26A4	5172
205	SLCO6A1	133482
205	SLPI	6590
205	SMCP	4184
205	SOD1	6647
205	SOD2	6648
205	SSB	6741
205	STMN1	3925
205	TBX21	30009
205	TBXA2R	6915
205	TFPI	7035
205	TGFB1	7040
205	TGM2	7052
205	TH	7054
205	TIMP1	7076
205	TMEM37	140738
205	TNF	7124
205	TP53	7157
205	TRPC3	7222
205	TSC22D3	1831
205	TWIST1	7291
205	TXNIP	10628
205	TYRP1	7306
205	UTS2	10911
205	VCAM1	7412
205	VEGFA	7422
205	VIP	7432
205	VWF	7450
205	XK	7504
