# Supplementary material for: Novel candidate genes important for asthma and hypertension comorbidity revealed from associative gene networks
Source: BMC Med Genomics. 2018 Feb 13;11(Suppl 1):15. doi: 10.1186/s12920-018-0331-4 (PMC6389037; doi:10.1186/s12920-018-0331-4)
Supplement: Supplementary file 9 — Criteria 8-10 results. (XLSX 20 kb) [file 12920_2018_331_MOESM9_ESM.xlsx]

## Sheet: Disease SNPs
				Criterion 8	Criterion 9		Criterion 10
SNP	P-Value	MAF, European	Gene	SNP associated with asthma or hypertension	SNP associated with disease comorbid to asthma	SNP associated with disease comorbid to hypertension	SNP associated with other disease
rs1042713	0.0000001	A: 0.386	ADRB2	asthma/hypertension	Obesity, heart failure, diabetes mellitus, depressive disorder, COPD, atherosclerosis	Obesity, heart failure, diabetes mellitus, depressive disorder	+
rs1042714	0.0010000	G: 0.409	ADRB2	asthma/hypertension	Obesity,COPD, heart failure	Obesity, heart failure	+
rs3024490	0.0000032	A: 0.240	IL10	asthma			+
rs3024498	0.0000012	C: 0.226	IL10	asthma			+
rs1800872	0.0000026	T: 0.240	IL10	asthma			+
rs1927911	0.000029	A: 0.256	TLR4	asthma			+
rs3024492	0.0000020	A: 0.222	IL10	asthma			+
rs10759931	5.2e-10	A: 0.420	TLR4	asthma			+
rs2770150	6.6e-34	G: 0.250	TLR4	asthma			+
rs1927914	0.000017	G: 0.329	TLR4	asthma			+
rs1001179	5.5e-13	T: 0.235	CAT	hypertension	Diabetes Mellitus	Diabetes Mellitus	+
rs1518111	8.7e-7	T: 0.221	IL10	hypertension			+
rs1554286	0.000014	A: 0.185	IL10	hypertension			+
rs769217	1.0e-11	T: 0.215	CAT	hypertension			+
rs769214	1.3e-12	G: 0.331	CAT	hypertension			+
rs2149356	0.000013	T: 0.313	TLR4		Arthritis, Diabetes Mellitus	Diabetes Mellitus	+
rs1064039	2.9e-7	T: 0.226	CST3			Myocardial infarction	+
rs911119	5.2e-8	C: 0.233	CST3			Kidney Diseases	+
rs13038305	1.6e-7	T: 0.233	CST3			Kidney Diseases	+
rs1800871	0.0000028	A: 0.240	IL10			Diabetic Nephropathy	+
rs6703630	0.000024	T: 0.233	IL10				+
rs5030728	1.3e-34	A: 0.271	TLR4				+
rs281437	0.0000025	T: 0.275	ICAM1				+
rs73510898	0.0000012	A: 0.094	ICAM1				+
rs1323690	6.4e-7	A: 0.375	CAT				+
rs59043219	7.4e-19	A: 0.361	IRF6				+
rs4983559	0.0000047	G: 0.392	AKT1				+
rs480575	1.4e-12	G: 0.290	CAT				+
rs7943316	4.4e-12	A: 0.331	CAT				+
rs2284367	1.0e-11	C: 0.216	CAT				+
rs554518	2.6e-9	T: 0.150	CAT				+
rs35610040	6.2e-8	C: 0.226	CST3				+
rs1158167	6.7e-7	G: 0.240	CST3				+
rs3827143	1.6e-7	G: 0.225	CST3				+
rs599021	4.3e-21	C: 0.421	IRF6				+
rs861019	1.0e-20	G: 0.422	IRF6				+
rs2013162	4.0e-18	A: 0.361	IRF6				+
rs2235375	5.4e-18	C: 0.361	IRF6				+
rs2076153	4.4e-16	G: 0.417	IRF6				+
rs3774932	0.0000091	A: 0.455	NFKB1				+
rs3774968	0.000024	A: 0.445	NFKB1				+
rs230530	0.000046	G: 0.452	NFKB1				+
rs1049564	1.1e-8	A: 0.200	PNP				+
rs3754863	0.000032	A: 0.062	POMC				+
rs3917751	7.3e-8	A: 0.385	SELL				+
rs2770146	1.5e-34	C: 0.271	TLR4				+
rs2737191	2.6e-33	G: 0.250	TLR4				+
rs913930	1.6e-24	G: 0.338	TLR4				+
rs10759930	5.3e-10	T: 0.420	TLR4				+
rs2737190	0.000017	G: 0.329	TLR4				+
rs1928295	0.000030	C: 0.442	TLR4				+

## Sheet: Ranks
Gene Symbol	GeneID	Rank 8	Rank 9	Rank 10
ADRB2	154	1	1	1
CAT	847	1	1	1
IL10	3586	1	1	1
TLR4	7099	1	1	1
CST3	1471	205	1	1
AKT1	207	205	205	1
ICAM1	3383	205	205	1
IRF6	3664	205	205	1
NFKB1	4790	205	205	1
PNP	4860	205	205	1
POMC	5443	205	205	1
SELL	6402	205	205	1
A2M	2	205	205	205
ABO	28	205	205	205
ACE	1636	205	205	205
ACTG2	72	205	205	205
ADIPOQ	9370	205	205	205
ADM	133	205	205	205
ADRA2B	151	205	205	205
ADRB2	154	205	205	205
AGXT	189	205	205	205
AHR	196	205	205	205
ALB	213	205	205	205
ALDH2	217	205	205	205
ALDH7A1	501	205	205	205
AMBP	259	205	205	205
ANG	283	205	205	205
AOC1	26	205	205	205
APOA1	335	205	205	205
APOE	348	205	205	205
AR	367	205	205	205
ARCN1	372	205	205	205
ARSA	410	205	205	205
ATF7IP	55729	205	205	205
AVP	551	205	205	205
BCL2	596	205	205	205
BDNF	627	205	205	205
C2	717	205	205	205
CA9	768	205	205	205
CALM1	801	205	205	205
CALM2	805	205	205	205
CALM3	808	205	205	205
CAMKMT	79823	205	205	205
CARD8	22900	205	205	205
CCL11	6356	205	205	205
CCL2	6347	205	205	205
CCL27	10850	205	205	205
CD4	920	205	205	205
CD40	958	205	205	205
CD79A	973	205	205	205
CENPJ	55835	205	205	205
CFP	5199	205	205	205
CHGA	1113	205	205	205
CIC	23152	205	205	205
COL14A1	7373	205	205	205
COX5A	9377	205	205	205
COX8A	1351	205	205	205
CPOX	1371	205	205	205
CRH	1392	205	205	205
CRP	1401	205	205	205
CS	1431	205	205	205
CSRP1	1465	205	205	205
CTGF	1490	205	205	205
CXCL8	3576	205	205	205
CYP1A2	1544	205	205	205
CYP2C19	1557	205	205	205
CYP2J2	1573	205	205	205
DDT	1652	205	205	205
DPP4	1803	205	205	205
EDN1	1906	205	205	205
EDNRA	1909	205	205	205
EGFR	1956	205	205	205
ELAVL2	1993	205	205	205
ENPEP	2028	205	205	205
EPX	8288	205	205	205
ESR1	2099	205	205	205
ETV3	2117	205	205	205
FASLG	356	205	205	205
FES	2242	205	205	205
FGD1	2245	205	205	205
FN1	2335	205	205	205
FOS	2353	205	205	205
FURIN	5045	205	205	205
GCG	2641	205	205	205
GCLC	2729	205	205	205
GPX1	2876	205	205	205
GRAMD4	23151	205	205	205
GSTK1	373156	205	205	205
GSTP1	2950	205	205	205
GSTT1	2952	205	205	205
GTF2E1	2960	205	205	205
GTF2E2	2961	205	205	205
GYPA	2993	205	205	205
HDAC9	9734	205	205	205
HGF	3082	205	205	205
HMOX1	3162	205	205	205
HP	3240	205	205	205
HSD11B2	3291	205	205	205
HSPA4	3308	205	205	205
IFNG	3458	205	205	205
IGF1	3479	205	205	205
IL18	3606	205	205	205
IL1B	3553	205	205	205
IL1RN	3557	205	205	205
IL2	3558	205	205	205
IL21	59067	205	205	205
IL4	3565	205	205	205
IL5	3567	205	205	205
IL6	3569	205	205	205
INS	3630	205	205	205
ISYNA1	51477	205	205	205
ITM2B	9445	205	205	205
JTB	10899	205	205	205
KCNMB1	3779	205	205	205
KLK1	3816	205	205	205
KLK3	354	205	205	205
KLK8	11202	205	205	205
KLKB1	3818	205	205	205
KRIT1	889	205	205	205
LEP	3952	205	205	205
LEPR	3953	205	205	205
LEPROT	54741	205	205	205
LMAN2	10960	205	205	205
MAPT	4137	205	205	205
MARK1	4139	205	205	205
MBL2	4153	205	205	205
MMP1	4312	205	205	205
MMP2	4313	205	205	205
MMP9	4318	205	205	205
MOCOS	55034	205	205	205
MPO	4353	205	205	205
MRC1	4360	205	205	205
MRS2	57380	205	205	205
MSC	9242	205	205	205
MTHFR	4524	205	205	205
MTTP	4547	205	205	205
NANOS2	339345	205	205	205
NCKIPSD	51517	205	205	205
NHS	4810	205	205	205
NLRP3	114548	205	205	205
NOS2	4843	205	205	205
NOS3	4846	205	205	205
NPY	4852	205	205	205
NQO1	1728	205	205	205
NR1I2	8856	205	205	205
NR3C1	2908	205	205	205
PAPPA	5069	205	205	205
PDC	5132	205	205	205
PGR	5241	205	205	205
PIAS2	9063	205	205	205
PLAT	5327	205	205	205
PLD2	5338	205	205	205
PMEL	6490	205	205	205
PPARG	5468	205	205	205
PPIA	5478	205	205	205
PRB1	5542	205	205	205
PRH1	5554	205	205	205
PRH2	5555	205	205	205
PRL	5617	205	205	205
PTEN	5728	205	205	205
PTGDS	5730	205	205	205
PTGS2	5743	205	205	205
RAN	5901	205	205	205
RASA1	5921	205	205	205
RELA	5970	205	205	205
RETN	56729	205	205	205
RGS2	5997	205	205	205
ROS1	6098	205	205	205
SELE	6401	205	205	205
SERPINA1	5265	205	205	205
SERPINE1	5054	205	205	205
SLC26A4	5172	205	205	205
SLC6A4	6532	205	205	205
SLCO6A1	133482	205	205	205
SLPI	6590	205	205	205
SMC2	10592	205	205	205
SMCP	4184	205	205	205
SOD1	6647	205	205	205
SOD2	6648	205	205	205
SPP1	6696	205	205	205
SSB	6741	205	205	205
STMN1	3925	205	205	205
TBX21	30009	205	205	205
TBXA2R	6915	205	205	205
TFPI	7035	205	205	205
TGFB1	7040	205	205	205
TGM2	7052	205	205	205
TH	7054	205	205	205
TIMP1	7076	205	205	205
TLR3	7098	205	205	205
TMEM37	140738	205	205	205
TNF	7124	205	205	205
TNFSF10	8743	205	205	205
TP53	7157	205	205	205
TRPC3	7222	205	205	205
TSC22D3	1831	205	205	205
TWIST1	7291	205	205	205
TXNIP	10628	205	205	205
TYRP1	7306	205	205	205
UTS2	10911	205	205	205
VCAM1	7412	205	205	205
VEGFA	7422	205	205	205
VIP	7432	205	205	205
VWF	7450	205	205	205
XK	7504	205	205	205
ZNF384	171017	205	205	205
