# Supplementary material for: Novel candidate genes important for asthma and hypertension comorbidity revealed from associative gene networks
Source: BMC Med Genomics. 2018 Feb 13;11(Suppl 1):15. doi: 10.1186/s12920-018-0331-4 (PMC6389037; doi:10.1186/s12920-018-0331-4)
Supplement: Supplementary file 10 — Total score results. (XLSX 34 kb) [file 12920_2018_331_MOESM10_ESM.xlsx]

## Sheet: all scores
Gene name	GeneID	Criterion 1 rank	Criterion 2 rank	Criterion 3 rank	Criterion 4 rank	Criterion 5 rank	Criterion 6 rank	Criterion 7 rank	Criterion 8 rank	Criterion 9 rank	Criterion 10 rank	Average rank	Is associated with apoptosis	Is associated with CNS function	Number of publications mentioning gene and "comorbidity"	Number of publications mentioning gene	F
IL10	3586	44	140	6	14	26	9	1	1	1	1	24.3	1	0	82	45367	0.00180748
TLR4	7099	11	92	17	43	92	29	1	1	1	1	28.8	1	1	15	14552	0.00103079
CAT	847	59	78	11	31	71	37	1	1	1	1	29.1	1	0	70	57922	0.00120852
NFKB1	4790	3	26	13	5	16	8	1	205	205	1	48.3	1	0	21	579	0.0362694
AKT1	207	9	64	4	20	20	18	1	205	205	1	54.7	1	1	2	3311	0.000604047
ADRB2	154	78	82	28	166	92	155	1	1	1	1	60.5	0	1	6	543	0.0110497
ICAM1	3383	26	86	11	30	3	44	1	205	205	1	61.2	1	0	13	18859	0.000689326
POMC	5443	93	85	23	59	53	51	1	205	205	1	77.6	0	0	4	3348	0.00119474
CST3	1471	112	105	25	117	92	117	1	205	1	1	77.6	1	0	21	121	0.173554
SPP1	6696	25	45	26	44	30	5	1	205	205	205	79.1	0	1	3	1067	0.00281162
IRF6	3664	123	193	28	10	10	41	1	205	205	1	81.7	0	0	1	281	0.00355872
TNF	7124	1	57	3	2	2	1	205	205	205	205	88.6	1	0	278	128698	0.0021601
MMP1	4312	41	27	28	34	92	70	1	205	205	205	90.8	0	0	4	6546	0.00061106
TGFB1	7040	4	72	2	8	7	10	205	205	205	205	92.3	1	1	3	1158	0.00259067
TNFSF10	8743	34	39	26	82	92	54	1	205	205	205	94.3	1	0	0	143	0
IL6	3569	14	98	1	1	8	3	205	205	205	205	94.5	1	1	294	86403	0.00340266
VEGFA	7422	12	74	9	6	23	6	205	205	205	205	95	1	1	4	5509	0.000726085
CD40	958	42	127	10	55	40	61	1	205	205	205	95.1	1	0	6	13170	0.000455581
IGF1	3479	13	50	11	33	29	7	205	205	205	205	96.3	1	0	40	17348	0.00230574
IL1B	3553	23	93	3	3	6	16	205	205	205	205	96.4	1	0	7	2313	0.00302637
PTGS2	5743	45	2	7	24	47	23	205	205	205	205	96.8	1	1	83	907	0.0915105
EGFR	1956	6	70	7	16	37	15	205	205	205	205	97.1	1	1	270	41022	0.00658183
FOS	2353	46	16	13	18	25	42	205	205	205	205	98	0	1	32	25481	0.00125584
TP53	7157	17	60	15	7	44	22	205	205	205	205	98.5	1	0	60	8542	0.00702412
IL4	3565	67	10	6	17	32	40	205	205	205	205	99.2	1	0	28	38756	0.000722469
AHR	196	77	24	26	87	85	79	1	205	205	205	99.4	1	0	132	8466	0.0155918
SELL	6402	92	106	30	134	92	128	1	205	205	1	99.4	0	0	68	2036	0.0333988
ALB	213	16	51	25	12	59	11	205	205	205	205	99.4	1	0	9	3555	0.00253165
SERPINE1	5054	15	76	16	38	9	31	205	205	205	205	100.5	1	0	1	317	0.00315457
TIMP1	7076	18	3	21	61	31	58	205	205	205	205	101.2	1	0	9	7580	0.00118734
VCAM1	7412	19	4	18	58	1	95	205	205	205	205	101.5	0	0	5	8886	0.000562683
CRP	1401	62	53	22	9	22	27	205	205	205	205	101.5	0	0	369	37080	0.00995146
IL2	3558	72	41	13	27	24	19	205	205	205	205	101.6	1	1	48	47457	0.00101144
ADIPOQ	9370	106	18	14	21	18	21	205	205	205	205	101.8	1	0	169	601	0.281198
PNP	4860	129	155	27	96	92	111	1	205	205	1	102.2	0	0	4	3644	0.00109769
INS	3630	88	88	10	4	12	2	205	205	205	205	102.4	1	1	21	18365	0.00114348
IFNG	3458	60	116	9	11	5	13	205	205	205	205	103.4	1	1	3	1236	0.00242718
SERPINA1	5265	33	54	28	115	92	97	1	205	205	205	103.5	0	0	0	234	0
FN1	2335	2	71	19	28	67	30	205	205	205	205	103.7	0	1	9	593	0.0151771
SOD1	6647	21	73	14	29	73	14	205	205	205	205	104.4	1	1	8	5824	0.00137363
MMP2	4313	30	100	23	26	13	36	205	205	205	205	104.8	0	0	11	17166	0.000640802
NOS3	4846	28	31	16	68	14	78	205	205	205	205	105.5	1	0	4	1449	0.00276052
CTGF	1490	32	23	14	89	4	81	205	205	205	205	106.3	1	0	2	3056	0.00065445
BCL2	596	58	89	14	25	28	35	205	205	205	205	106.9	1	1	18	50561	0.000356006
ESR1	2099	24	80	23	13	92	17	205	205	205	205	106.9	1	0	5	1877	0.00266383
MMP9	4318	7	102	25	19	72	25	205	205	205	205	107	1	0	10	20453	0.000488926
SOD2	6648	83	12	12	37	74	33	205	205	205	205	107.1	1	0	1	2275	0.00043956
PRL	5617	108	25	25	40	38	24	205	205	205	205	108	0	0	14	10309	0.00135804
RELA	5970	8	33	18	39	92	71	205	205	205	205	108.1	1	1	0	2357	0
HMOX1	3162	74	20	12	51	62	43	205	205	205	205	108.2	1	0	1	644	0.0015528
APOE	348	22	35	28	49	92	39	205	205	205	205	108.5	1	1	64	15028	0.00425872
PTEN	5728	38	55	8	72	49	47	205	205	205	205	108.9	1	1	11	11031	0.00099719
LEP	3952	81	151	7	15	11	4	205	205	205	205	108.9	1	1	11	2608	0.00421779
HSPA4	3308	99	149	30	66	92	38	1	205	205	205	109	0	0	1	52	0.0192308
CCL2	6347	43	103	5	35	39	49	205	205	205	205	109.4	1	1	11	5310	0.00207156
TLR3	7098	73	120	21	104	92	73	1	205	205	205	109.9	1	0	3	3410	0.000879765
NOS2	4843	68	91	19	22	69	12	205	205	205	205	110.1	0	0	1	2222	0.000450045
C2	717	35	165	29	113	92	67	1	205	205	205	111.7	0	0	48	66794	0.000718627
MPO	4353	39	29	21	83	63	62	205	205	205	205	111.7	1	0	10	9700	0.00103093
HGF	3082	61	79	19	57	27	56	205	205	205	205	111.9	1	1	4	8703	0.000459612
IL18	3606	113	30	12	46	45	60	205	205	205	205	112.6	0	0	10	7548	0.00132485
PLAT	5327	10	87	28	36	89	59	205	205	205	205	112.9	0	0	1	330	0.0030303
ANG	283	84	173	23	71	54	116	1	205	205	205	113.7	0	0	19	16949	0.00112101
PPARG	5468	56	107	14	47	41	53	205	205	205	205	113.8	1	1	2	1173	0.00170503
ADM	133	76	122	9	64	21	26	205	205	205	205	113.8	1	1	17	4070	0.0041769
CD4	920	29	81	25	42	92	52	205	205	205	205	114.1	0	0	114	125866	0.000905725
GCLC	2729	117	139	19	103	64	84	1	205	205	205	114.2	1	0	0	591	0
AR	367	31	111	17	41	86	46	205	205	205	205	115.2	1	0	13	49228	0.000264077
RETN	56729	144	178	25	75	19	110	1	205	205	205	116.7	0	0	0	114	0
IL5	3567	79	49	18	74	36	91	205	205	205	205	116.7	0	0	22	12052	0.00182542
APOA1	335	5	75	23	76	46	125	205	205	205	205	117	0	1	1	1584	0.000631313
ROS1	6098	118	28	27	67	77	34	205	205	205	205	117.1	0	0	0	626	0
NR3C1	2908	20	96	28	63	79	68	205	205	205	205	117.4	1	0	8	462	0.017316
NLRP3	114548	85	143	25	111	92	108	1	205	205	205	118	1	0	4	2534	0.00157853
PGR	5241	82	58	24	73	60	69	205	205	205	205	118.6	0	0	0	2480	0
TGM2	7052	47	14	24	125	33	130	205	205	205	205	119.3	1	0	0	148	0
ACE	1636	95	36	28	69	92	55	205	205	205	205	119.5	0	0	29	29246	0.000991589
CALM3	808	71	6	24	99	92	88	205	205	205	205	120	0	0	0	33	0
BDNF	627	50	117	29	65	92	28	205	205	205	205	120.1	1	1	122	14595	0.00835903
HDAC9	9734	86	62	27	108	42	57	205	205	205	205	120.2	0	1	0	191	0
KLK3	354	107	38	29	50	92	74	205	205	205	205	121	0	0	0	237	0
FURIN	5045	27	1	27	127	88	120	205	205	205	205	121	0	0	0	2069	0
MAPT	4137	55	40	30	93	92	80	205	205	205	205	121	1	1	1	826	0.00121065
NPY	4852	120	5	23	110	58	85	205	205	205	205	122.1	0	1	20	8700	0.00229885
HP	3240	64	7	26	120	57	134	205	205	205	205	122.8	0	0	41	21448	0.0019116
SLC6A4	6532	101	164	25	129	92	103	1	205	205	205	123	0	1	24	784	0.0306122
FASLG	356	36	115	25	78	92	65	205	205	205	205	123.1	1	0	0	123	0
EDN1	1906	66	90	8	32	75	151	205	205	205	205	124.2	1	0	1	321	0.00311526
CXCL8	3576	204	65	24	23	92	20	205	205	205	205	124.8	0	0	6	2105	0.00285036
IL1RN	3557	54	135	24	56	55	105	205	205	205	205	124.9	0	0	2	891	0.00224467
VIP	7432	98	52	24	92	65	104	205	205	205	205	125.5	0	0	3	9693	0.000309502
VWF	7450	63	77	29	95	92	82	205	205	205	205	125.8	0	0	9	7866	0.00114416
ZNF384	171017	148	156	30	107	92	114	1	205	205	205	126.3	0	0	0	18	0
A2M	2	40	37	28	100	92	149	205	205	205	205	126.6	0	0	2	1776	0.00112613
MBL2	4153	37	56	29	106	92	129	205	205	205	205	126.9	0	0	2	599	0.0033389
PRB1	5542	197	205	30	54	92	76	1	205	205	205	127	0	0	0	135	0
CARD8	22900	125	129	30	163	92	118	1	205	205	205	127.3	1	0	0	98	0
NR1I2	8856	91	118	24	88	91	45	205	205	205	205	127.7	0	0	0	228	0
CALM1	801	51	113	24	97	92	86	205	205	205	205	128.3	0	0	0	93	0
SMC2	10592	178	136	30	131	92	109	1	205	205	205	129.2	0	0	0	134	0
CALM2	805	57	114	24	98	92	87	205	205	205	205	129.2	0	0	0	57	0
CRH	1392	94	157	12	79	82	48	205	205	205	205	129.2	1	1	28	5920	0.00472973
SELE	6401	53	84	28	105	92	141	205	205	205	205	132.3	0	0	1	151	0.00662252
DPP4	1803	102	43	28	141	92	100	205	205	205	205	132.6	0	1	31	2380	0.0130252
LEPR	3953	52	110	27	161	17	142	205	205	205	205	132.9	0	0	7	1126	0.0062167
GSTP1	2950	121	22	22	144	92	115	205	205	205	205	133.6	1	1	2	2903	0.000688942
COX5A	9377	135	112	30	53	92	96	205	205	205	205	133.8	0	0	0	66	0
CSRP1	1465	187	104	30	62	34	107	205	205	205	205	134.4	0	0	1	19	0.0526316
TFPI	7035	65	34	27	174	92	143	205	205	205	205	135.5	0	0	0	1624	0
PPIA	5478	105	42	30	145	92	124	205	205	205	205	135.8	0	1	0	313	0
AMBP	259	90	19	29	154	92	155	205	205	205	205	135.9	0	0	0	179	0
EDNRA	1909	49	108	25	164	50	145	205	205	205	205	136.1	0	0	0	155	0
IL21	59067	151	153	21	80	66	72	205	205	205	205	136.3	0	0	2	2110	0.000947867
GCG	2641	143	21	29	123	92	137	205	205	205	205	136.5	1	0	0	950	0
AVP	551	136	67	19	124	87	112	205	205	205	205	136.5	1	1	14	6969	0.0020089
PTGDS	5730	124	32	29	139	92	132	205	205	205	205	136.8	0	0	1	86	0.0116279
NQO1	1728	103	61	19	150	61	155	205	205	205	205	136.9	1	0	0	2404	0
RAN	5901	89	8	29	176	92	155	205	205	205	205	136.9	0	0	24	9612	0.00249688
CD79A	973	128	132	30	91	92	77	205	205	205	205	137	0	0	0	1021	0
CA9	768	114	109	28	118	92	93	205	205	205	205	137.4	0	0	0	1028	0
ISYNA1	51477	185	194	30	45	70	32	205	205	205	205	137.6	0	0	0	12	0
TH	7054	140	123	21	90	92	94	205	205	205	205	138	0	1	13	242709	5.35621e-05
GPX1	2876	96	97	27	112	92	139	205	205	205	205	138.3	1	0	1	1376	0.000726744
TWIST1	7291	141	168	20	84	51	99	205	205	205	205	138.3	1	1	2	928	0.00215517
ACTG2	72	169	158	28	77	52	92	205	205	205	205	139.6	0	0	0	41	0
GSTK1	373156	158	15	29	135	84	155	205	205	205	205	139.6	0	0	0	33	0
PLD2	5338	100	11	30	196	92	155	205	205	205	205	140.4	0	0	0	504	0
XK	7504	155	192	30	81	43	83	205	205	205	205	140.4	0	1	0	431	0
FES	2242	110	13	30	184	92	155	205	205	205	205	140.4	0	1	10	5766	0.0017343
STMN1	3925	142	154	30	101	92	66	205	205	205	205	140.5	0	1	0	165	0
CPOX	1371	161	181	30	48	92	90	205	205	205	205	142.2	0	0	1	53	0.0188679
RGS2	5997	80	47	30	199	92	155	205	205	205	205	142.3	0	0	5	486	0.0102881
PAPPA	5069	115	69	27	146	92	155	205	205	205	205	142.4	0	0	1	1346	0.000742942
CCL11	6356	116	150	20	122	48	155	205	205	205	205	143.1	0	0	3	704	0.00426136
PRH2	5555	198	202	30	85	35	63	205	205	205	205	143.3	0	0	0	20	0
NANOS2	339345	201	180	30	60	92	50	205	205	205	205	143.3	0	0	0	66	0
COL14A1	7373	97	46	30	198	92	155	205	205	205	205	143.8	0	0	0	30	0
MARK1	4139	150	128	30	133	92	89	205	205	205	205	144.2	0	1	4	87	0.045977
TBX21	30009	119	160	26	148	15	155	205	205	205	205	144.3	0	0	0	239	0
ALDH2	217	70	119	30	158	92	155	205	205	205	205	144.4	0	0	14	1472	0.00951087
KLK8	11202	166	148	30	94	92	101	205	205	205	205	145.1	0	1	0	78	0
RASA1	5921	48	121	30	186	92	155	205	205	205	205	145.2	1	0	0	129	0
SLPI	6590	180	44	28	140	92	148	205	205	205	205	145.2	0	0	2	690	0.00289855
COX8A	1351	191	172	30	52	92	98	205	205	205	205	145.5	0	0	0	6	0
TXNIP	10628	75	124	26	170	92	152	205	205	205	205	145.9	1	0	0	480	0
CYP1A2	1544	133	68	24	181	78	155	205	205	205	205	145.9	0	0	5	4757	0.00105108
GYPA	2993	182	94	30	116	92	127	205	205	205	205	146.1	0	0	0	134	0
ARCN1	372	183	163	30	70	92	106	205	205	205	205	146.4	0	0	0	12	0
ENPEP	2028	146	59	28	167	92	153	205	205	205	205	146.5	0	0	0	22	0
ATF7IP	55729	153	188	29	109	92	75	205	205	205	205	146.6	0	0	0	30	0
CYP2J2	1573	160	17	30	197	92	155	205	205	205	205	147.1	0	0	0	265	0
PRH1	5554	194	201	30	86	80	64	205	205	205	205	147.5	0	0	0	19	0
PMEL	6490	186	126	30	102	90	123	205	205	205	205	147.7	0	0	0	332	0
UTS2	10911	164	99	25	142	92	135	205	205	205	205	147.7	0	0	0	35	0
GSTT1	2952	173	48	29	160	92	155	205	205	205	205	147.7	0	0	2	2673	0.000748223
CYP2C19	1557	139	101	30	179	56	155	205	205	205	205	148	0	0	7	3763	0.00186022
MTTP	4547	111	134	29	152	92	144	205	205	205	205	148.2	0	0	0	204	0
KLKB1	3818	69	137	29	189	92	155	205	205	205	205	149.1	0	0	0	43	0
AOC1	26	204	9	29	183	92	155	205	205	205	205	149.2	0	0	0	30	0
TYRP1	7306	132	144	30	126	92	155	205	205	205	205	149.9	0	0	0	337	0
JTB	10899	138	145	30	172	68	126	205	205	205	205	149.9	1	0	0	20	0
CCL27	10850	163	95	28	147	92	155	205	205	205	205	150	0	0	0	186	0
LEPROT	54741	170	83	30	165	92	140	205	205	205	205	150	0	0	0	13	0
MRC1	4360	145	66	29	195	92	155	205	205	205	205	150.2	0	0	1	273	0.003663
TBXA2R	6915	87	131	24	194	92	155	205	205	205	205	150.3	0	0	0	57	0
CFP	5199	131	125	29	159	92	155	205	205	205	205	151.1	0	0	2	2246	0.000890472
ARSA	410	126	167	28	149	92	133	205	205	205	205	151.5	0	0	0	409	0
MSC	9242	179	141	30	119	92	136	205	205	205	205	151.7	0	0	9	14318	0.000628579
PIAS2	9063	172	63	28	188	92	155	205	205	205	205	151.8	0	0	0	31	0
EPX	8288	181	152	29	128	76	138	205	205	205	205	152.4	0	0	0	235	0
CS	1431	189	171	30	121	92	102	205	205	205	205	152.5	0	0	3	64505	4.6508e-05
MTHFR	4524	147	142	27	143	92	155	205	205	205	205	152.6	0	0	15	5444	0.00275533
SSB	6741	174	177	30	114	92	121	205	205	205	205	152.8	0	0	6	3798	0.00157978
CHGA	1113	137	169	28	130	92	155	205	205	205	205	153.1	0	0	0	142	0
PDC	5132	162	174	30	137	92	119	205	205	205	205	153.4	0	0	38	4904	0.00774878
AGXT	189	130	146	29	169	92	155	205	205	205	205	154.1	0	0	0	154	0
HSD11B2	3291	109	175	25	171	92	155	205	205	205	205	154.7	0	0	0	210	0
ITM2B	9445	122	130	29	201	92	155	205	205	205	205	154.9	0	0	1	49	0.0204082
MOCOS	55034	176	195	30	132	92	113	205	205	205	205	155.8	0	0	1	12	0.0833333
KLK1	3816	167	133	30	173	92	146	205	205	205	205	156.1	0	0	0	197	0
ADRA2B	151	127	159	28	187	92	155	205	205	205	205	156.8	0	1	0	70	0
TRPC3	7222	134	162	29	180	92	155	205	205	205	205	157.2	0	0	0	625	0
KRIT1	889	156	170	29	151	92	155	205	205	205	205	157.3	1	0	0	215	0
TMEM37	140738	184	204	30	138	81	122	205	205	205	205	157.9	0	0	0	2	0
KCNMB1	3779	104	182	27	203	92	155	205	205	205	205	158.3	0	0	0	41	0
GTF2E1	2960	152	190	30	156	92	155	205	205	205	205	159.5	0	0	0	2	0
CAMKMT	79823	199	147	30	162	92	155	205	205	205	205	160.5	0	0	0	4	0
ALDH7A1	501	149	176	30	185	92	155	205	205	205	205	160.7	0	0	0	99	0
SLCO6A1	133482	202	185	30	136	83	155	205	205	205	205	161.1	0	0	0	4	0
GTF2E2	2961	157	203	30	155	92	155	205	205	205	205	161.2	0	0	0	5	0
DDT	1652	190	138	30	192	92	155	205	205	205	205	161.7	0	0	1	5951	0.000168039
CENPJ	55835	188	184	30	153	92	155	205	205	205	205	162.2	0	0	0	35	0
ELAVL2	1993	154	196	30	182	92	150	205	205	205	205	162.4	0	0	0	24	0
TSC22D3	1831	168	186	30	175	92	155	205	205	205	205	162.6	1	0	0	42	0
SMCP	4184	200	199	30	157	92	131	205	205	205	205	162.9	0	0	0	142	0
CIC	23152	171	161	30	200	92	155	205	205	205	205	162.9	0	0	7	2059	0.00339971
NCKIPSD	51517	165	179	30	190	92	154	205	205	205	205	163	0	1	0	1	0
ETV3	2117	175	191	30	168	92	155	205	205	205	205	163.1	0	0	0	20	0
LMAN2	10960	177	166	30	202	92	155	205	205	205	205	164.2	0	0	1	9	0.111111
ABO	28	195	183	30	178	92	147	205	205	205	205	164.5	0	0	10	6344	0.00157629
MRS2	57380	159	197	30	204	92	155	205	205	205	205	165.7	0	0	5	364	0.0137363
SLC26A4	5172	203	187	30	177	92	155	205	205	205	205	166.4	0	0	0	529	0
NHS	4810	196	189	30	193	92	155	205	205	205	205	167.5	0	0	0	24531	0
FGD1	2245	193	200	30	191	92	155	205	205	205	205	168.1	1	0	0	78	0
GRAMD4	23151	192	198	30	205	92	155	205	205	205	205	169.2	1	0	0	3	0
